# Supplementary material for: Tumour and host cell PD-L1 is required to mediate suppression of anti-tumour immunity in mice
Source: Nat Commun. 2017 Feb 21;8:14572. doi: 10.1038/ncomms14572 (PMC5321797; doi:10.1038/ncomms14572)
Supplement: Supplementary Data 1 — Gene set enrichment analysis of differential expression between wt_host-wt_tumour and wt_host-ko_tumour. [file ncomms14572-s2.xls]

## Sheet: Lau et al suppl_table 1 hWT_tKO
GSEA MC38 hWT_tKO vs hWT_tWT
collection	name	N	n	n.sig	n.neutral	n.up	n.down	n.sig.up	n.sig.down	mean.logFC	mean.logFC.trim	mean.t	mean.t.trim	pval	padj
GOSLIM	7-methylguanosine mRNA capping	3	3	0	3	0	3	0	0	-0.397819	-0.397819	-5.89415	-5.89415	0.0047912	0.0511623
GOSLIM	ATPase activity, coupled to transmembrane movement of substances	26	19	0	19	9	10	0	0	-0.115994	-0.109575	-0.984257	-0.916796	0.302972	0.569128
GOSLIM	B cell mediated immunity	130	89	10	79	65	24	10	0	0.311215	0.289066	0.988743	0.932557	0.10426	0.335302
GOSLIM	DNA binding	1702	1234	71	1163	729	505	51	20	0.10353	0.0932833	0.340919	0.472976	0.474577	0.709102
GOSLIM	DNA helicase activity	31	29	1	28	7	22	0	1	-0.309978	-0.304445	-3.05984	-2.82341	0.000220199	0.00433075
GOSLIM	DNA ligase activity	4	4	0	4	2	2	0	0	-0.158321	-0.158321	-3.06387	-3.06387	0.20249	0.46878
GOSLIM	DNA metabolic process	332	280	14	266	89	191	5	9	-0.175786	-0.196861	-1.81392	-1.80705	0.00026733	0.00513322
GOSLIM	DNA recombination	49	40	1	39	12	28	0	1	-0.294271	-0.276707	-2.55202	-2.27896	0.000736232	0.0118971
GOSLIM	DNA repair	155	148	5	143	47	101	0	5	-0.208724	-0.203767	-1.83323	-1.8221	0.000584848	0.00977855
GOSLIM	DNA replication	141	119	6	113	36	83	3	3	-0.148485	-0.192437	-2.07456	-2.0594	0.000419912	0.0074591
GOSLIM	DNA replication origin binding	4	4	0	4	0	4	0	0	-0.244285	-0.244285	-1.86825	-1.86825	0.163783	0.420851
GOSLIM	DNA topoisomerase activity	6	6	0	6	2	4	0	0	-0.181423	-0.181423	-2.19247	-2.19247	0.115545	0.353393
GOSLIM	DNA-directed DNA polymerase activity	16	12	0	12	5	7	0	0	-0.16021	-0.166695	-1.76367	-1.58848	0.12703	0.370475
GOSLIM	DNA-directed RNA polymerase activity	37	34	1	33	8	26	0	1	-0.273501	-0.289043	-2.57906	-2.87528	0.000195544	0.00391824
GOSLIM	DNA-methyltransferase activity	18	17	1	16	10	7	1	0	0.139185	0.109505	0.266137	0.387842	0.764849	0.888845
GOSLIM	G-protein coupled receptor activity	285	110	16	94	83	27	12	4	0.28727	0.306461	0.615424	0.827321	0.219685	0.488533
GOSLIM	G-protein coupled receptor signaling pathway	565	306	32	274	206	100	24	8	0.219454	0.203321	0.837979	0.829805	0.12741	0.370857
GOSLIM	GABA receptor activity	41	6	3	3	4	2	3	0	0.997291	0.997291	3.36555	3.36555	0.0623757	0.25736
GOSLIM	GTPase activity	252	218	10	208	127	91	9	1	0.147513	0.101132	0.565977	0.537103	0.40193	0.651683
GOSLIM	GTPase regulator activity	330	289	11	278	177	112	8	3	0.116501	0.117675	0.79613	0.844948	0.16296	0.419745
GOSLIM	Golgi apparatus	17	17	0	17	10	7	0	0	0.123653	0.130891	1.70055	1.77169	0.111186	0.346307
GOSLIM	I-kappaB kinase/NF-kappaB signaling	77	59	7	52	42	17	7	0	0.255424	0.198756	1.09417	0.991213	0.119996	0.360709
GOSLIM	JAK-STAT cascade	58	26	2	24	20	6	2	0	0.253181	0.26361	1.56399	1.73338	0.0464816	0.22083
GOSLIM	JNK cascade	75	64	5	59	40	24	5	0	0.179408	0.146206	1.02141	0.864385	0.17343	0.43299
GOSLIM	MAPK cascade	273	193	17	176	118	75	17	0	0.176057	0.129189	0.802372	0.744393	0.192081	0.455745
GOSLIM	MHC protein complex	7	6	0	6	5	1	0	0	0.349824	0.349824	0.663681	0.663681	0.591016	0.785229
GOSLIM	RNA binding	432	376	12	364	115	261	5	7	-0.158025	-0.183148	-1.99042	-2.03726	3.2e-05	0.000887017
GOSLIM	RNA catabolic process	62	43	1	42	18	25	0	1	-0.13442	-0.131497	-1.88292	-1.65248	0.0164916	0.121071
GOSLIM	RNA helicase activity	73	64	0	64	20	44	0	0	-0.202853	-0.209977	-2.14934	-2.09514	0.00041999	0.0074591
GOSLIM	RNA localization	82	70	6	64	28	42	3	3	0.0407273	-0.100442	-1.10966	-1.12031	0.0600422	0.252038
GOSLIM	RNA metabolic process	2115	1665	80	1585	840	825	56	24	0.0342685	0.00408625	-0.343381	-0.249606	0.379989	0.637006
GOSLIM	RNA methyltransferase activity	26	25	0	25	7	18	0	0	-0.247594	-0.243605	-2.2605	-2.13203	0.00884034	0.0800898
GOSLIM	RNA polymerase II transcription factor activity, ligand-activated sequence-specific DNA binding	44	30	3	27	21	9	3	0	0.30219	0.213688	0.735095	0.984394	0.303246	0.569321
GOSLIM	RNA polymerase II transcription factor activity, sequence-specific DNA binding	59	39	3	36	27	12	3	0	0.256247	0.183529	0.644479	0.809312	0.34136	0.604277
GOSLIM	RNA splicing	123	114	5	109	26	88	1	4	-0.207872	-0.23787	-2.24344	-2.36612	1.3e-05	0.0004157
GOSLIM	RNA splicing, via transesterification reactions	120	111	5	106	26	85	1	4	-0.201419	-0.230833	-2.21391	-2.33341	1.95e-05	0.000586143
GOSLIM	SNAP receptor activity	5	4	1	3	4	0	1	0	0.724248	0.724248	3.79479	3.79479	0.0238868	0.153005
GOSLIM	SNARE complex	4	3	0	3	3	0	0	0	0.306824	0.306824	3.58747	3.58747	0.0616298	0.255832
GOSLIM	acetylcholine receptor activity	48	8	5	3	4	4	3	2	0.202691	0.202691	-0.051518	-0.051518	0.864456	0.937884
GOSLIM	acetyltransferase activity	82	72	1	71	31	41	0	1	-0.0542887	-0.0569251	-0.702221	-0.45626	0.294297	0.561122
GOSLIM	actin binding	171	142	13	129	89	53	8	5	0.164999	0.11498	0.459711	0.522443	0.454122	0.693296
GOSLIM	actin cytoskeleton	311	247	14	233	158	89	8	6	0.154614	0.115449	0.49807	0.514852	0.398996	0.650127
GOSLIM	acyl-CoA metabolic process	31	22	0	22	13	9	0	0	0.115227	0.123496	0.917483	0.607641	0.497868	0.725814
GOSLIM	adenylate cyclase activity	55	26	6	20	18	8	1	5	-0.148662	-0.0261097	-0.30905	0.158869	0.83219	0.92218
GOSLIM	amino acid transmembrane transporter activity	77	58	4	54	28	30	2	2	-0.0790339	-0.0772516	-1.04077	-0.798856	0.141034	0.390014
GOSLIM	amino acid transport	59	32	4	28	18	14	2	2	0.0316398	0.0412306	-0.502994	-0.077761	0.655122	0.825054
GOSLIM	aminoacyl-tRNA ligase activity	26	26	0	26	2	24	0	0	-0.359504	-0.360294	-3.83851	-3.71043	2.02e-06	8.52e-05
GOSLIM	amylase activity	8	4	2	2	2	2	2	0	0.420109	0.420109	-0.22068	-0.22068	0.868125	0.939085
GOSLIM	anatomical structure morphogenesis	550	401	37	364	282	119	34	3	0.279007	0.214793	1.17761	1.1545	0.0306443	0.175634
GOSLIM	angiogenesis	197	110	29	81	74	36	24	5	0.435953	0.372009	1.25164	1.23642	0.0441686	0.215986
GOSLIM	anion channel activity	18	13	0	13	5	8	0	0	-0.130879	-0.131483	-1.79853	-1.47635	0.33258	0.594948
GOSLIM	anion transport	168	80	10	70	51	29	8	2	0.288813	0.236885	0.898392	1.03817	0.133838	0.381066
GOSLIM	anterior/posterior axis specification	26	18	1	17	8	10	1	0	0.0350184	-0.0102748	-0.709853	-0.697523	0.33147	0.593786
GOSLIM	antigen binding	27	11	0	11	11	0	0	0	0.492108	0.493545	2.33782	2.3666	0.0163503	0.120397
GOSLIM	antigen processing and presentation	60	34	2	32	25	9	2	0	0.328627	0.293462	1.35875	1.23195	0.0596974	0.251488
GOSLIM	antigen processing and presentation of peptide or polysaccharide antigen via MHC class II	26	14	1	13	11	3	1	0	0.373127	0.266625	1.40166	0.988999	0.175746	0.436025
GOSLIM	antioxidant activity	31	23	5	18	14	9	5	0	0.3757	0.271744	0.800768	0.539533	0.508007	0.732071
GOSLIM	apical part of cell	5	3	0	3	2	1	0	0	0.544233	0.544233	0.245103	0.245103	0.91611	0.963051
GOSLIM	apoptotic process	514	342	38	304	207	135	31	7	0.212161	0.165697	0.70163	0.634834	0.264361	0.534116
GOSLIM	aspartic-type endopeptidase activity	23	15	0	15	8	7	0	0	0.0535394	0.0451939	0.0964896	0.175487	0.966194	0.985701
GOSLIM	asymmetric protein localization	12	12	1	11	4	8	1	0	-0.0175608	-0.0539297	-0.929165	-0.767687	0.331156	0.593786
GOSLIM	behavior	17	9	2	7	6	3	2	0	0.713404	0.713404	0.795984	0.795984	0.478174	0.712126
GOSLIM	bicellular tight junction	3	3	0	3	1	2	0	0	-0.381893	-0.381893	-3.53012	-3.53012	0.108323	0.341595
GOSLIM	binding	5354	3861	272	3589	2103	1758	202	70	0.0903105	0.059482	0.0248938	0.125936	0.959552	0.983316
GOSLIM	biological adhesion	544	381	71	310	257	124	63	8	0.452138	0.359675	1.32403	1.22239	0.0179582	0.127507
GOSLIM	biological regulation	3814	2436	196	2240	1468	968	148	48	0.151156	0.124946	0.461784	0.571109	0.297336	0.564428
GOSLIM	biosynthetic process	680	508	27	481	249	259	17	10	0.0151844	-0.00957069	-0.401343	-0.323154	0.359825	0.620208
GOSLIM	blood circulation	161	59	16	43	38	21	13	3	0.268466	0.290767	1.09412	0.92358	0.154754	0.408234
GOSLIM	blood coagulation	177	100	21	79	62	38	18	3	0.409554	0.353688	0.793013	0.906319	0.162655	0.419504
GOSLIM	calcium ion binding	419	249	26	223	136	113	22	4	0.105419	0.0681335	0.124003	0.105141	0.996298	0.997938
GOSLIM	calcium-dependent phospholipid binding	149	72	10	62	43	29	9	1	0.131506	0.143556	0.600588	0.617322	0.414664	0.66197
GOSLIM	calcium-mediated signaling	146	95	5	90	60	35	5	0	0.158238	0.124736	0.63366	0.586792	0.324895	0.588311
GOSLIM	calmodulin binding	285	160	14	146	90	70	13	1	0.0821741	0.0593462	0.0544574	0.0973237	0.97003	0.987573
GOSLIM	carbohydrate kinase activity	34	31	3	28	13	18	1	2	-0.114274	-0.110161	-0.760668	-0.769037	0.263515	0.533482
GOSLIM	carbohydrate metabolic process	554	394	20	374	208	186	9	11	0.0301234	0.0282775	-0.297794	-0.0696611	0.601099	0.791412
GOSLIM	carbohydrate phosphatase activity	13	9	0	9	5	4	0	0	0.100576	0.100576	0.383658	0.383658	0.818228	0.915521
GOSLIM	carbohydrate transmembrane transporter activity	58	21	4	17	11	10	2	2	0.138264	0.140249	0.25876	-0.110591	0.966794	0.985955
GOSLIM	carbohydrate transport	76	38	6	32	24	14	3	3	0.126899	0.141877	0.129352	0.458046	0.693149	0.848383
GOSLIM	carboxy-lyase activity	22	16	3	13	10	6	1	2	0.0711175	0.0731179	-0.064999	0.221649	0.806249	0.908888
GOSLIM	catabolic process	378	328	17	311	174	154	11	6	0.033726	0.0301176	0.00220657	0.13812	0.945616	0.976211
GOSLIM	catalytic activity	5107	3833	232	3601	1982	1851	150	82	0.0333521	0.0154907	-0.250759	-0.129022	0.448313	0.689013
GOSLIM	cation channel activity	140	62	8	54	39	23	6	2	0.220614	0.203754	0.617328	0.645379	0.371766	0.629853
GOSLIM	cation transmembrane transporter activity	351	178	16	162	98	80	11	5	0.0920687	0.0626413	0.115196	0.15258	0.947458	0.977
GOSLIM	cation transport	539	276	21	255	149	127	16	5	0.0961702	0.0623606	0.137833	0.131837	0.959089	0.98305
GOSLIM	cell adhesion	518	362	67	295	244	118	60	7	0.460378	0.359799	1.34541	1.22869	0.0174479	0.125603
GOSLIM	cell communication	2996	1845	185	1660	1202	643	150	35	0.240346	0.194306	0.863196	0.872526	0.0640388	0.261304
GOSLIM	cell cycle	1075	817	53	764	397	420	37	16	0.0305033	-0.0053606	-0.54667	-0.420265	0.239574	0.508527
GOSLIM	cell death	526	353	39	314	214	139	32	7	0.219598	0.172437	0.707165	0.639439	0.25634	0.527038
GOSLIM	cell differentiation	161	86	10	76	63	23	10	0	0.423232	0.355085	1.52825	1.47423	0.0115562	0.095407
GOSLIM	cell growth	3	3	0	3	3	0	0	0	0.535263	0.535263	4.32906	4.32906	0.0327016	0.182794
GOSLIM	cell junction	52	42	4	38	28	14	3	1	0.343767	0.294149	0.861765	0.998037	0.249992	0.519264
GOSLIM	cell killing	8	4	3	1	3	1	3	0	0.856115	0.856115	5.95629	5.95629	0.0216211	0.143233
GOSLIM	cell part	2911	2170	141	2029	1185	985	99	42	0.0728978	0.0516098	0.0539903	0.15104	0.984928	0.993605
GOSLIM	cell projection	62	41	6	35	26	15	4	2	0.205797	0.159476	1.2687	1.60388	0.0772101	0.286314
GOSLIM	cell proliferation	105	60	10	50	38	22	9	1	0.317487	0.26043	1.15522	0.855967	0.157134	0.411803
GOSLIM	cell surface receptor signaling pathway	1550	806	100	706	548	258	82	18	0.309893	0.251102	1.04353	1.03423	0.0364337	0.194283
GOSLIM	cell-cell signaling	564	300	57	243	206	94	46	11	0.322406	0.29691	1.00718	1.08479	0.0532663	0.238306
GOSLIM	cell-matrix adhesion	85	59	14	45	47	12	12	2	0.674771	0.610426	1.86041	2.08749	0.0030713	0.0367349
GOSLIM	cellular amino acid biosynthetic process	78	60	7	53	21	39	2	5	-0.155522	-0.165127	-2.02679	-1.76029	0.00572599	0.0586794
GOSLIM	cellular amino acid catabolic process	53	42	3	39	19	23	2	1	-0.00326666	-0.0281789	-0.882368	-0.596531	0.287109	0.555043
GOSLIM	cellular amino acid metabolic process	258	183	20	163	77	106	7	13	-0.0801524	-0.0917301	-1.4602	-1.15439	0.0223889	0.146439
GOSLIM	cellular calcium ion homeostasis	37	24	3	21	14	10	2	1	0.202181	0.186665	0.628187	0.589205	0.509687	0.732696
GOSLIM	cellular component biogenesis	292	251	16	235	103	148	9	7	-0.0946428	-0.117191	-1.09047	-1.07419	0.0323599	0.181599
GOSLIM	cellular component morphogenesis	441	317	23	294	228	89	21	2	0.284481	0.226575	1.23593	1.22361	0.0234096	0.150742
GOSLIM	cellular component organization	1156	861	58	803	509	352	46	12	0.126102	0.0912585	0.372697	0.45244	0.515495	0.736508
GOSLIM	cellular component organization or biogenesis	1265	964	66	898	528	436	49	17	0.0786107	0.0418838	-0.02587	0.0561004	0.87338	0.942078
GOSLIM	cellular defense response	215	150	15	135	109	41	14	1	0.310248	0.25865	0.969877	0.896933	0.0853052	0.302005
GOSLIM	cellular glucose homeostasis	60	31	2	29	21	10	2	0	0.365105	0.270803	0.891391	0.705868	0.283727	0.551712
GOSLIM	cellular process	6649	4369	371	3998	2510	1859	287	84	0.142618	0.102218	0.266818	0.352169	0.54025	0.75219
GOSLIM	cellular protein modification process	1251	1004	51	953	584	420	36	15	0.0994745	0.0660164	0.184511	0.317053	0.711347	0.858172
GOSLIM	centromeric DNA binding	38	29	1	28	20	9	1	0	0.190328	0.179975	1.26347	1.28528	0.120678	0.361685
GOSLIM	channel regulator activity	16	7	0	7	4	3	0	0	0.304365	0.304365	0.173403	0.173403	0.934412	0.971013
GOSLIM	chemokine activity	41	23	5	18	12	11	4	1	0.529186	0.384834	0.561766	0.53266	0.530225	0.746211
GOSLIM	cholesterol metabolic process	92	50	5	45	24	26	2	3	-0.067438	-0.0497681	-0.200043	-0.362468	0.53332	0.74803
GOSLIM	chromatin assembly	23	8	3	5	4	4	2	1	0.0904044	0.0904044	0.237773	0.237773	0.866455	0.938567
GOSLIM	chromatin binding	141	134	3	131	65	69	2	1	-0.0105129	-0.02352	-0.392279	-0.341899	0.381625	0.638302
GOSLIM	chromatin organization	269	176	14	162	82	94	11	3	0.00886002	-0.0366397	-0.652861	-0.569081	0.211356	0.479978
GOSLIM	chromatin remodeling	6	6	0	6	4	2	0	0	0.0682998	0.0682998	0.442703	0.442703	0.696813	0.850579
GOSLIM	chromosome	72	52	6	46	17	35	3	3	-0.132724	-0.218348	-1.75849	-1.74544	0.0110552	0.0926634
GOSLIM	chromosome segregation	80	66	3	63	23	43	2	1	-0.0770537	-0.116768	-1.46117	-1.57392	0.0167917	0.122483
GOSLIM	cilium	10	8	0	8	6	2	0	0	0.0829983	0.0829983	1.6299	1.6299	0.239178	0.508003
GOSLIM	coenzyme metabolic process	97	77	2	75	39	38	0	2	-0.039438	-0.0144435	-0.11477	-0.157174	0.636101	0.813613
GOSLIM	complement activation	40	25	9	16	21	4	9	0	0.902994	0.831669	2.45569	2.16575	0.00374951	0.0428889
GOSLIM	cyclic nucleotide metabolic process	77	44	7	37	31	13	2	5	-0.0166473	0.128845	0.328914	0.690961	0.452938	0.692336
GOSLIM	cysteine-type endopeptidase inhibitor activity	29	10	1	9	8	2	0	1	0.174697	0.337252	2.16407	2.43531	0.0623604	0.25736
GOSLIM	cysteine-type peptidase activity	104	65	4	61	37	28	3	1	0.0921804	0.100331	0.587932	0.651314	0.425278	0.669255
GOSLIM	cytokine activity	234	132	23	109	92	40	21	2	0.458983	0.375624	0.99861	1.00145	0.0649802	0.263065
GOSLIM	cytokine production	4	3	0	3	2	1	0	0	0.655429	0.655429	0.410851	0.410851	0.798556	0.905105
GOSLIM	cytokine receptor activity	44	38	4	34	25	13	4	0	0.298758	0.268343	1.18333	0.835543	0.199114	0.464406
GOSLIM	cytokine receptor binding	102	45	13	32	32	13	12	1	0.566735	0.50909	1.28892	1.4241	0.0489727	0.227152
GOSLIM	cytokine-mediated signaling pathway	149	113	14	99	75	38	13	1	0.346545	0.287782	1.11342	0.956168	0.0858833	0.302787
GOSLIM	cytokinesis	97	69	4	65	44	25	3	1	0.164631	0.119908	0.716016	0.754682	0.318864	0.582713
GOSLIM	cytoplasm	725	631	19	612	324	307	13	6	0.0146947	0.00920655	-0.0307128	0.0161877	0.79785	0.904907
GOSLIM	cytoplasmic, membrane-bounded vesicle	47	34	1	33	26	8	1	0	0.237415	0.199729	1.31001	1.3379	0.0702972	0.273045
GOSLIM	cytoskeletal protein binding	242	202	17	185	127	75	11	6	0.187795	0.143182	0.506364	0.656382	0.336613	0.59858
GOSLIM	cytoskeleton	640	471	36	435	287	184	26	10	0.151544	0.11696	0.344462	0.47966	0.496271	0.724727
GOSLIM	cytoskeleton organization	75	61	5	56	35	26	3	2	0.132753	0.116535	0.215338	0.369864	0.718153	0.862583
GOSLIM	cytosol	48	41	0	41	8	33	0	0	-0.293446	-0.316152	-2.00482	-2.30629	0.000682382	0.0111861
GOSLIM	damaged DNA binding	14	13	0	13	4	9	0	0	-0.215496	-0.186865	-1.97636	-1.93749	0.0439557	0.215254
GOSLIM	deacetylase activity	25	22	1	21	12	10	1	0	0.139112	0.0920791	0.575399	0.789772	0.551486	0.76047
GOSLIM	deaminase activity	28	22	2	20	6	16	2	0	-0.0283979	-0.121589	-1.66791	-1.68034	0.0313025	0.177535
GOSLIM	death	530	357	40	317	215	142	33	7	0.219331	0.171283	0.702419	0.630223	0.264397	0.534126
GOSLIM	defense response to bacterium	41	5	0	5	4	1	0	0	0.591162	0.591162	0.511784	0.511784	0.714444	0.860184
GOSLIM	developmental process	2318	1455	176	1279	977	478	151	25	0.301651	0.233752	1.04423	1.01501	0.0334911	0.185198
GOSLIM	digestive tract mesoderm development	48	33	5	28	18	15	3	2	0.10778	0.0569679	-0.0489523	0.0652187	0.879358	0.943702
GOSLIM	dorsal/ventral axis specification	28	21	0	21	15	6	0	0	0.207696	0.215888	0.741749	0.704359	0.390194	0.643981
GOSLIM	double-stranded DNA binding	33	29	1	28	10	19	0	1	-0.113309	-0.101837	-1.32308	-1.19932	0.0836001	0.299008
GOSLIM	ectoderm development	585	376	63	313	249	127	57	6	0.38579	0.289651	1.09998	1.08428	0.0457023	0.21933
GOSLIM	embryo development	142	103	11	92	68	35	9	2	0.207489	0.171991	0.840663	0.976417	0.160634	0.416998
GOSLIM	endocytosis	360	261	28	233	165	96	25	3	0.245048	0.19444	0.991127	0.913047	0.0891914	0.308386
GOSLIM	endodeoxyribonuclease activity	12	8	0	8	3	5	0	0	-0.220091	-0.220091	-1.43429	-1.43429	0.223329	0.492166
GOSLIM	endoderm development	12	9	2	7	5	4	1	1	-0.123742	-0.123742	-0.41402	-0.41402	0.753644	0.882568
GOSLIM	endoplasmic reticulum	61	56	0	56	25	31	0	0	-0.000647529	0.00077538	-0.315916	-0.252853	0.549488	0.759033
GOSLIM	endoribonuclease activity	49	29	0	29	10	19	0	0	-0.170826	-0.196616	-2.26442	-2.25003	0.00252616	0.031683
GOSLIM	endosome	31	30	0	30	20	10	0	0	0.0694247	0.117427	1.33517	1.36297	0.106187	0.338717
GOSLIM	enzyme activator activity	130	112	8	104	61	51	5	3	0.0774308	0.059827	-0.0502087	0.159235	0.978756	0.991003
GOSLIM	enzyme inhibitor activity	391	175	19	156	106	69	14	5	0.185592	0.183284	0.459396	0.639973	0.368297	0.626532
GOSLIM	enzyme regulator activity	983	665	53	612	398	267	41	12	0.150912	0.129395	0.589857	0.674678	0.263591	0.533572
GOSLIM	exocytosis	241	162	10	152	116	46	9	1	0.273571	0.183698	1.24713	1.23906	0.0235352	0.151322
GOSLIM	exodeoxyribonuclease activity	5	5	1	4	0	5	0	1	-0.716973	-0.716973	-5.87406	-5.87406	0.000599828	0.0100061
GOSLIM	exoribonuclease activity	27	27	1	26	8	19	1	0	-0.211198	-0.249139	-2.72711	-2.56583	0.00246246	0.0310671
GOSLIM	extracellular matrix	240	160	37	123	126	34	33	4	0.657255	0.585067	1.85088	1.82399	0.00129127	0.0186222
GOSLIM	extracellular matrix structural constituent	70	51	13	38	36	15	12	1	0.52074	0.49607	1.66724	1.40105	0.0458226	0.21966
GOSLIM	extracellular region	682	347	81	266	258	89	73	8	0.559427	0.502505	1.59461	1.53551	0.00222892	0.0286297
GOSLIM	extracellular transport	113	53	7	46	31	22	5	2	0.261636	0.158815	0.65422	0.434335	0.492694	0.722352
GOSLIM	fatty acid beta-oxidation	32	30	0	30	17	13	0	0	0.107176	0.0864736	1.0037	0.578631	0.379315	0.636341
GOSLIM	fatty acid biosynthetic process	58	23	2	21	12	11	1	1	0.0186537	-0.0228733	-0.788433	-0.719317	0.335818	0.597741
GOSLIM	fatty acid metabolic process	245	123	6	117	68	55	3	3	0.0348492	0.0456179	0.211991	0.15076	0.914712	0.962581
GOSLIM	female gamete generation	93	67	8	59	37	30	6	2	0.142758	0.0934736	0.339161	0.314568	0.741569	0.876503
GOSLIM	ferredoxin metabolic process	8	7	0	7	1	6	0	0	-0.260758	-0.260758	-2.85647	-2.85647	0.0172552	0.124635
GOSLIM	fertilization	65	20	0	20	17	3	0	0	0.454203	0.447419	1.06331	1.37032	0.143626	0.39417
GOSLIM	galactosidase activity	5	3	0	3	3	0	0	0	0.352123	0.352123	3.4166	3.4166	0.0764413	0.285318
GOSLIM	gamete generation	326	205	23	182	116	89	18	5	0.144287	0.114219	0.253122	0.32311	0.720112	0.863758
GOSLIM	gap junction channel activity	20	7	4	3	5	2	4	0	1.25449	1.25449	3.35003	3.35003	0.0289946	0.170177
GOSLIM	generation of precursor metabolites and energy	280	211	9	202	90	121	4	5	-0.0427138	-0.0614366	-0.932881	-0.846464	0.064823	0.262748
GOSLIM	gluconeogenesis	13	11	1	10	5	6	0	1	-0.0675447	-0.0121951	-1.52343	-0.879387	0.280602	0.548466
GOSLIM	glucosidase activity	11	7	1	6	5	2	1	0	0.67808	0.67808	1.88718	1.88718	0.263709	0.533582
GOSLIM	glutamate receptor activity	137	6	2	4	4	2	1	1	0.151939	0.151939	0.494033	0.494033	0.76587	0.889485
GOSLIM	glycogen metabolic process	88	68	5	63	41	27	4	1	0.110478	0.0893542	0.082175	0.331777	0.796629	0.904181
GOSLIM	glycolytic process	24	21	1	20	13	8	1	0	0.128987	0.0878313	0.341431	0.283585	0.786059	0.900192
GOSLIM	growth	5	5	1	4	4	1	1	0	0.392787	0.392787	1.89571	1.89571	0.197052	0.461523
GOSLIM	growth factor activity	92	39	11	28	22	17	8	3	0.138066	0.210163	0.279889	0.573642	0.655804	0.825525
GOSLIM	guanyl-nucleotide exchange factor activity	144	119	8	111	66	53	5	3	0.0528506	0.0535567	0.343861	0.364173	0.691551	0.847549
GOSLIM	guanylate cyclase activity	23	16	2	14	12	4	0	2	-0.0227173	0.131572	-0.141476	0.493993	0.681169	0.841188
GOSLIM	heart development	182	96	19	77	68	28	15	4	0.39145	0.345578	1.17731	1.11654	0.059443	0.251037
GOSLIM	helicase activity	113	102	1	101	31	71	0	1	-0.225128	-0.223338	-2.18886	-2.10316	0.000133987	0.00288868
GOSLIM	hemopoiesis	115	69	6	63	55	14	5	1	0.333474	0.348878	1.12807	1.16897	0.0523767	0.236671
GOSLIM	heterotrimeric G-protein complex	29	24	1	23	17	7	1	0	0.350471	0.203174	0.926736	0.925528	0.296523	0.563533
GOSLIM	homeostatic process	200	124	19	105	75	49	15	4	0.288328	0.242574	0.822613	0.637664	0.26308	0.53311
GOSLIM	hormone activity	176	44	12	32	23	21	10	2	0.0740728	0.0952223	0.0801506	0.259301	0.943613	0.975339
GOSLIM	hydro-lyase activity	55	41	3	38	26	15	3	0	0.177447	0.115487	0.599643	0.595843	0.451975	0.691524
GOSLIM	hydrogen ion transmembrane transporter activity	40	32	0	32	16	16	0	0	-0.0776949	-0.058891	-0.87856	-0.671168	0.339378	0.60155
GOSLIM	hydrolase activity	2145	1498	119	1379	829	669	88	31	0.09758	0.0652091	0.0338465	0.152143	0.98737	0.994193
GOSLIM	hydrolase activity, acting on ester bonds	648	447	31	416	229	218	20	11	0.0324169	-0.0051513	-0.425549	-0.294383	0.374841	0.632481
GOSLIM	hydrolase activity, hydrolyzing N-glycosyl compounds	30	19	1	18	10	9	1	0	0.047653	0.0238329	0.119584	-0.00677997	0.934236	0.971013
GOSLIM	hydrolase activity, hydrolyzing O-glycosyl compounds	34	19	4	15	13	6	3	1	0.367014	0.248322	1.28701	1.476	0.179521	0.440879
GOSLIM	immune response	494	292	37	255	209	83	36	1	0.374895	0.341109	1.15745	1.08503	0.0268117	0.162964
GOSLIM	immune system process	1379	830	111	719	557	273	98	13	0.326991	0.282271	0.937312	0.904912	0.0625193	0.257516
GOSLIM	integral component of membrane	228	112	18	94	63	49	11	7	0.116478	0.134937	-0.0362616	0.134556	0.981228	0.992003
GOSLIM	intermediate filament binding	12	9	3	6	5	4	2	1	0.470733	0.470733	-0.0179831	-0.0179831	0.675098	0.837263
GOSLIM	intermediate filament cytoskeleton	71	18	3	15	11	7	2	1	0.192293	0.175541	-0.673815	-0.317127	0.670511	0.834701
GOSLIM	intracellular	2396	1920	103	1817	1014	906	71	32	0.0475495	0.0258984	-0.0821482	0.00949454	0.756913	0.884572
GOSLIM	intracellular protein transport	983	763	53	710	458	305	42	11	0.155178	0.105918	0.486903	0.544893	0.370465	0.628506
GOSLIM	intracellular ribonucleoprotein complex	151	146	2	144	20	126	0	2	-0.334126	-0.35878	-3.24099	-3.2462	5.24e-10	6.61e-08
GOSLIM	intracellular signal transduction	1166	823	62	761	528	295	48	14	0.161869	0.140347	0.719426	0.769235	0.147201	0.398774
GOSLIM	intramolecular transferase activity	4	4	1	3	1	3	0	1	-0.272132	-0.272132	-2.13296	-2.13296	0.278274	0.546545
GOSLIM	ion channel activity	425	135	23	112	84	51	20	3	0.290576	0.261885	0.724648	0.829977	0.197654	0.462272
GOSLIM	ion transport	677	361	31	330	200	161	22	9	0.112837	0.0857707	0.222079	0.265709	0.770724	0.891523
GOSLIM	isomerase activity	177	120	3	117	68	52	1	2	0.037938	0.0353791	0.0861582	0.252534	0.892446	0.95185
GOSLIM	kinase activator activity	62	56	5	51	26	30	3	2	0.000223282	-0.0351158	-0.834617	-0.565498	0.274621	0.543467
GOSLIM	kinase activity	734	626	36	590	365	261	23	13	0.071461	0.0559874	0.238	0.306497	0.707387	0.856184
GOSLIM	kinase inhibitor activity	66	61	3	58	37	24	2	1	0.190441	0.0724065	0.360923	0.460256	0.602643	0.79242
GOSLIM	kinase regulator activity	168	152	11	141	83	69	8	3	0.107757	0.0414873	-0.0418192	0.113869	0.931855	0.969673
GOSLIM	ligand-gated ion channel activity	219	35	6	29	20	15	5	1	0.226124	0.171085	0.122406	0.290805	0.865997	0.938446
GOSLIM	ligase activity	409	336	10	326	169	167	6	4	-0.00303432	-0.00198146	-0.342747	-0.152509	0.523432	0.741963
GOSLIM	lipase activity	100	45	3	42	25	20	1	2	0.0356328	0.0530026	0.4838	0.414465	0.623331	0.805018
GOSLIM	lipid binding	63	39	3	36	26	13	2	1	0.233995	0.255676	1.33411	1.31715	0.0917652	0.312514
GOSLIM	lipid metabolic process	939	568	30	538	304	264	17	13	0.0301894	0.0320894	0.0904299	0.079015	0.950343	0.978371
GOSLIM	lipid transport	333	179	26	153	106	73	20	6	0.196929	0.178046	0.558642	0.662791	0.338856	0.600989
GOSLIM	lipid transporter activity	111	64	15	49	46	18	12	3	0.435883	0.432578	1.5751	1.70188	0.0120889	0.0987049
GOSLIM	localization	2614	1663	141	1522	979	684	105	36	0.145897	0.106537	0.422323	0.511497	0.392008	0.645521
GOSLIM	locomotion	59	51	4	47	32	19	4	0	0.288653	0.202285	0.770809	0.769655	0.281805	0.549658
GOSLIM	lyase activity	194	139	19	120	75	64	7	12	-0.0613913	-0.0165887	-0.736392	-0.431194	0.333634	0.596019
GOSLIM	lysosomal transport	40	27	2	25	20	7	1	1	0.183783	0.210688	1.83886	1.64061	0.0243309	0.155033
GOSLIM	mRNA 3'-end processing	28	28	1	27	10	18	0	1	-0.100594	-0.113922	-1.49146	-1.57789	0.046861	0.22189
GOSLIM	mRNA binding	125	116	6	110	33	83	2	4	-0.141034	-0.193093	-1.8691	-2.06411	0.000253829	0.00490717
GOSLIM	mRNA polyadenylation	18	18	1	17	8	10	0	1	-0.0330667	-0.0309299	-1.17541	-1.14509	0.231051	0.500224
GOSLIM	mRNA processing	249	230	8	222	62	168	2	6	-0.164161	-0.189673	-1.95146	-2.0227	4e-05	0.0010634
GOSLIM	mRNA splicing, via spliceosome	165	152	6	146	38	114	1	5	-0.174419	-0.197583	-1.98115	-2.07412	5.35e-05	0.00135253
GOSLIM	mRNA transcription	53	44	1	43	29	15	1	0	0.0988549	0.0920712	0.468483	0.68666	0.430031	0.673869
GOSLIM	macromolecular complex	777	667	32	635	295	372	24	8	-0.01943	-0.0638693	-0.760962	-0.708717	0.0904016	0.310356
GOSLIM	macrophage activation	160	97	17	80	68	29	17	0	0.466982	0.396424	1.36619	1.15689	0.0436718	0.214791
GOSLIM	mammary gland development	24	5	0	5	3	2	0	0	0.400346	0.400346	0.476915	0.476915	0.749233	0.88055
GOSLIM	meiotic nuclear division	70	24	1	23	8	16	0	1	-0.219417	-0.101239	-1.40455	-1.52529	0.0677001	0.268436
GOSLIM	membrane	1254	633	58	575	398	235	46	12	0.197126	0.17148	0.877829	0.907985	0.0970139	0.321944
GOSLIM	mesoderm development	659	368	65	303	263	105	55	10	0.355942	0.317416	1.30626	1.24542	0.0170911	0.123844
GOSLIM	metabolic process	7947	5909	345	5564	3047	2862	229	116	0.0386022	0.0158279	-0.24455	-0.138988	0.351324	0.61265
GOSLIM	metallopeptidase activity	152	107	21	86	67	40	15	6	0.268946	0.298996	0.207516	0.661986	0.4565	0.694889
GOSLIM	methyltransferase activity	120	109	4	105	34	75	2	2	-0.155374	-0.172004	-1.7559	-1.54349	0.0032078	0.0378886
GOSLIM	microtubule	125	94	12	82	54	40	11	1	0.238175	0.173893	0.245848	0.430523	0.636843	0.814256
GOSLIM	microtubule binding	31	27	1	26	15	12	1	0	0.187459	0.156986	-0.069001	0.0980519	0.985498	0.993867
GOSLIM	microtubule motor activity	23	19	0	19	12	7	0	0	0.108062	0.109716	-0.00374145	-0.0995758	0.973099	0.988925
GOSLIM	microtubule organizing center	32	30	3	27	16	14	0	3	-0.175601	-0.0567853	-0.737782	-0.281487	0.64276	0.817099
GOSLIM	mitochondrial inner membrane	53	46	0	46	18	28	0	0	-0.145856	-0.132781	-1.18623	-1.18004	0.066331	0.266011
GOSLIM	mitochondrial transport	26	24	1	23	7	17	1	0	-0.245448	-0.279051	-3.18685	-3.00274	0.000810904	0.0128239
GOSLIM	mitochondrion	105	93	2	91	34	59	1	1	-0.170798	-0.163908	-1.51577	-1.45648	0.00633609	0.0631287
GOSLIM	mitochondrion organization	43	37	1	36	9	28	1	0	-0.252019	-0.271635	-2.91577	-2.75055	0.00020728	0.00409559
GOSLIM	mitotic nuclear division	344	275	12	263	142	133	7	5	0.0245625	0.00304205	-0.329279	-0.258409	0.497808	0.725814
GOSLIM	monosaccharide metabolic process	136	96	5	91	50	46	2	3	0.0407312	0.0263022	-0.0336713	0.252919	0.954357	0.98067
GOSLIM	motor activity	100	75	5	70	48	27	4	1	0.134586	0.10917	0.281175	0.309388	0.658871	0.827586
GOSLIM	movement of cell or subcellular component	424	315	28	287	206	109	26	2	0.27344	0.185385	0.781423	0.822441	0.154518	0.408086
GOSLIM	multicellular organismal process	1726	799	113	686	523	276	93	20	0.276867	0.230018	0.835307	0.831147	0.108365	0.341595
GOSLIM	muscle contraction	199	93	13	80	69	24	11	2	0.33797	0.319596	1.09067	0.988275	0.0852896	0.302005
GOSLIM	muscle organ development	269	146	26	120	104	42	22	4	0.359231	0.3043	1.29176	1.25958	0.0294409	0.171608
GOSLIM	natural killer cell activation	95	42	5	37	32	10	5	0	0.382817	0.370853	0.876892	0.958119	0.156918	0.411516
GOSLIM	negative regulation of apoptotic process	89	73	11	62	56	17	10	1	0.396544	0.34265	1.57702	1.56348	0.014725	0.112013
GOSLIM	nervous system development	738	445	75	370	302	143	64	11	0.380761	0.306761	1.29263	1.28233	0.0175073	0.125869
GOSLIM	neurological system process	1180	493	73	420	324	169	60	13	0.291339	0.237799	0.805536	0.825868	0.131021	0.376698
GOSLIM	neuromuscular synaptic transmission	5	4	0	4	2	2	0	0	0.236801	0.236801	-1.13273	-1.13273	0.495485	0.724321
GOSLIM	neuron projection	3	3	1	2	2	1	1	0	1.36953	1.36953	0.662312	0.662312	0.735714	0.873321
GOSLIM	neuron-neuron synaptic transmission	48	5	3	2	3	2	3	0	0.980272	0.980272	3.83694	3.83694	0.0574341	0.247135
GOSLIM	neuropeptide hormone activity	21	5	1	4	2	3	1	0	-0.0141596	-0.0141596	-1.30163	-1.30163	0.501068	0.727761
GOSLIM	neurotransmitter secretion	134	76	9	67	49	27	6	3	0.13409	0.154432	0.627449	0.76206	0.298358	0.565236
GOSLIM	neurotrophin receptor binding	8	7	3	4	5	2	2	1	0.45914	0.45914	1.33215	1.33215	0.3515	0.612893
GOSLIM	nitric oxide biosynthetic process	7	7	0	7	3	4	0	0	-0.0398075	-0.0398075	-0.441361	-0.441361	0.628441	0.808552
GOSLIM	nitrogen compound metabolic process	995	800	46	754	360	440	27	19	-0.0272596	-0.0477033	-0.689915	-0.606344	0.122912	0.365009
GOSLIM	non-membrane spanning protein tyrosine kinase activity	61	56	3	53	36	20	1	2	0.0158683	0.0414977	0.156593	0.502956	0.663984	0.830504
GOSLIM	nuclear chromosome	57	38	5	33	14	24	2	3	-0.191272	-0.207134	-1.68862	-1.68002	0.0379519	0.198891
GOSLIM	nuclear envelope	14	11	1	10	5	6	1	0	0.108544	-0.0588343	-1.27616	-1.22782	0.314995	0.579747
GOSLIM	nuclear outer membrane-endoplasmic reticulum membrane network	57	52	0	52	24	28	0	0	0.00296411	0.014749	-0.1142	-0.0216376	0.769244	0.891095
GOSLIM	nuclear transport	66	60	2	58	12	48	1	1	-0.248431	-0.272219	-2.99511	-2.92489	4.12e-06	0.000157098
GOSLIM	nuclease activity	169	119	6	113	45	74	1	5	-0.2067	-0.174324	-1.83852	-1.76166	0.00140259	0.0198885
GOSLIM	nucleic acid binding	2672	2073	99	1974	996	1077	63	36	-0.0013526	-0.0209645	-0.527951	-0.43331	0.181328	0.442842
GOSLIM	nucleic acid binding transcription factor activity	1444	1058	62	996	661	397	44	18	0.131967	0.123296	0.588784	0.717328	0.205042	0.472121
GOSLIM	nucleobase-containing compound metabolic process	3201	2499	131	2368	1202	1297	87	44	0.00610057	-0.0211467	-0.547733	-0.450258	0.156437	0.410987
GOSLIM	nucleobase-containing compound transport	120	93	5	88	34	59	3	2	-0.101923	-0.137574	-1.26543	-1.29632	0.0208228	0.139949
GOSLIM	nucleolus	26	25	1	24	0	25	0	1	-0.558418	-0.544574	-4.90456	-4.78017	2.21e-09	2.24e-07
GOSLIM	nucleoplasm	55	49	1	48	17	32	1	0	-0.0783656	-0.167941	-1.69316	-1.579	0.0100534	0.0876751
GOSLIM	nucleotide binding	45	33	5	28	22	11	5	0	0.310855	0.272217	1.07122	1.11784	0.180181	0.441498
GOSLIM	nucleotide kinase activity	47	43	1	42	21	22	1	0	0.0639207	0.047468	-0.314564	-0.15963	0.64166	0.816661
GOSLIM	nucleotide phosphatase activity (obsolete)	27	21	1	20	12	9	1	0	0.156405	0.068372	-0.634288	-0.197224	0.591516	0.785411
GOSLIM	nucleotidyltransferase activity	83	77	3	74	32	45	2	1	-0.0353859	-0.0524178	-0.889551	-0.90199	0.121026	0.362032
GOSLIM	nucleus	239	205	13	192	64	141	8	5	-0.171287	-0.222612	-2.14416	-2.17296	5.33e-05	0.00135202
GOSLIM	organelle	1765	1394	76	1318	718	676	54	22	0.0352596	0.00932361	-0.219307	-0.143706	0.536463	0.750168
GOSLIM	organelle organization	572	430	27	403	225	205	20	7	0.0323153	0.0198502	-0.0602817	0.0496728	0.844977	0.92817
GOSLIM	oxidative phosphorylation	54	45	2	43	7	38	0	2	-0.313945	-0.301804	-2.58188	-2.58039	5.11e-05	0.00131153
GOSLIM	oxidoreductase activity	670	450	37	413	231	219	28	9	0.0806303	0.0292796	-0.325223	-0.25568	0.42647	0.670449
GOSLIM	pattern specification process	180	112	12	100	65	47	9	3	0.163204	0.115026	0.42347	0.478437	0.579551	0.77834
GOSLIM	pentose-phosphate shunt	8	6	0	6	2	4	0	0	-0.172021	-0.172021	-2.24178	-2.24178	0.222373	0.491723
GOSLIM	peptidase activity	676	375	53	322	223	152	41	12	0.210719	0.198479	0.398026	0.613807	0.391479	0.645091
GOSLIM	peptidase inhibitor activity	268	87	15	72	57	30	11	4	0.224858	0.324647	0.839406	1.03169	0.12922	0.373854
GOSLIM	peroxidase activity	28	20	4	16	12	8	4	0	0.374053	0.250194	0.859405	0.563848	0.501067	0.727761
GOSLIM	peroxisomal transport	18	17	1	16	4	13	0	1	-0.237461	-0.212331	-1.72334	-1.54422	0.0379874	0.198894
GOSLIM	phagocytosis	21	19	1	18	12	7	1	0	0.110913	0.10114	0.651187	0.574349	0.50119	0.727792
GOSLIM	phosphatase activity	269	208	17	191	116	92	15	2	0.148011	0.0886838	0.0640989	0.24274	0.894591	0.952887
GOSLIM	phosphatase inhibitor activity	21	15	1	14	6	9	1	0	0.14545	0.0519254	-0.644609	-0.472035	0.569425	0.771617
GOSLIM	phosphatase regulator activity	44	34	3	31	14	20	3	0	0.116681	0.0411174	-0.246067	-0.148102	0.644057	0.818015
GOSLIM	phosphate ion transport	97	58	2	56	29	29	1	1	0.000302724	-0.0152493	-0.313416	-0.343437	0.490202	0.720652
GOSLIM	phosphate-containing compound metabolic process	873	652	39	613	347	305	21	18	0.012953	0.0153318	-0.0539976	0.0146824	0.796357	0.904112
GOSLIM	phospholipase activity	71	37	2	35	21	16	0	2	-0.00617665	0.0470571	0.380153	0.361297	0.730405	0.870679
GOSLIM	phospholipid metabolic process	172	127	7	120	68	59	2	5	0.0207197	0.0486476	0.212541	0.257782	0.842758	0.927659
GOSLIM	phosphoprotein phosphatase activity	182	138	11	127	81	57	10	1	0.172387	0.113305	0.304494	0.388804	0.631567	0.810372
GOSLIM	phosphoric diester hydrolase activity	43	29	1	28	19	10	1	0	0.0959197	0.0986649	0.977111	0.76861	0.327729	0.590674
GOSLIM	phosphorylase activity	12	11	0	11	6	5	0	0	-0.0486193	-0.0157244	-0.434792	-0.397089	0.646749	0.819905
GOSLIM	plasma membrane	449	238	34	204	161	77	26	8	0.294649	0.272102	1.12475	1.10544	0.0445775	0.216556
GOSLIM	poly(A) binding	11	11	0	11	4	7	0	0	0.102066	0.0701614	-0.547017	-0.568089	0.510752	0.733423
GOSLIM	polyphosphate catabolic process	3	3	0	3	1	2	0	0	-0.268908	-0.268908	-3.2583	-3.2583	0.168538	0.426655
GOSLIM	polysaccharide metabolic process	187	145	9	136	89	56	7	2	0.156231	0.133275	0.389536	0.572949	0.454689	0.693743
GOSLIM	porphyrin-containing compound metabolic process	28	24	2	22	11	13	2	0	0.081131	0.0290531	-0.484771	-0.206276	0.553634	0.761918
GOSLIM	primary metabolic process	6558	4861	287	4574	2449	2412	183	104	0.0240122	0.00147371	-0.373261	-0.260241	0.2303	0.499518
GOSLIM	prosthetic group metabolic process	5	4	0	4	4	0	0	0	0.270431	0.270431	3.23038	3.23038	0.0912973	0.311652
GOSLIM	protein ADP-ribosylation	10	4	0	4	4	0	0	0	0.251671	0.251671	2.81748	2.81748	0.106828	0.339394
GOSLIM	protein acetylation	34	31	1	30	12	19	0	1	-0.078769	-0.123816	-1.55578	-1.15843	0.0596615	0.251485
GOSLIM	protein binding	2701	1921	164	1757	1161	760	130	34	0.171772	0.133821	0.552675	0.616508	0.250167	0.519362
GOSLIM	protein complex	624	536	27	509	271	265	22	5	0.0424649	-0.00174153	-0.292531	-0.177327	0.534887	0.748876
GOSLIM	protein complex assembly	94	84	6	78	40	44	4	2	-0.0247265	-0.0588814	-0.792838	-0.710491	0.218349	0.487089
GOSLIM	protein complex biogenesis	95	85	6	79	40	45	4	2	-0.0246639	-0.0583092	-0.785449	-0.702581	0.220113	0.488909
GOSLIM	protein folding	145	129	5	124	67	62	4	1	0.0534256	0.0184814	-0.424926	-0.396303	0.477106	0.711292
GOSLIM	protein glycosylation	167	130	1	129	69	61	0	1	0.0371914	0.0351045	-0.0872175	0.0240202	0.825532	0.918936
GOSLIM	protein kinase activity	425	353	17	336	219	134	10	7	0.0528255	0.0627644	0.337824	0.410898	0.551424	0.76047
GOSLIM	protein lipidation	29	27	0	27	14	13	0	0	-0.0259737	-0.0180085	-0.533214	-0.384769	0.478655	0.712565
GOSLIM	protein localization	106	98	3	95	57	41	3	0	0.0999484	0.0811882	0.723558	0.788132	0.293034	0.5597
GOSLIM	protein metabolic process	2630	2016	119	1897	1021	995	86	33	0.0409829	0.00264739	-0.365319	-0.264328	0.345165	0.607822
GOSLIM	protein methylation	13	12	0	12	3	9	0	0	-0.174117	-0.140779	-2.25	-1.62939	0.05423	0.239568
GOSLIM	protein phosphorylation	587	462	29	433	283	179	21	8	0.115489	0.0772653	0.364841	0.416598	0.532883	0.747616
GOSLIM	protein targeting	104	94	5	89	50	44	5	0	0.0696735	0.0355604	0.000507759	0.139624	0.983566	0.99281
GOSLIM	protein transport	1007	786	53	733	475	311	42	11	0.154554	0.106558	0.518763	0.57955	0.333098	0.595402
GOSLIM	protein-DNA complex	27	12	3	9	4	8	2	1	-0.112029	-0.0630151	-1.50694	-1.5988	0.194684	0.458245
GOSLIM	proteolysis	740	469	45	424	276	193	33	12	0.155974	0.13115	0.189802	0.412908	0.642825	0.817105
GOSLIM	proton-transporting ATP synthase activity, rotational mechanism	16	12	0	12	6	6	0	0	-0.167569	-0.158349	-1.70494	-1.30154	0.289493	0.556793
GOSLIM	proton-transporting ATP synthase complex	16	12	0	12	6	6	0	0	-0.167569	-0.158349	-1.70494	-1.30154	0.289493	0.556793
GOSLIM	purine nucleobase metabolic process	89	74	4	70	29	45	4	0	-0.0744378	-0.144088	-1.71096	-1.56101	0.0100616	0.0877017
GOSLIM	pyrimidine nucleobase metabolic process	45	38	1	37	12	26	1	0	-0.156223	-0.204253	-1.84077	-1.97038	0.00788661	0.0736026
GOSLIM	pyrophosphatase activity	296	245	11	234	134	111	9	2	0.0718653	0.0501507	0.0452002	0.109555	0.969329	0.987298
GOSLIM	rRNA metabolic process	110	107	4	103	12	95	1	3	-0.400758	-0.424467	-3.77745	-3.76607	7.82e-11	1.37e-08
GOSLIM	racemase and epimerase activity	54	41	1	40	26	15	1	0	0.113071	0.0868594	0.623814	0.603132	0.431101	0.674568
GOSLIM	receptor activity	1841	826	137	689	552	274	119	18	0.371387	0.314845	0.938589	0.942728	0.0590033	0.250447
GOSLIM	receptor binding	932	536	81	455	345	191	68	13	0.288509	0.252693	0.77899	0.805671	0.130666	0.376312
GOSLIM	receptor-mediated endocytosis	204	145	15	130	92	53	13	2	0.242903	0.196721	0.923375	0.726939	0.170681	0.42931
GOSLIM	regulation of biological process	2786	1748	130	1618	1041	707	96	34	0.138421	0.115147	0.363229	0.491634	0.429533	0.67341
GOSLIM	regulation of carbohydrate metabolic process	22	19	0	19	8	11	0	0	-0.08542	-0.087679	-0.966739	-0.900838	0.227981	0.49718
GOSLIM	regulation of catalytic activity	1053	706	58	648	424	282	43	15	0.143135	0.127495	0.566513	0.661127	0.274838	0.543647
GOSLIM	regulation of cell cycle	26	23	3	20	6	17	1	2	-0.217341	-0.386839	-3.66423	-3.40745	0.000311285	0.00581387
GOSLIM	regulation of cellular amino acid metabolic process	11	9	0	9	7	2	0	0	0.297565	0.297565	2.00001	2.00001	0.0974187	0.322516
GOSLIM	regulation of gene expression, epigenetic	6	6	0	6	1	5	0	0	-0.222854	-0.222854	-1.94879	-1.94879	0.141152	0.390107
GOSLIM	regulation of liquid surface tension	53	36	10	26	24	12	9	1	0.523041	0.48076	1.74971	1.38868	0.0824245	0.296657
GOSLIM	regulation of molecular function	1075	725	60	665	439	286	44	16	0.148301	0.134079	0.591968	0.697808	0.244221	0.513153
GOSLIM	regulation of nucleobase-containing compound metabolic process	1489	1097	67	1030	677	420	49	18	0.143074	0.123302	0.529484	0.660475	0.258086	0.52864
GOSLIM	regulation of phosphate metabolic process	179	104	13	91	63	41	8	5	0.141582	0.147706	0.641911	0.687951	0.301498	0.56773
GOSLIM	regulation of sequence-specific DNA binding transcription factor activity	14	13	2	11	10	3	1	1	0.247576	0.262121	1.48418	2.1733	0.0892369	0.308463
GOSLIM	regulation of transcription from RNA polymerase II promoter	1165	841	53	788	520	321	41	12	0.152412	0.125279	0.557722	0.674044	0.25055	0.520093
GOSLIM	regulation of translation	147	123	2	121	35	88	2	0	-0.171064	-0.1981	-2.12781	-2.16106	9.72e-05	0.00221051
GOSLIM	regulation of vasoconstriction	49	16	3	13	12	4	2	1	0.292161	0.331922	0.74804	0.898975	0.386143	0.640951
GOSLIM	reproduction	398	230	23	207	133	97	18	5	0.148372	0.118889	0.187168	0.290831	0.771769	0.891955
GOSLIM	respiratory electron transport chain	223	162	7	155	70	92	3	4	-0.0305505	-0.0482465	-0.780207	-0.732039	0.120732	0.361685
GOSLIM	response to abiotic stimulus	21	14	1	13	7	7	1	0	0.227913	-0.0229848	-0.496508	-0.487745	0.608821	0.796852
GOSLIM	response to biotic stimulus	33	12	2	10	9	3	2	0	0.618916	0.477162	0.8718	0.879403	0.361917	0.621896
GOSLIM	response to endogenous stimulus	57	28	1	27	21	7	1	0	0.185247	0.155932	1.17408	1.28381	0.136139	0.383958
GOSLIM	response to external stimulus	377	219	31	188	144	75	27	4	0.343749	0.298835	1.10972	1.17115	0.0398281	0.204389
GOSLIM	response to interferon-gamma	46	39	3	36	27	12	3	0	0.31368	0.280998	0.553168	0.696576	0.385321	0.640397
GOSLIM	response to pheromone	123	3	0	3	2	1	0	0	0.151653	0.151653	-0.417506	-0.417506	0.819641	0.916079
GOSLIM	response to stimulus	2399	1269	139	1130	823	446	116	23	0.250235	0.212289	0.720656	0.77568	0.132977	0.379437
GOSLIM	response to stress	634	414	27	387	241	173	22	5	0.122563	0.0859512	0.256393	0.298229	0.734748	0.872802
GOSLIM	response to toxic substance	50	40	2	38	23	17	1	1	0.0504819	0.0473711	0.196358	0.211039	0.901706	0.955982
GOSLIM	ribosome	39	37	0	37	0	37	0	0	-0.482674	-0.489621	-3.6747	-3.54055	1.66e-08	1.26e-06
GOSLIM	segment specification	135	75	10	65	45	30	7	3	0.179806	0.126517	0.59965	0.742164	0.404096	0.653258
GOSLIM	sensory perception	601	170	27	143	116	54	24	3	0.385344	0.272496	1.11129	0.951053	0.0866683	0.304229
GOSLIM	sensory perception of chemical stimulus	287	6	2	4	5	1	2	0	0.869741	0.869741	1.63907	1.63907	0.298946	0.565569
GOSLIM	sensory perception of pain	12	5	1	4	4	1	1	0	-0.0805945	-0.0805945	0.929123	0.929123	0.587965	0.783611
GOSLIM	sensory perception of sound	57	34	7	27	28	6	7	0	0.566791	0.434248	2.24361	1.93233	0.0101218	0.0880908
GOSLIM	sensory perception of taste	12	3	1	2	2	1	1	0	0.229218	0.229218	0.562212	0.562212	0.833832	0.923142
GOSLIM	serine-type endopeptidase inhibitor activity	82	36	4	32	25	11	2	2	0.246078	0.390492	0.572499	0.941767	0.28794	0.55577
GOSLIM	serine-type peptidase activity	363	177	39	138	116	61	33	6	0.339003	0.312461	0.997567	1.07553	0.0690091	0.271196
GOSLIM	sex determination	7	5	0	5	2	3	0	0	-0.214694	-0.214694	-2.78997	-2.78997	0.152884	0.406383
GOSLIM	signal transducer activity	462	100	16	84	72	28	10	6	0.27263	0.277592	1.16723	1.39502	0.0385923	0.200826
GOSLIM	signal transduction	2779	1711	172	1539	1111	600	140	32	0.242839	0.192562	0.826377	0.835891	0.080741	0.293528
GOSLIM	single organismal cell-cell adhesion	342	239	50	189	162	77	45	5	0.526166	0.409872	1.37245	1.21392	0.0225079	0.146823
GOSLIM	single-multicellular organism process	1722	798	113	685	523	275	93	20	0.277331	0.230524	0.836909	0.833138	0.10752	0.340605
GOSLIM	single-stranded DNA binding	34	31	1	30	12	19	1	0	-0.172885	-0.195136	-1.88138	-1.73474	0.0194765	0.134728
GOSLIM	skeletal system development	231	121	27	94	83	38	23	4	0.415027	0.351418	1.28762	1.20692	0.0528147	0.237659
GOSLIM	spermatogenesis	155	109	11	98	62	47	7	4	0.102722	0.0934599	0.0324217	0.0891413	0.986449	0.993986
GOSLIM	steroid metabolic process	197	106	6	100	59	47	2	4	-0.0106662	0.00910869	-0.0936801	-0.148598	0.699606	0.852014
GOSLIM	structural constituent of cytoskeleton	604	427	34	393	263	164	25	9	0.186221	0.141542	0.47292	0.547379	0.382032	0.638427
GOSLIM	structural constituent of myelin sheath	25	9	0	9	6	3	0	0	0.0667895	0.0667895	0.436554	0.436554	0.795021	0.903393
GOSLIM	structural constituent of ribosome	173	149	2	147	27	122	0	2	-0.318778	-0.339729	-2.60288	-2.63305	3.52e-07	1.89e-05
GOSLIM	structural molecule activity	960	693	50	643	346	347	38	12	0.0714165	0.0131335	-0.304053	-0.316567	0.375818	0.633254
GOSLIM	sulfur compound metabolic process	88	51	3	48	28	23	2	1	0.109823	0.0675529	0.285071	0.103154	0.934362	0.971013
GOSLIM	synapse	36	23	2	21	14	9	2	0	0.163115	0.115096	0.863412	0.683309	0.40815	0.65606
GOSLIM	synaptic transmission	310	152	26	126	102	50	19	7	0.217632	0.228228	0.901357	1.016	0.103682	0.334011
GOSLIM	synaptic vesicle exocytosis	62	35	2	33	28	7	2	0	0.275645	0.18534	1.10634	1.14561	0.102579	0.332152
GOSLIM	system development	1188	691	106	585	490	201	91	15	0.387184	0.317417	1.32324	1.28239	0.0100069	0.087359
GOSLIM	system process	1405	617	94	523	406	211	77	17	0.281715	0.237018	0.795168	0.791862	0.134124	0.381461
GOSLIM	tRNA aminoacylation for protein translation	32	32	0	32	4	28	0	0	-0.315028	-0.319447	-3.33124	-3.1936	9.38e-06	0.000314517
GOSLIM	tRNA metabolic process	78	77	2	75	14	63	0	2	-0.280656	-0.305409	-2.92815	-3.007	6.89e-07	3.42e-05
GOSLIM	termination of RNA polymerase II transcription	11	10	0	10	2	8	0	0	-0.130892	-0.15913	-1.96146	-1.57006	0.104904	0.336166
GOSLIM	transaminase activity	24	17	1	16	8	9	0	1	-0.138056	-0.147781	-1.58229	-1.12086	0.247238	0.516303
GOSLIM	transcription cofactor activity	185	154	11	143	78	76	5	6	0.0189024	0.02168	0.0824778	0.0794294	0.938699	0.973034
GOSLIM	transcription elongation from RNA polymerase II promoter	37	31	2	29	17	14	2	0	0.0685252	0.0354977	0.0362994	0.0878266	0.965879	0.985612
GOSLIM	transcription factor activity, RNA polymerase II transcription factor binding	7	6	1	5	2	4	0	1	-0.312725	-0.312725	-1.02312	-1.02312	0.699332	0.851944
GOSLIM	transcription factor activity, protein binding	195	164	11	153	83	81	5	6	0.0182223	0.0226691	0.111607	0.100256	0.976023	0.990272
GOSLIM	transcription factor activity, sequence-specific DNA binding	1302	952	57	895	589	363	41	16	0.119988	0.113286	0.543021	0.656397	0.254557	0.52487
GOSLIM	transcription factor activity, transcription factor binding	195	164	11	153	83	81	5	6	0.0182223	0.0226691	0.111607	0.100256	0.976023	0.990272
GOSLIM	transcription from RNA polymerase II promoter	1543	1157	64	1093	685	472	50	14	0.125424	0.0897235	0.341283	0.445987	0.497574	0.725722
GOSLIM	transcription initiation from RNA polymerase II promoter	65	62	2	60	32	30	2	0	0.00574755	-0.0101	-0.250431	-0.222942	0.589335	0.784368
GOSLIM	transcription, DNA-templated	1716	1297	70	1227	769	528	54	16	0.124369	0.0923945	0.34355	0.459936	0.48108	0.714636
GOSLIM	transferase activity	1493	1236	58	1178	625	611	33	25	0.00829978	-0.00133524	-0.292911	-0.175631	0.465366	0.701426
GOSLIM	transferase activity, transferring acyl groups	159	130	4	126	53	77	2	2	-0.0555254	-0.0737073	-0.74646	-0.546747	0.167287	0.425124
GOSLIM	transferase activity, transferring glycosyl groups	214	164	3	161	86	78	1	2	0.0337172	0.0412406	-0.047388	0.0519663	0.824133	0.918306
GOSLIM	transforming growth factor beta-activated receptor activity	15	13	1	12	9	4	1	0	0.312473	0.303309	1.7886	1.48937	0.212494	0.481161
GOSLIM	transketolase activity	5	3	0	3	0	3	0	0	-0.429019	-0.429019	-5.46837	-5.46837	0.0246591	0.156015
GOSLIM	translation	422	367	8	359	89	278	3	5	-0.232384	-0.257755	-2.29995	-2.33766	1.21e-06	5.5e-05
GOSLIM	translation elongation factor activity	41	35	2	33	16	19	2	0	-0.0157175	-0.0645894	-0.927994	-0.849956	0.206007	0.473231
GOSLIM	translation factor activity, RNA binding	140	116	3	113	33	83	2	1	-0.183534	-0.210098	-2.27286	-2.3396	4.3e-05	0.00113089
GOSLIM	translation initiation factor activity	103	83	0	83	19	64	0	0	-0.233589	-0.236161	-2.60355	-2.57813	8.51e-06	0.000293527
GOSLIM	translation regulator activity	131	107	2	105	32	75	2	0	-0.162039	-0.190799	-2.10543	-2.14642	0.00018361	0.00371406
GOSLIM	translation release factor activity	8	8	0	8	1	7	0	0	-0.238184	-0.238184	-2.56125	-2.56125	0.0355554	0.191882
GOSLIM	transmembrane receptor protein kinase activity	32	30	1	29	17	13	1	0	0.120349	0.126685	0.667519	0.469114	0.56557	0.769347
GOSLIM	transmembrane receptor protein serine/threonine kinase activity	17	15	1	14	10	5	1	0	0.285589	0.273699	1.71069	1.4455	0.187926	0.451064
GOSLIM	transmembrane receptor protein serine/threonine kinase signaling pathway	104	78	13	65	60	18	12	1	0.573243	0.425823	1.91677	1.83361	0.00302421	0.0362479
GOSLIM	transmembrane receptor protein tyrosine kinase activity	11	11	0	11	6	5	0	0	0.0052868	0.0164594	0.32194	0.535312	0.778438	0.896136
GOSLIM	transmembrane receptor protein tyrosine kinase signaling pathway	154	111	10	101	69	42	9	1	0.227546	0.152177	0.900646	0.835343	0.18831	0.451198
GOSLIM	transmembrane transporter activity	1085	565	64	501	318	247	48	16	0.147874	0.108339	0.208062	0.328339	0.726942	0.868739
GOSLIM	transport	2495	1560	133	1427	925	635	99	34	0.143461	0.108872	0.447751	0.539636	0.361921	0.621896
GOSLIM	transporter activity	1177	627	73	554	359	268	55	18	0.158444	0.121747	0.271022	0.405599	0.6138	0.799316
GOSLIM	tricarboxylic acid cycle	21	18	0	18	5	13	0	0	-0.158199	-0.227009	-3.17885	-3.01247	0.00236904	0.0301341
GOSLIM	tubulin complex	10	8	2	6	5	3	2	0	0.434982	0.434982	1.2113	1.2113	0.492175	0.722151
GOSLIM	tumor necrosis factor receptor binding	10	8	1	7	6	2	1	0	0.365361	0.365361	0.92458	0.92458	0.423832	0.668709
GOSLIM	tumor necrosis factor-activated receptor activity	19	19	3	16	13	6	3	0	0.310032	0.287078	0.881814	0.642574	0.435217	0.678128
GOSLIM	ubiquitin-protein transferase activity	163	127	2	125	81	46	2	0	0.141864	0.124345	0.752427	0.89247	0.174183	0.434044
GOSLIM	unsaturated fatty acid biosynthetic process	10	9	2	7	5	4	1	1	0.218534	0.218534	-0.0634241	-0.0634241	0.887976	0.949116
GOSLIM	vacuole	44	40	2	38	27	13	2	0	0.219604	0.22874	2.40866	2.10506	0.00461994	0.0499917
GOSLIM	vesicle coat	40	37	0	37	25	12	0	0	0.192894	0.182012	1.67209	1.52865	0.0327245	0.182853
GOSLIM	vesicle-mediated transport	828	627	43	584	426	201	38	5	0.241784	0.182457	1.24572	1.17186	0.0166046	0.121534
GOSLIM	visual perception	211	126	25	101	82	44	22	3	0.364871	0.293672	1.08836	0.965833	0.104147	0.335064
GOSLIM	vitamin biosynthetic process	31	21	0	21	11	10	0	0	0.00797538	0.00972877	-0.500516	-0.13752	0.652266	0.823469
GOSLIM	vitamin metabolic process	42	29	0	29	14	15	0	0	-0.0289891	-0.0337111	-0.735677	-0.534744	0.383492	0.639353
GOSLIM	vitamin transport	59	31	8	23	20	11	6	2	0.350342	0.323116	1.46837	1.56644	0.0791737	0.290182
GOSLIM	voltage-gated calcium channel activity	14	8	0	8	7	1	0	0	0.423308	0.423308	2.12586	2.12586	0.0621997	0.25707
GOSLIM	voltage-gated ion channel activity	105	43	7	36	24	19	5	2	0.155802	0.153286	0.175583	0.328063	0.801853	0.906567
GOSLIM	voltage-gated potassium channel activity	46	16	0	16	7	9	0	0	-0.0825285	-0.0875309	-0.416205	-0.430554	0.511064	0.7337
GOSLIM	voltage-gated sodium channel activity	8	4	1	3	2	2	1	0	0.293153	0.293153	0.548007	0.548007	0.775333	0.893953
c2	ABBUD_LIF_SIGNALING_1_DN	25	20	2	18	10	10	2	0	0.215252	0.114434	0.581077	0.435791	0.604192	0.793477
c2	ABBUD_LIF_SIGNALING_1_UP	44	36	2	34	26	10	2	0	0.234936	0.238872	0.800406	0.729453	0.295115	0.561923
c2	ABBUD_LIF_SIGNALING_2_DN	7	4	1	3	2	2	1	0	0.484781	0.484781	0.977907	0.977907	0.575065	0.775556
c2	ABBUD_LIF_SIGNALING_2_UP	14	11	1	10	9	2	1	0	0.644784	0.489228	2.38214	2.43058	0.0455399	0.21933
c2	ABDELMOHSEN_ELAVL4_TARGETS	14	14	0	14	7	7	0	0	0.0643373	0.0615774	0.0568752	0.182323	0.98319	0.992749
c2	ABDULRAHMAN_KIDNEY_CANCER_VHL_DN	15	12	1	11	10	2	1	0	0.318126	0.204407	1.83858	1.6621	0.105982	0.338475
c2	ABDULRAHMAN_KIDNEY_CANCER_VHL_UP	4	4	0	4	2	2	0	0	0.337202	0.337202	1.21067	1.21067	0.587742	0.783492
c2	ABE_INNER_EAR	44	34	3	31	18	16	2	1	0.131751	0.109613	-0.00522433	0.0733001	0.954765	0.980735
c2	ABE_VEGFA_TARGETS	17	15	2	13	10	5	2	0	0.356039	0.278995	0.836056	0.778716	0.47721	0.711346
c2	ABE_VEGFA_TARGETS_2HR	30	23	1	22	11	12	1	0	0.0353448	0.0201664	-1.40375	-1.1058	0.198794	0.464007
c2	ABE_VEGFA_TARGETS_30MIN	28	21	5	16	14	7	5	0	0.429822	0.343818	0.95287	0.876878	0.364731	0.623704
c2	ABRAHAM_ALPC_VS_MULTIPLE_MYELOMA_DN	20	20	0	20	8	12	0	0	-0.129223	-0.131269	-0.836867	-0.836776	0.333927	0.596042
c2	ABRAHAM_ALPC_VS_MULTIPLE_MYELOMA_UP	30	25	3	22	18	7	2	1	0.31534	0.328682	1.34395	1.67935	0.0697373	0.272423
c2	ABRAMSON_INTERACT_WITH_AIRE	43	41	1	40	5	36	0	1	-0.419505	-0.426586	-4.39092	-4.50824	6.31e-09	5.31e-07
c2	ACEVEDO_FGFR1_TARGETS_IN_PROSTATE_CANCER_MODEL_DN	286	211	41	170	141	70	35	6	0.417662	0.306074	0.8466	0.823894	0.167114	0.425123
c2	ACEVEDO_FGFR1_TARGETS_IN_PROSTATE_CANCER_MODEL_UP	281	225	26	199	131	94	21	5	0.20317	0.13532	0.243214	0.31077	0.684998	0.843531
c2	ACEVEDO_LIVER_CANCER_DN	528	423	20	403	211	212	13	7	0.0111812	-0.00868771	-0.530567	-0.320542	0.317699	0.581818
c2	ACEVEDO_LIVER_CANCER_UP	934	877	35	842	423	454	30	5	0.0182554	-0.0124294	-0.353425	-0.297089	0.36609	0.624461
c2	ACEVEDO_LIVER_CANCER_WITH_H3K27ME3_DN	187	103	12	91	46	57	8	4	-0.00813963	-0.0281884	-0.839786	-0.950208	0.089721	0.308962
c2	ACEVEDO_LIVER_CANCER_WITH_H3K27ME3_UP	247	154	16	138	102	52	14	2	0.264151	0.252843	0.894878	1.01292	0.115178	0.352636
c2	ACEVEDO_LIVER_CANCER_WITH_H3K9ME3_DN	104	69	6	63	35	34	5	1	0.00409229	-0.0437084	-0.533146	-0.515992	0.393238	0.646053
c2	ACEVEDO_LIVER_CANCER_WITH_H3K9ME3_UP	111	60	7	53	41	19	2	5	0.0882659	0.162632	0.383033	0.648768	0.468553	0.703812
c2	ACEVEDO_LIVER_TUMOR_VS_NORMAL_ADJACENT_TISSUE_DN	260	197	18	179	109	88	14	4	0.138555	0.0891629	0.216688	0.325618	0.732042	0.871396
c2	ACEVEDO_LIVER_TUMOR_VS_NORMAL_ADJACENT_TISSUE_UP	851	803	36	767	337	466	18	18	-0.0727098	-0.0876974	-0.981639	-0.881621	0.0371338	0.196295
c2	ACEVEDO_METHYLATED_IN_LIVER_CANCER_DN	708	443	42	401	281	162	32	10	0.1792	0.157343	0.635719	0.718781	0.225426	0.494246
c2	ACEVEDO_NORMAL_TISSUE_ADJACENT_TO_LIVER_TUMOR_DN	343	299	15	284	132	167	6	9	-0.0771498	-0.0688745	-0.961192	-0.731886	0.0712909	0.275262
c2	ACEVEDO_NORMAL_TISSUE_ADJACENT_TO_LIVER_TUMOR_UP	163	139	6	133	69	70	6	0	0.060632	0.0206455	0.0705323	-0.0611467	0.789236	0.901404
c2	ACOSTA_PROLIFERATION_INDEPENDENT_MYC_TARGETS_DN	113	97	5	92	65	32	4	1	0.164515	0.167185	1.22565	1.12659	0.0577513	0.247763
c2	ACOSTA_PROLIFERATION_INDEPENDENT_MYC_TARGETS_UP	82	77	3	74	24	53	0	3	-0.22837	-0.21936	-2.22037	-2.19367	0.000314916	0.00585552
c2	ADDYA_ERYTHROID_DIFFERENTIATION_BY_HEMIN	70	60	5	55	39	21	5	0	0.184194	0.148475	0.73509	0.81382	0.267716	0.537291
c2	AFFAR_YY1_TARGETS_DN	229	196	37	159	74	122	21	16	-0.0645808	-0.185872	-2.22723	-2.23872	0.000260268	0.00502025
c2	AFFAR_YY1_TARGETS_UP	208	154	15	139	94	60	11	4	0.180902	0.17214	0.647691	0.509364	0.361743	0.621896
c2	AGARWAL_AKT_PATHWAY_TARGETS	9	8	1	7	5	3	1	0	0.295053	0.295053	1.02371	1.02371	0.382257	0.638544
c2	AGUIRRE_PANCREATIC_CANCER_COPY_NUMBER_DN	224	216	9	207	86	130	4	5	-0.0727606	-0.0873259	-1.14417	-1.03431	0.0272693	0.164591
c2	AGUIRRE_PANCREATIC_CANCER_COPY_NUMBER_UP	284	266	11	255	124	142	6	5	-0.0181744	-0.0324864	-0.60976	-0.482016	0.215968	0.484193
c2	AIGNER_ZEB1_TARGETS	31	16	2	14	14	2	2	0	0.895414	0.848282	1.46812	1.50432	0.0822073	0.296204
c2	AIYAR_COBRA1_TARGETS_DN	28	24	0	24	8	16	0	0	-0.0252428	-0.0484131	-1.46177	-1.15527	0.0858665	0.302787
c2	AIYAR_COBRA1_TARGETS_UP	40	31	2	29	18	13	1	1	0.125654	0.127339	-0.359555	-0.171072	0.816844	0.914813
c2	AKL_HTLV1_INFECTION_DN	64	59	6	53	36	23	5	1	0.156044	0.136961	0.48915	0.328147	0.629092	0.809072
c2	AKL_HTLV1_INFECTION_UP	26	25	1	24	14	11	1	0	0.111347	0.10732	0.759914	0.418536	0.56287	0.768271
c2	ALCALAY_AML_BY_NPM1_LOCALIZATION_DN	177	162	21	141	69	93	12	9	-0.135234	-0.158698	-1.787	-1.6062	0.00488852	0.0519733
c2	ALCALAY_AML_BY_NPM1_LOCALIZATION_UP	132	116	16	100	72	44	13	3	0.230158	0.188539	1.02733	0.925141	0.142197	0.391323
c2	ALCALA_APOPTOSIS	93	88	2	86	43	45	1	1	0.0264622	0.0245126	-0.499997	-0.182015	0.533077	0.747827
c2	ALFANO_MYC_TARGETS	237	220	14	206	101	119	8	6	-0.00707507	-0.0368406	-0.628081	-0.589071	0.181993	0.443328
c2	ALONSO_METASTASIS_DN	30	19	4	15	16	3	4	0	0.674896	0.641162	2.05401	2.3675	0.0274487	0.165196
c2	ALONSO_METASTASIS_EMT_DN	5	4	2	2	4	0	2	0	1.64801	1.64801	3.09928	3.09928	0.0841034	0.299989
c2	ALONSO_METASTASIS_EMT_UP	38	33	5	28	23	10	4	1	0.22097	0.185172	0.560737	0.855277	0.371025	0.629099
c2	ALONSO_METASTASIS_NEURAL_UP	17	15	1	14	9	6	1	0	0.178973	0.162673	0.731539	0.623498	0.569665	0.771819
c2	ALONSO_METASTASIS_UP	197	182	12	170	85	97	10	2	0.0131263	-0.0379513	-0.604803	-0.59718	0.183589	0.445361
c2	ALTEMEIER_RESPONSE_TO_LPS_WITH_MECHANICAL_VENTILATION	126	117	16	101	87	30	16	0	0.405176	0.328061	1.17037	1.16389	0.0264438	0.161895
c2	AMBROSINI_FLAVOPIRIDOL_TREATMENT_TP53	105	92	7	85	53	39	6	1	0.161186	0.137457	0.27833	0.508839	0.59018	0.78486
c2	AMIT_DELAYED_EARLY_GENES	18	18	0	18	16	2	0	0	0.327469	0.326076	2.1108	2.12846	0.0130857	0.103328
c2	AMIT_EGF_RESPONSE_120_HELA	65	64	6	58	37	27	6	0	0.203621	0.174908	0.927963	0.941959	0.193719	0.457489
c2	AMIT_EGF_RESPONSE_120_MCF10A	42	38	1	37	17	21	1	0	0.0355663	-0.000441461	-0.564272	-0.519718	0.332962	0.595257
c2	AMIT_EGF_RESPONSE_20_HELA	12	11	0	11	7	4	0	0	0.12242	0.128861	1.43301	1.45594	0.3016	0.567796
c2	AMIT_EGF_RESPONSE_20_MCF10A	14	13	1	12	6	7	1	0	0.0765256	0.0374324	0.0441871	-0.00878201	0.91975	0.964367
c2	AMIT_EGF_RESPONSE_240_HELA	59	57	6	51	33	24	5	1	0.188063	0.149403	0.215673	0.45976	0.67085	0.83493
c2	AMIT_EGF_RESPONSE_240_MCF10A	19	17	2	15	10	7	1	1	0.145089	0.188043	0.529714	0.828638	0.506948	0.731845
c2	AMIT_EGF_RESPONSE_40_HELA	42	40	3	37	33	7	3	0	0.252477	0.222362	1.18863	1.37761	0.0673162	0.267572
c2	AMIT_EGF_RESPONSE_40_MCF10A	18	18	4	14	11	7	4	0	0.355987	0.311805	0.459475	0.452682	0.554087	0.762233
c2	AMIT_EGF_RESPONSE_480_HELA	157	152	12	140	82	70	6	6	0.0405723	0.0357962	-0.0375568	0.0619089	0.869232	0.939967
c2	AMIT_EGF_RESPONSE_480_MCF10A	42	37	3	34	20	17	1	2	0.0108483	0.00831099	-0.191879	-0.0944785	0.710708	0.857836
c2	AMIT_EGF_RESPONSE_60_HELA	45	43	4	39	22	21	3	1	0.147102	0.119868	0.286203	0.337151	0.735509	0.873279
c2	AMIT_EGF_RESPONSE_60_MCF10A	36	35	5	30	26	9	5	0	0.56118	0.460958	2.28191	2.45588	0.00242893	0.0307168
c2	AMIT_SERUM_RESPONSE_120_MCF10A	62	58	5	53	41	17	5	0	0.281857	0.274695	1.25549	1.42445	0.0519418	0.235502
c2	AMIT_SERUM_RESPONSE_20_MCF10A	20	15	0	15	7	8	0	0	-0.0158771	-0.0292401	-0.13076	-0.0795954	0.844814	0.92817
c2	AMIT_SERUM_RESPONSE_240_MCF10A	55	46	2	44	34	12	2	0	0.301233	0.279281	1.00512	1.03137	0.135844	0.383701
c2	AMIT_SERUM_RESPONSE_40_MCF10A	30	30	6	24	22	8	6	0	0.506799	0.323656	1.14083	1.15889	0.10778	0.340831
c2	AMIT_SERUM_RESPONSE_480_MCF10A	32	27	1	26	8	19	0	1	-0.174331	-0.211899	-2.03927	-1.79647	0.00675187	0.0661667
c2	AMIT_SERUM_RESPONSE_60_MCF10A	54	50	9	41	43	7	9	0	0.492042	0.46734	2.6535	2.52037	0.000400755	0.00721529
c2	AMUNDSON_DNA_DAMAGE_RESPONSE_TP53	14	13	1	12	10	3	1	0	0.296171	0.279284	1.54197	1.44521	0.154714	0.408224
c2	AMUNDSON_GAMMA_RADIATION_RESISTANCE	17	15	0	15	4	11	0	0	-0.156767	-0.151593	-0.31079	-0.434343	0.531816	0.746969
c2	AMUNDSON_GAMMA_RADIATION_RESPONSE	40	40	6	34	5	35	0	6	-0.628163	-0.655682	-6.09492	-6.20493	1.88e-12	6.96e-10
c2	AMUNDSON_GENOTOXIC_SIGNATURE	100	90	6	84	42	48	4	2	0.000136556	-0.0363613	-0.812606	-0.602231	0.213247	0.481637
c2	AMUNDSON_POOR_SURVIVAL_AFTER_GAMMA_RADIATION_2G	159	158	4	154	83	75	2	2	0.00369788	0.0112229	-0.0656913	0.0584237	0.878005	0.943172
c2	AMUNDSON_POOR_SURVIVAL_AFTER_GAMMA_RADIATION_8G	92	91	5	86	60	31	4	1	0.158137	0.151045	1.08709	1.17243	0.0905435	0.310361
c2	AMUNDSON_RESPONSE_TO_ARSENITE	198	188	12	176	112	76	4	8	0.0364316	0.0595801	0.220649	0.411313	0.650647	0.822383
c2	ANASTASSIOU_CANCER_MESENCHYMAL_TRANSITION_SIGNATURE	63	59	20	39	50	9	20	0	0.945206	0.786775	3.22092	3.06077	1.29e-05	0.00041319
c2	APPEL_IMATINIB_RESPONSE	35	30	0	30	19	11	0	0	0.15373	0.147495	1.22706	1.0945	0.185368	0.447637
c2	APPIERTO_RESPONSE_TO_FENRETINIDE_DN	48	47	4	43	16	31	2	2	-0.135603	-0.183561	-1.80519	-2.07477	0.00692123	0.067093
c2	APPIERTO_RESPONSE_TO_FENRETINIDE_UP	37	33	3	30	18	15	1	2	0.0849983	0.060254	0.307515	0.394092	0.77081	0.891523
c2	APRELIKOVA_BRCA1_TARGETS	46	41	1	40	19	22	1	0	0.0573763	0.0067913	-0.26048	-0.200887	0.631178	0.810359
c2	ASGHARZADEH_NEUROBLASTOMA_POOR_SURVIVAL_DN	39	32	4	28	17	15	3	1	0.021888	0.0926953	0.331305	0.259069	0.846026	0.928462
c2	ASTIER_INTEGRIN_SIGNALING	58	52	4	48	31	21	3	1	0.0513869	0.00859016	-0.0247872	0.0814249	0.995644	0.997609
c2	ASTON_MAJOR_DEPRESSIVE_DISORDER_DN	151	128	7	121	73	55	5	2	0.105822	0.0871035	-0.0319809	0.0141673	0.902834	0.956523
c2	ASTON_MAJOR_DEPRESSIVE_DISORDER_UP	42	38	3	35	23	15	2	1	0.140092	0.145968	0.475685	0.549915	0.505732	0.731208
c2	AUNG_GASTRIC_CANCER	49	40	1	39	17	23	1	0	-0.00839798	-0.017038	-1.12703	-0.886614	0.1474	0.398874
c2	AZARE_NEOPLASTIC_TRANSFORMATION_BY_STAT3_DN	15	10	1	9	8	2	1	0	0.436223	0.43744	2.01925	2.10121	0.10234	0.331442
c2	AZARE_NEOPLASTIC_TRANSFORMATION_BY_STAT3_UP	124	106	18	88	79	27	18	0	0.436703	0.388127	1.48608	1.44964	0.016881	0.122927
c2	AZARE_STAT3_TARGETS	25	24	3	21	14	10	3	0	0.332526	0.182724	-0.0856895	-0.204456	0.866348	0.938551
c2	BACOLOD_RESISTANCE_TO_ALKYLATING_AGENTS_DN	59	51	0	51	26	25	0	0	-0.0139491	-0.025143	-0.68681	-0.468786	0.321363	0.585291
c2	BACOLOD_RESISTANCE_TO_ALKYLATING_AGENTS_UP	18	18	0	18	12	6	0	0	0.300856	0.2913	1.05894	0.909641	0.240636	0.509449
c2	BAELDE_DIABETIC_NEPHROPATHY_DN	417	382	38	344	242	140	31	7	0.228278	0.202236	0.963086	0.945694	0.0990188	0.325718
c2	BAELDE_DIABETIC_NEPHROPATHY_UP	82	71	8	63	43	28	4	4	0.133133	0.150875	0.445337	0.396063	0.573331	0.774435
c2	BAE_BRCA1_TARGETS_DN	30	28	1	27	19	9	1	0	0.147578	0.138686	0.415765	0.630289	0.378925	0.636035
c2	BAE_BRCA1_TARGETS_UP	70	67	5	62	36	31	5	0	0.133328	0.0753213	-0.0113136	0.070338	0.92349	0.966541
c2	BAFNA_MUC4_TARGETS_DN	5	4	0	4	3	1	0	0	0.294079	0.294079	1.14471	1.14471	0.432857	0.676083
c2	BAFNA_MUC4_TARGETS_UP	6	5	0	5	3	2	0	0	0.178806	0.178806	0.450371	0.450371	0.819801	0.916139
c2	BAKER_HEMATOPOESIS_STAT1_TARGETS	9	9	2	7	4	5	2	0	0.272485	0.272485	0.61779	0.61779	0.757804	0.885193
c2	BAKER_HEMATOPOESIS_STAT5_TARGETS	7	7	1	6	1	6	0	1	-0.387849	-0.387849	-3.54852	-3.54852	0.0121889	0.0991038
c2	BAKER_HEMATOPOIESIS_STAT3_TARGETS	16	16	1	15	7	9	0	1	-0.0655774	-0.048163	-1.35921	-1.12959	0.291551	0.558885
c2	BAKKER_FOXO3_TARGETS_DN	185	147	5	142	69	78	0	5	-0.0917919	-0.0673341	-0.942009	-0.822255	0.0845737	0.300911
c2	BAKKER_FOXO3_TARGETS_UP	62	61	4	57	46	15	4	0	0.280838	0.250364	1.53521	1.81007	0.0106149	0.0906232
c2	BALDWIN_PRKCI_TARGETS_UP	33	31	1	30	20	11	1	0	0.209249	0.159724	0.955272	1.18277	0.183751	0.445488
c2	BALLIF_DEVELOPMENTAL_DISABILITY_P16_P12_DELETION	13	9	1	8	6	3	1	0	0.338949	0.338949	0.83971	0.83971	0.540964	0.752734
c2	BANDRES_RESPONSE_TO_CARMUSTIN_MGMT_24HR_DN	31	24	4	20	14	10	4	0	0.20756	0.123645	0.563266	0.521331	0.601463	0.791685
c2	BANDRES_RESPONSE_TO_CARMUSTIN_MGMT_24HR_UP	9	9	1	8	5	4	1	0	0.208984	0.208984	0.256982	0.256982	0.872925	0.941825
c2	BANDRES_RESPONSE_TO_CARMUSTIN_MGMT_48HR_DN	152	110	9	101	52	58	6	3	0.0677338	0.00815127	-0.267782	-0.26931	0.488598	0.71996
c2	BANDRES_RESPONSE_TO_CARMUSTIN_MGMT_48HR_UP	17	13	3	10	5	8	2	1	0.0033901	-0.0470945	-0.544072	-0.397561	0.505077	0.730974
c2	BANDRES_RESPONSE_TO_CARMUSTIN_WITHOUT_MGMT_24HR_DN	9	9	0	9	3	6	0	0	-0.0719138	-0.0719138	-0.101025	-0.101025	0.805725	0.908635
c2	BANDRES_RESPONSE_TO_CARMUSTIN_WITHOUT_MGMT_24HR_UP	13	12	1	11	6	6	1	0	0.243602	0.12843	-0.139213	-0.128331	0.826438	0.919332
c2	BANDRES_RESPONSE_TO_CARMUSTIN_WITHOUT_MGMT_48HR_DN	29	25	3	22	11	14	3	0	0.1136	0.012366	0.0916988	-0.231229	0.635518	0.813367
c2	BANDRES_RESPONSE_TO_CARMUSTIN_WITHOUT_MGMT_48HR_UP	17	14	2	12	9	5	2	0	0.266116	0.173892	0.889395	1.05527	0.37163	0.629749
c2	BARIS_THYROID_CANCER_DN	64	56	7	49	31	25	5	2	0.158797	0.0944082	-0.17525	0.145504	0.938155	0.972647
c2	BARIS_THYROID_CANCER_UP	23	22	1	21	4	18	1	0	-0.162539	-0.214743	-1.60444	-1.81746	0.0233273	0.15044
c2	BARRIER_CANCER_RELAPSE_NORMAL_SAMPLE_DN	30	29	1	28	17	12	1	0	0.127909	0.0866517	0.885909	0.821878	0.387517	0.642023
c2	BARRIER_CANCER_RELAPSE_NORMAL_SAMPLE_UP	29	24	2	22	14	10	2	0	0.2551	0.138766	0.242258	0.368455	0.832242	0.92218
c2	BARRIER_CANCER_RELAPSE_TUMOR_SAMPLE_DN	11	11	0	11	8	3	0	0	0.198914	0.163965	0.636724	0.857278	0.490069	0.720652
c2	BARRIER_CANCER_RELAPSE_TUMOR_SAMPLE_UP	15	15	1	14	9	6	1	0	0.0431258	0.025748	-0.0619448	0.157369	0.954696	0.980735
c2	BARRIER_COLON_CANCER_RECURRENCE_DN	18	16	0	16	11	5	0	0	0.0981527	0.142067	0.596258	0.756274	0.462724	0.699115
c2	BARRIER_COLON_CANCER_RECURRENCE_UP	42	38	2	36	22	16	2	0	0.152118	0.117518	0.43807	0.706653	0.547757	0.757724
c2	BASAKI_YBX1_TARGETS_DN	357	318	24	294	209	109	21	3	0.214213	0.201004	0.974636	1.03152	0.072522	0.277447
c2	BASAKI_YBX1_TARGETS_UP	274	268	28	240	85	183	8	20	-0.244004	-0.289639	-2.85678	-2.86811	1.99e-06	8.46e-05
c2	BASSO_B_LYMPHOCYTE_NETWORK	136	135	7	128	45	90	3	4	-0.20232	-0.235267	-2.24083	-2.26282	0.000167972	0.00344688
c2	BASSO_CD40_SIGNALING_DN	65	56	5	51	35	21	3	2	0.0861135	0.152859	0.679836	1.07442	0.200077	0.465522
c2	BASSO_CD40_SIGNALING_UP	94	86	6	80	54	32	6	0	0.229284	0.157916	1.22384	0.9143	0.0843616	0.300533
c2	BASSO_HAIRY_CELL_LEUKEMIA_DN	78	71	10	61	52	19	9	1	0.362602	0.363986	1.79484	1.77798	0.00393962	0.0444663
c2	BASSO_HAIRY_CELL_LEUKEMIA_UP	5	5	0	5	3	2	0	0	0.0671292	0.0671292	-0.24705	-0.24705	0.901051	0.955653
c2	BAUS_TFF2_TARGETS_DN	11	8	0	8	4	4	0	0	-0.144326	-0.144326	-0.817579	-0.817579	0.386203	0.640987
c2	BAUS_TFF2_TARGETS_UP	32	25	3	22	15	10	3	0	0.362317	0.246839	0.753422	0.644377	0.380236	0.637216
c2	BECKER_TAMOXIFEN_RESISTANCE_DN	46	43	8	35	26	17	5	3	0.115005	0.137411	0.266693	0.438884	0.670147	0.834414
c2	BECKER_TAMOXIFEN_RESISTANCE_UP	45	41	2	39	31	10	2	0	0.38228	0.335213	1.2378	1.31506	0.0561639	0.244027
c2	BEGUM_TARGETS_OF_PAX3_FOXO1_FUSION_AND_PAX3	7	6	1	5	3	3	1	0	-0.01514	-0.01514	0.701898	0.701898	0.786363	0.90033
c2	BEGUM_TARGETS_OF_PAX3_FOXO1_FUSION_DN	45	39	3	36	33	6	3	0	0.351797	0.338144	1.60778	1.48393	0.0325907	0.182413
c2	BEGUM_TARGETS_OF_PAX3_FOXO1_FUSION_UP	54	49	11	38	42	7	9	2	0.414329	0.455078	2.53186	2.53863	0.000362515	0.00661775
c2	BEIER_GLIOMA_STEM_CELL_DN	61	57	5	52	33	24	4	1	0.138321	0.117769	0.710644	0.531511	0.453075	0.692336
c2	BEIER_GLIOMA_STEM_CELL_UP	34	24	2	22	13	11	2	0	0.288024	0.154143	0.445935	0.50907	0.635235	0.813116
c2	BENNETT_SYSTEMIC_LUPUS_ERYTHEMATOSUS	28	24	3	21	18	6	3	0	0.401522	0.398785	1.22238	1.24648	0.106508	0.339009
c2	BENPORATH_CYCLING_GENES	620	587	36	551	204	383	13	23	-0.158358	-0.189158	-1.90718	-1.84755	0.000243135	0.00474894
c2	BENPORATH_EED_TARGETS	986	573	99	474	364	209	75	24	0.282035	0.254866	0.736684	0.759455	0.1662	0.423877
c2	BENPORATH_ES_1	364	304	25	279	93	211	10	15	-0.218867	-0.277746	-2.5957	-2.6162	2.72e-06	0.000109925
c2	BENPORATH_ES_2	38	28	2	26	6	22	0	2	-0.307272	-0.37008	-2.98485	-2.89329	0.000567181	0.00956459
c2	BENPORATH_ES_CORE_NINE	9	9	3	6	4	5	1	2	-0.300768	-0.300768	-3.13656	-3.13656	0.0340888	0.187411
c2	BENPORATH_ES_CORE_NINE_CORRELATED	97	90	5	85	39	51	1	4	-0.135673	-0.111938	-1.4519	-1.29281	0.0249632	0.15727
c2	BENPORATH_ES_WITH_H3K27ME3	1050	604	98	506	404	200	80	18	0.327494	0.307963	1.02027	0.969548	0.0504014	0.23126
c2	BENPORATH_MYC_MAX_TARGETS	763	713	18	695	295	418	10	8	-0.0832514	-0.094035	-1.00337	-0.910387	0.0297394	0.17258
c2	BENPORATH_MYC_TARGETS_WITH_EBOX	227	201	11	190	85	116	2	9	-0.0892074	-0.0962767	-1.1532	-1.01362	0.0354774	0.191643
c2	BENPORATH_NANOG_TARGETS	961	884	42	842	448	436	30	12	0.0202054	0.00628932	-0.318138	-0.157633	0.498984	0.726538
c2	BENPORATH_NOS_TARGETS	180	162	14	148	93	69	11	3	0.127246	0.116055	0.0362087	0.257256	0.821763	0.917098
c2	BENPORATH_OCT4_TARGETS	287	262	22	240	138	124	15	7	0.0600675	0.0502267	-0.339938	-0.177757	0.611037	0.798831
c2	BENPORATH_PRC2_TARGETS	602	314	56	258	211	103	42	14	0.298124	0.310937	0.9305	0.92661	0.0758496	0.283966
c2	BENPORATH_PROLIFERATION	146	143	8	135	25	118	0	8	-0.418353	-0.442424	-4.10663	-4.06355	5.52e-11	1.03e-08
c2	BENPORATH_SOX2_TARGETS	718	659	36	623	325	334	22	14	0.00561995	-0.00305315	-0.481157	-0.340962	0.323893	0.587361
c2	BENPORATH_SUZ12_TARGETS	956	547	95	452	366	181	71	24	0.303446	0.289871	0.980864	0.937028	0.0605091	0.253237
c2	BERENJENO_ROCK_SIGNALING_NOT_VIA_RHOA_DN	47	46	7	39	38	8	7	0	0.43239	0.369223	2.86918	2.93289	0.000118165	0.00259689
c2	BERENJENO_ROCK_SIGNALING_NOT_VIA_RHOA_UP	25	23	2	21	12	11	2	0	0.225622	0.0826205	0.421904	0.0483592	0.915096	0.96268
c2	BERENJENO_TRANSFORMED_BY_RHOA_DN	386	380	44	336	296	84	42	2	0.382474	0.351832	2.30978	2.27921	2.03e-05	0.000604691
c2	BERENJENO_TRANSFORMED_BY_RHOA_FOREVER_DN	30	30	7	23	19	11	6	1	0.260868	0.347732	1.05461	0.799221	0.327983	0.590758
c2	BERENJENO_TRANSFORMED_BY_RHOA_FOREVER_UP	18	18	4	14	12	6	4	0	0.362244	0.336545	1.45602	1.51474	0.201797	0.467826
c2	BERENJENO_TRANSFORMED_BY_RHOA_REVERSIBLY_DN	28	28	5	23	17	11	5	0	0.330007	0.283585	0.236563	0.417394	0.68286	0.842169
c2	BERENJENO_TRANSFORMED_BY_RHOA_REVERSIBLY_UP	6	6	2	4	6	0	2	0	0.578687	0.578687	3.56167	3.56167	0.0232194	0.149971
c2	BERENJENO_TRANSFORMED_BY_RHOA_UP	529	523	54	469	123	400	19	35	-0.306096	-0.356459	-3.31596	-3.35416	1.99e-10	2.88e-08
c2	BERNARD_PPAPDC1B_TARGETS_DN	55	46	6	40	32	14	4	2	0.170139	0.2753	1.156	1.28141	0.0912651	0.311633
c2	BERNARD_PPAPDC1B_TARGETS_UP	38	38	2	36	20	18	2	0	0.116035	0.0869831	0.41742	0.348969	0.753038	0.882373
c2	BERTUCCI_INVASIVE_CARCINOMA_DUCTAL_VS_LOBULAR_DN	42	38	6	32	28	10	6	0	0.592412	0.453018	1.76022	1.33766	0.0394077	0.203268
c2	BERTUCCI_INVASIVE_CARCINOMA_DUCTAL_VS_LOBULAR_UP	23	20	0	20	8	12	0	0	-0.0646356	-0.0975641	-1.13589	-0.955201	0.17254	0.4313
c2	BERTUCCI_MEDULLARY_VS_DUCTAL_BREAST_CANCER_DN	156	141	13	128	103	38	12	1	0.318965	0.280403	1.58524	1.46912	0.00958449	0.0846257
c2	BERTUCCI_MEDULLARY_VS_DUCTAL_BREAST_CANCER_UP	188	178	20	158	78	100	10	10	-0.0674459	-0.0830227	-1.16212	-0.947671	0.0616582	0.255887
c2	BHATI_G2M_ARREST_BY_2METHOXYESTRADIOL_DN	123	97	9	88	47	50	6	3	0.0105559	0.00500243	-0.622204	-0.331117	0.349425	0.611114
c2	BHATI_G2M_ARREST_BY_2METHOXYESTRADIOL_UP	110	98	10	88	41	57	5	5	-0.0858734	-0.119303	-1.20939	-1.13455	0.0456863	0.21933
c2	BHATTACHARYA_EMBRYONIC_STEM_CELL	88	74	8	66	13	61	2	6	-0.356934	-0.460442	-3.77504	-3.84936	1.51e-08	1.16e-06
c2	BHAT_ESR1_TARGETS_NOT_VIA_AKT1_DN	90	82	10	72	65	17	8	2	0.447584	0.382732	2.13106	2.08876	0.000906096	0.0139948
c2	BHAT_ESR1_TARGETS_NOT_VIA_AKT1_UP	205	170	18	152	88	82	7	11	0.008933	0.0238699	-0.558865	-0.301064	0.386515	0.64113
c2	BHAT_ESR1_TARGETS_VIA_AKT1_DN	80	72	5	67	56	16	4	1	0.337902	0.323874	1.8386	1.72495	0.00603453	0.0610643
c2	BHAT_ESR1_TARGETS_VIA_AKT1_UP	270	235	19	216	111	124	7	12	-0.0366371	-0.0264897	-0.854207	-0.580682	0.161984	0.418904
c2	BIDUS_METASTASIS_DN	151	143	9	134	93	50	9	0	0.209283	0.196044	1.22353	1.02469	0.0686959	0.27055
c2	BIDUS_METASTASIS_UP	210	204	13	191	50	154	2	11	-0.270167	-0.284364	-2.97845	-2.80835	3.06e-07	1.67e-05
c2	BIERIE_INFLAMMATORY_RESPONSE_TGFB1	4	3	2	1	2	1	2	0	1.61859	1.61859	0.40765	0.40765	0.733129	0.871969
c2	BILANGES_RAPAMYCIN_SENSITIVE_GENES	38	37	2	35	15	22	1	1	-0.114173	-0.141123	-1.0579	-0.978128	0.1208	0.361685
c2	BILANGES_RAPAMYCIN_SENSITIVE_VIA_TSC1_AND_TSC2	72	71	5	66	18	53	2	3	-0.202066	-0.265411	-2.43574	-2.20756	0.000170375	0.00348359
c2	BILANGES_SERUM_AND_RAPAMYCIN_SENSITIVE_GENES	64	60	0	60	6	54	0	0	-0.368219	-0.394054	-2.84544	-2.9811	1.04e-06	4.86e-05
c2	BILANGES_SERUM_RESPONSE_TRANSLATION	33	27	0	27	7	20	0	0	-0.155574	-0.170996	-1.22039	-1.4024	0.0455747	0.21933
c2	BILANGES_SERUM_SENSITIVE_GENES	84	71	6	65	33	38	4	2	0.00729644	-0.0566679	-0.906873	-0.705975	0.179144	0.440343
c2	BILANGES_SERUM_SENSITIVE_VIA_TSC1	22	16	2	14	8	8	2	0	0.260773	0.116963	-0.25705	-0.0941469	0.73013	0.870655
c2	BILANGES_SERUM_SENSITIVE_VIA_TSC2	42	37	5	32	22	15	5	0	0.151074	0.113077	0.386878	0.37891	0.602126	0.792108
c2	BILBAN_B_CLL_LPL_DN	34	32	1	31	17	15	1	0	0.0967246	0.0962161	0.562386	0.756221	0.527225	0.745262
c2	BILBAN_B_CLL_LPL_UP	63	59	5	54	37	22	5	0	0.213165	0.187918	0.949969	0.983354	0.196457	0.460711
c2	BILD_CTNNB1_ONCOGENIC_SIGNATURE	80	71	1	70	44	27	1	0	0.102384	0.060937	0.436265	0.460816	0.527403	0.745262
c2	BILD_E2F3_ONCOGENIC_SIGNATURE	230	205	14	191	93	112	6	8	-0.0327837	-0.0341023	-0.717847	-0.611893	0.162555	0.419423
c2	BILD_HRAS_ONCOGENIC_SIGNATURE	232	205	31	174	138	67	25	6	0.298077	0.256165	0.839983	1.03125	0.10657	0.339105
c2	BILD_MYC_ONCOGENIC_SIGNATURE	195	181	18	163	73	108	10	8	-0.113954	-0.165339	-1.69902	-1.70689	0.00330974	0.0388233
c2	BILD_SRC_ONCOGENIC_SIGNATURE	59	55	5	50	31	24	5	0	0.18139	0.0879729	0.247208	0.169415	0.891553	0.951079
c2	BIOCARTA_41BB_PATHWAY	17	15	1	14	10	5	1	0	0.152235	0.10215	1.29703	1.35272	0.194869	0.458554
c2	BIOCARTA_ACE2_PATHWAY	13	6	1	5	5	1	1	0	0.315321	0.315321	1.49389	1.49389	0.288496	0.556226
c2	BIOCARTA_ACH_PATHWAY	16	15	1	14	6	9	1	0	0.141377	-0.0187926	0.163132	0.0958695	0.990676	0.996291
c2	BIOCARTA_ACTINY_PATHWAY	19	17	1	16	11	6	0	1	0.0788164	0.0745357	0.163624	0.210251	0.821317	0.916817
c2	BIOCARTA_AGPCR_PATHWAY	12	12	1	11	8	4	1	0	0.290251	0.214697	1.17001	1.34357	0.293491	0.560082
c2	BIOCARTA_AGR_PATHWAY	34	30	7	23	22	8	6	1	0.471094	0.386022	1.99009	1.47142	0.0546133	0.240666
c2	BIOCARTA_AHSP_PATHWAY	15	12	0	12	2	10	0	0	-0.51496	-0.485402	-0.997871	-0.904342	0.190958	0.454497
c2	BIOCARTA_AKAP13_PATHWAY	11	10	1	9	6	4	1	0	0.316607	0.223058	2.27338	2.51892	0.138522	0.386733
c2	BIOCARTA_AKAP95_PATHWAY	12	12	1	11	3	9	0	1	-0.387815	-0.403418	-3.28982	-3.39937	0.00495938	0.0524973
c2	BIOCARTA_AKAPCENTROSOME_PATHWAY	12	12	2	10	6	6	1	1	0.00415795	-0.0802896	-0.643337	-0.661469	0.519212	0.739533
c2	BIOCARTA_AKT_PATHWAY	21	21	0	21	15	6	0	0	0.061071	0.0798062	0.915284	1.00661	0.284745	0.552366
c2	BIOCARTA_ALK_PATHWAY	35	26	6	20	19	7	6	0	0.528339	0.494354	2.38955	2.26853	0.00987617	0.0865728
c2	BIOCARTA_AMI_PATHWAY	19	9	4	5	7	2	4	0	0.653742	0.653742	2.28802	2.28802	0.0883742	0.306993
c2	BIOCARTA_ARAP_PATHWAY	17	17	0	17	12	5	0	0	0.235799	0.238786	2.51925	2.49929	0.0152871	0.115106
c2	BIOCARTA_ARENRF2_PATHWAY	12	12	0	12	7	5	0	0	-0.0223479	-0.03221	-0.00885979	-0.0348388	0.905007	0.957456
c2	BIOCARTA_ARF_PATHWAY	17	17	1	16	7	10	1	0	-0.0391649	-0.0632342	-0.852762	-0.857702	0.324842	0.588311
c2	BIOCARTA_ASBCELL_PATHWAY	10	7	0	7	5	2	0	0	0.179787	0.179787	0.633696	0.633696	0.615353	0.800181
c2	BIOCARTA_AT1R_PATHWAY	28	27	2	25	20	7	2	0	0.199343	0.147568	1.83796	1.45796	0.0605409	0.253237
c2	BIOCARTA_ATM_PATHWAY	20	19	0	19	5	14	0	0	-0.188348	-0.200609	-1.86866	-1.89896	0.0290664	0.170534
c2	BIOCARTA_ATRBRCA_PATHWAY	21	21	1	20	5	16	0	1	-0.336638	-0.33673	-3.14358	-3.27315	0.000448586	0.00784427
c2	BIOCARTA_BAD_PATHWAY	25	24	0	24	15	9	0	0	0.0959284	0.0952554	0.51618	0.529157	0.613007	0.79911
c2	BIOCARTA_BARRESTIN_PATHWAY	10	8	2	6	6	2	1	1	0.227009	0.227009	0.883946	0.883946	0.395608	0.648359
c2	BIOCARTA_BARRESTIN_SRC_PATHWAY	14	13	2	11	7	6	1	1	0.047774	0.000593973	-0.263075	-0.234058	0.755258	0.883724
c2	BIOCARTA_BARR_MAPK_PATHWAY	12	11	2	9	7	4	1	1	0.135125	0.0968721	-0.0573995	0.0237708	0.982931	0.9927
c2	BIOCARTA_BCELLSURVIVAL_PATHWAY	16	16	0	16	10	6	0	0	0.0489788	0.0703427	0.374613	0.564496	0.597149	0.789235
c2	BIOCARTA_BCR_PATHWAY	30	29	1	28	19	10	1	0	0.161934	0.102822	0.92822	0.788717	0.285859	0.553455
c2	BIOCARTA_BIOPEPTIDES_PATHWAY	39	33	2	31	20	13	2	0	0.161573	0.120078	0.868439	0.785115	0.321663	0.585407
c2	BIOCARTA_BLYMPHOCYTE_PATHWAY	8	8	1	7	6	2	1	0	0.250898	0.250898	1.02148	1.02148	0.472924	0.707461
c2	BIOCARTA_CACAM_PATHWAY	10	9	1	8	6	3	1	0	0.0662229	0.0662229	0.96913	0.96913	0.477404	0.711387
c2	BIOCARTA_CALCINEURIN_PATHWAY	14	14	1	13	10	4	1	0	0.337192	0.237031	1.67999	1.4086	0.141273	0.390167
c2	BIOCARTA_CARDIACEGF_PATHWAY	17	16	1	15	12	4	1	0	0.294248	0.254719	2.34173	1.67391	0.0688621	0.270868
c2	BIOCARTA_CARM1_PATHWAY	12	12	0	12	9	3	0	0	0.119368	0.129085	0.944611	1.07308	0.438325	0.680562
c2	BIOCARTA_CARM_ER_PATHWAY	35	31	5	26	14	17	4	1	0.084232	0.0114315	-0.662244	-0.519485	0.386392	0.641114
c2	BIOCARTA_CASPASE_PATHWAY	21	21	4	17	14	7	2	2	0.0695427	0.0502147	-0.196161	0.207982	0.872035	0.941224
c2	BIOCARTA_CBL_PATHWAY	13	13	1	12	8	5	1	0	0.264909	0.201754	2.69062	1.72105	0.128264	0.3721
c2	BIOCARTA_CCR3_PATHWAY	21	18	2	16	10	8	1	1	0.0717061	0.0422613	-0.0713088	-0.0576666	0.866543	0.938567
c2	BIOCARTA_CCR5_PATHWAY	14	14	0	14	7	7	0	0	0.0211006	0.0286188	0.412506	0.369586	0.778835	0.896292
c2	BIOCARTA_CD40_PATHWAY	15	14	1	13	13	1	1	0	0.274354	0.235679	2.08254	2.0966	0.0254165	0.158569
c2	BIOCARTA_CDC42RAC_PATHWAY	14	14	0	14	11	3	0	0	0.14212	0.112306	1.36687	1.37996	0.170772	0.42931
c2	BIOCARTA_CDK5_PATHWAY	10	10	2	8	7	3	1	1	0.193194	0.110171	0.0695444	0.0484994	0.944538	0.975645
c2	BIOCARTA_CDMAC_PATHWAY	15	14	1	13	8	6	0	1	-0.0693719	-0.0234726	0.330167	0.3929	0.783104	0.898351
c2	BIOCARTA_CELL2CELL_PATHWAY	13	10	0	10	5	5	0	0	0.0613585	0.0510876	0.583224	0.559103	0.673658	0.837028
c2	BIOCARTA_CELLCYCLE_PATHWAY	24	23	2	21	10	13	0	2	-0.25076	-0.262377	-2.76637	-2.47243	0.00918999	0.0821672
c2	BIOCARTA_CERAMIDE_PATHWAY	22	22	0	22	11	11	0	0	0.037513	0.0498429	0.50005	0.372815	0.730226	0.870679
c2	BIOCARTA_CFTR_PATHWAY	11	9	0	9	5	4	0	0	0.0938596	0.0938596	0.37184	0.37184	0.875313	0.942789
c2	BIOCARTA_CHEMICAL_PATHWAY	22	22	0	22	9	13	0	0	-0.127144	-0.110925	-1.02197	-0.957985	0.182254	0.443468
c2	BIOCARTA_CHREBP2_PATHWAY	40	35	0	35	12	23	0	0	-0.0131003	-0.0832563	-0.993197	-1.08146	0.0999363	0.327259
c2	BIOCARTA_CK1_PATHWAY	16	12	2	10	7	5	0	2	-0.111991	-0.0713167	-0.231995	-0.338843	0.802727	0.906889
c2	BIOCARTA_CLASSIC_PATHWAY	18	11	2	9	8	3	2	0	0.590229	0.602314	1.12315	1.01849	0.251929	0.521621
c2	BIOCARTA_COMP_PATHWAY	22	14	2	12	10	4	2	0	0.494138	0.487187	0.908861	0.796714	0.317559	0.581818
c2	BIOCARTA_CREB_PATHWAY	25	24	1	23	16	8	1	0	0.0784159	0.0612037	0.820614	0.875792	0.402857	0.652306
c2	BIOCARTA_CSK_PATHWAY	19	18	1	17	9	9	1	0	0.151082	0.0864647	0.316975	0.318816	0.828718	0.920837
c2	BIOCARTA_CTCF_PATHWAY	23	22	2	20	15	7	2	0	0.280875	0.208509	1.55225	1.42679	0.11055	0.344851
c2	BIOCARTA_CTLA4_PATHWAY	18	16	0	16	11	5	0	0	0.0813503	0.0728743	0.42802	0.362128	0.693162	0.848383
c2	BIOCARTA_CTL_PATHWAY	21	18	1	17	12	6	1	0	0.225547	0.231789	1.17205	1.28084	0.17033	0.428997
c2	BIOCARTA_CXCR4_PATHWAY	23	22	1	21	15	7	1	0	0.180695	0.155653	1.18365	1.2324	0.18495	0.446883
c2	BIOCARTA_CYTOKINE_PATHWAY	18	10	3	7	6	4	3	0	0.282647	0.267494	1.14852	0.952187	0.322997	0.586866
c2	BIOCARTA_D4GDI_PATHWAY	11	11	2	9	8	3	2	0	0.18964	0.171159	0.555101	0.769417	0.573767	0.774623
c2	BIOCARTA_DC_PATHWAY	19	13	2	11	9	4	1	1	0.0741778	0.0484276	0.535987	0.485781	0.645613	0.818953
c2	BIOCARTA_DEATH_PATHWAY	31	31	2	29	22	9	1	1	0.149717	0.183388	1.35461	1.38043	0.101642	0.330125
c2	BIOCARTA_DNAFRAGMENT_PATHWAY	8	8	1	7	2	6	0	1	-0.403903	-0.403903	-3.09107	-3.09107	0.0179991	0.127668
c2	BIOCARTA_DREAM_PATHWAY	13	12	0	12	8	4	0	0	0.122814	0.138298	1.07967	1.23515	0.347741	0.610187
c2	BIOCARTA_ECM_PATHWAY	23	22	0	22	15	7	0	0	0.126928	0.107661	0.787045	0.755928	0.349367	0.611114
c2	BIOCARTA_EDG1_PATHWAY	27	25	3	22	13	12	2	1	0.141511	0.0989604	0.737426	0.592574	0.559953	0.766442
c2	BIOCARTA_EGFR_SMRTE_PATHWAY	11	11	1	10	10	1	1	0	0.50104	0.446252	3.10128	1.98122	0.0479937	0.225125
c2	BIOCARTA_EGF_PATHWAY	30	30	1	29	23	7	1	0	0.263826	0.237678	2.29376	1.94229	0.0129606	0.102768
c2	BIOCARTA_EIF2_PATHWAY	11	11	0	11	4	7	0	0	-0.122371	-0.130967	-1.27373	-1.62942	0.171851	0.430689
c2	BIOCARTA_EIF4_PATHWAY	24	24	0	24	12	12	0	0	-0.0418701	-0.0494942	-0.331112	-0.471329	0.518281	0.738568
c2	BIOCARTA_EIF_PATHWAY	15	15	0	15	4	11	0	0	-0.239335	-0.227677	-2.37195	-2.27672	0.0139079	0.108066
c2	BIOCARTA_EPHA4_PATHWAY	10	9	1	8	5	4	1	0	0.500301	0.500301	0.24693	0.24693	0.985954	0.993867
c2	BIOCARTA_EPONFKB_PATHWAY	11	9	0	9	8	1	0	0	0.436546	0.436546	3.40037	3.40037	0.00443325	0.0483411
c2	BIOCARTA_EPO_PATHWAY	18	17	0	17	12	5	0	0	0.174444	0.159603	1.36517	1.44089	0.131172	0.377067
c2	BIOCARTA_ERK5_PATHWAY	16	15	1	14	12	3	1	0	0.201306	0.158653	1.52618	1.66861	0.0990529	0.325718
c2	BIOCARTA_ERK_PATHWAY	27	26	2	24	19	7	2	0	0.259273	0.188802	1.66605	1.20296	0.121428	0.362524
c2	BIOCARTA_ERYTH_PATHWAY	13	10	3	7	8	2	3	0	0.73787	0.726329	1.65151	1.60341	0.134073	0.381461
c2	BIOCARTA_ETC_PATHWAY	10	10	0	10	1	9	0	0	-0.436235	-0.428803	-4.27286	-4.19603	0.000356989	0.00653789
c2	BIOCARTA_ETS_PATHWAY	17	17	1	16	7	10	1	0	0.0111836	-0.0208225	-0.356503	-0.297328	0.669931	0.834408
c2	BIOCARTA_EXTRINSIC_PATHWAY	13	7	5	2	6	1	5	0	1.08482	1.08482	2.92882	2.92882	0.0388271	0.201665
c2	BIOCARTA_FAS_PATHWAY	28	28	2	26	18	10	0	2	-0.00884384	0.017885	-0.0247574	0.14003	0.868299	0.939095
c2	BIOCARTA_FCER1_PATHWAY	34	33	1	32	23	10	1	0	0.160124	0.112499	1.17207	1.03942	0.140921	0.389956
c2	BIOCARTA_FEEDER_PATHWAY	9	7	0	7	5	2	0	0	0.277748	0.277748	0.665522	0.665522	0.577571	0.776919
c2	BIOCARTA_FIBRINOLYSIS_PATHWAY	12	6	3	3	4	2	3	0	0.813263	0.813263	1.71304	1.71304	0.323897	0.587361
c2	BIOCARTA_FMLP_PATHWAY	31	29	3	26	20	9	2	1	0.192829	0.128186	0.744523	0.65602	0.401652	0.651671
c2	BIOCARTA_FREE_PATHWAY	9	9	1	8	6	3	1	0	0.102709	0.102709	1.0455	1.0455	0.497847	0.725814
c2	BIOCARTA_G1_PATHWAY	28	27	4	23	12	15	1	3	-0.00746367	-0.0599135	-1.67314	-1.70543	0.111841	0.347203
c2	BIOCARTA_G2_PATHWAY	26	25	2	23	4	21	0	2	-0.414822	-0.420136	-3.94811	-3.74205	2.05e-05	0.000606857
c2	BIOCARTA_GABA_PATHWAY	10	5	0	5	4	1	0	0	0.458977	0.458977	3.2385	3.2385	0.11238	0.347869
c2	BIOCARTA_GATA3_PATHWAY	15	12	0	12	8	4	0	0	0.191433	0.219463	0.774514	0.868967	0.504834	0.730831
c2	BIOCARTA_GCR_PATHWAY	16	14	1	13	9	5	1	0	0.25963	0.200308	1.28684	1.41869	0.212965	0.481341
c2	BIOCARTA_GH_PATHWAY	26	24	0	24	16	8	0	0	0.086255	0.0994596	0.963961	0.916933	0.286483	0.554278
c2	BIOCARTA_GLEEVEC_PATHWAY	22	22	0	22	13	9	0	0	0.079069	0.0857419	0.677484	0.706416	0.442248	0.683766
c2	BIOCARTA_GLYCOLYSIS_PATHWAY	12	9	0	9	8	1	0	0	0.257288	0.257288	1.15782	1.15782	0.272048	0.541363
c2	BIOCARTA_GPCR_PATHWAY	29	28	2	26	19	9	2	0	0.241469	0.15355	1.3005	1.23896	0.133207	0.379902
c2	BIOCARTA_GRANULOCYTES_PATHWAY	13	13	0	13	9	4	0	0	0.0211444	0.0542517	0.608832	0.549358	0.555476	0.762876
c2	BIOCARTA_GSK3_PATHWAY	27	26	3	23	18	8	2	1	0.295595	0.284585	1.5586	1.74421	0.0628399	0.257972
c2	BIOCARTA_HCMV_PATHWAY	17	17	0	17	11	6	0	0	0.0629981	0.0739461	0.438631	0.449786	0.694397	0.849029
c2	BIOCARTA_HDAC_PATHWAY	25	22	2	20	16	6	2	0	0.259243	0.220419	1.27344	1.38986	0.122551	0.364696
c2	BIOCARTA_HER2_PATHWAY	21	19	2	17	14	5	1	1	0.1295	0.209231	2.1396	1.67112	0.0798365	0.29136
c2	BIOCARTA_HIF_PATHWAY	15	14	0	14	12	2	0	0	0.217443	0.228702	1.66627	1.70816	0.0904721	0.310356
c2	BIOCARTA_HIVNEF_PATHWAY	57	57	3	54	31	26	1	2	0.041148	0.0591406	0.53404	0.610894	0.492931	0.722575
c2	BIOCARTA_HSP27_PATHWAY	15	14	0	14	8	6	0	0	0.113952	0.0793929	0.0382334	0.151921	0.986303	0.993948
c2	BIOCARTA_IGF1MTOR_PATHWAY	20	20	0	20	10	10	0	0	0.044451	0.0312598	0.0265907	-0.0738547	0.862373	0.93685
c2	BIOCARTA_IGF1R_PATHWAY	21	20	0	20	13	7	0	0	0.0583866	0.0776272	0.65763	0.709214	0.521346	0.740767
c2	BIOCARTA_IGF1_PATHWAY	20	20	0	20	13	7	0	0	0.113863	0.104848	0.791928	0.792702	0.40649	0.654751
c2	BIOCARTA_IL10_PATHWAY	17	17	1	16	11	6	1	0	0.23401	0.206799	1.75613	1.70072	0.0712077	0.275262
c2	BIOCARTA_IL12_PATHWAY	21	20	1	19	9	11	1	0	0.0350843	-0.00840573	0.0561811	0.0242374	0.923189	0.966426
c2	BIOCARTA_IL17_PATHWAY	12	11	0	11	4	7	0	0	-0.145751	-0.154047	-0.547478	-0.385854	0.490824	0.720924
c2	BIOCARTA_IL1R_PATHWAY	31	30	2	28	19	11	2	0	0.205597	0.136868	0.740904	0.888893	0.331899	0.59423
c2	BIOCARTA_IL22BP_PATHWAY	17	13	0	13	11	2	0	0	0.37561	0.369459	3.07083	2.97296	0.00362131	0.0416745
c2	BIOCARTA_IL2RB_PATHWAY	37	37	0	37	22	15	0	0	0.0954593	0.0991556	0.796711	0.617965	0.38199	0.638427
c2	BIOCARTA_IL2_PATHWAY	21	20	0	20	15	5	0	0	0.198036	0.200572	1.28746	1.45415	0.120812	0.361685
c2	BIOCARTA_IL3_PATHWAY	14	14	0	14	11	3	0	0	0.19063	0.18994	1.52547	1.51512	0.117071	0.356255
c2	BIOCARTA_IL4_PATHWAY	11	10	1	9	6	4	1	0	0.11422	0.0985447	1.07167	1.02478	0.418769	0.664643
c2	BIOCARTA_IL5_PATHWAY	8	4	0	4	2	2	0	0	0.220903	0.220903	0.292695	0.292695	0.87587	0.942898
c2	BIOCARTA_IL6_PATHWAY	21	21	0	21	16	5	0	0	0.229826	0.225707	1.9831	2.08487	0.0286628	0.168992
c2	BIOCARTA_IL7_PATHWAY	17	17	1	16	11	6	1	0	0.236668	0.163563	1.81393	1.7259	0.0721372	0.276703
c2	BIOCARTA_INFLAM_PATHWAY	24	17	5	12	11	6	5	0	0.520822	0.491675	1.31587	1.39516	0.195087	0.458876
c2	BIOCARTA_INSULIN_PATHWAY	21	20	0	20	13	7	0	0	0.0757859	0.0945488	0.638473	0.600884	0.522443	0.741825
c2	BIOCARTA_INTEGRIN_PATHWAY	35	34	0	34	22	12	0	0	0.129289	0.0914783	0.260771	0.474713	0.646577	0.819871
c2	BIOCARTA_INTRINSIC_PATHWAY	24	9	5	4	9	0	5	0	1.01708	1.01708	3.68121	3.68121	0.00270032	0.0332297
c2	BIOCARTA_KERATINOCYTE_PATHWAY	45	45	2	43	28	17	2	0	0.148876	0.115908	1.24597	0.827262	0.19032	0.453552
c2	BIOCARTA_KREB_PATHWAY	8	8	0	8	2	6	0	0	-0.293148	-0.293148	-3.70544	-3.70544	0.00850437	0.0777074
c2	BIOCARTA_LAIR_PATHWAY	17	14	0	14	10	4	0	0	0.199774	0.248445	0.929898	0.855671	0.341656	0.604487
c2	BIOCARTA_LECTIN_PATHWAY	13	7	0	7	6	1	0	0	0.618971	0.618971	1.18495	1.18495	0.315777	0.580372
c2	BIOCARTA_LEPTIN_PATHWAY	11	9	0	9	5	4	0	0	0.114294	0.114294	-0.288653	-0.288653	0.670786	0.83493
c2	BIOCARTA_LONGEVITY_PATHWAY	13	13	1	12	8	5	1	0	0.229075	0.177879	0.928497	0.988162	0.386659	0.641306
c2	BIOCARTA_LYM_PATHWAY	10	10	0	10	7	3	0	0	0.0780829	0.164654	0.832346	0.696618	0.464103	0.700266
c2	BIOCARTA_MAL_PATHWAY	17	15	0	15	10	5	0	0	0.100176	0.018886	-0.277731	-0.132586	0.738453	0.874762
c2	BIOCARTA_MAPK_PATHWAY	84	82	3	79	56	26	3	0	0.134076	0.109136	0.980436	1.10484	0.0966709	0.321331
c2	BIOCARTA_MCALPAIN_PATHWAY	23	22	1	21	17	5	1	0	0.28093	0.204206	1.59333	1.04463	0.17999	0.44136
c2	BIOCARTA_MCM_PATHWAY	18	18	2	16	1	17	0	2	-0.560709	-0.575695	-4.71309	-4.75036	1.8e-06	7.8e-05
c2	BIOCARTA_MEF2D_PATHWAY	15	15	0	15	9	6	0	0	0.0562817	0.0582383	0.262965	0.487996	0.760504	0.886578
c2	BIOCARTA_MET_PATHWAY	36	36	1	35	22	14	1	0	0.134123	0.0976321	0.792741	0.846731	0.329497	0.592295
c2	BIOCARTA_MITOCHONDRIA_PATHWAY	21	21	1	20	10	11	0	1	-0.0561493	-0.0232907	-0.0823025	-0.0682547	0.829677	0.921514
c2	BIOCARTA_MONOCYTE_PATHWAY	11	11	0	11	6	5	0	0	-0.0621471	-0.0120897	0.0240611	0.218197	0.98888	0.995073
c2	BIOCARTA_MPR_PATHWAY	33	29	3	26	15	14	1	2	-0.0352285	-0.0808972	-0.851503	-0.582669	0.375192	0.632762
c2	BIOCARTA_MTA3_PATHWAY	18	16	0	16	9	7	0	0	0.118419	0.11074	0.359967	0.341821	0.772468	0.892213
c2	BIOCARTA_MTOR_PATHWAY	23	23	0	23	13	10	0	0	0.0134977	0.00776508	-0.0634426	-0.143088	0.819409	0.916037
c2	BIOCARTA_MYOSIN_PATHWAY	30	28	4	24	21	7	3	1	0.214777	0.202861	1.56882	1.75675	0.0458603	0.219665
c2	BIOCARTA_NDKDYNAMIN_PATHWAY	15	14	0	14	10	4	0	0	0.123179	0.147755	1.3794	1.5119	0.181153	0.442605
c2	BIOCARTA_NFAT_PATHWAY	47	39	4	35	27	12	4	0	0.334076	0.263764	1.25523	1.17744	0.141172	0.390107
c2	BIOCARTA_NFKB_PATHWAY	22	22	2	20	15	7	2	0	0.237519	0.190227	1.88202	1.58589	0.0422685	0.211122
c2	BIOCARTA_NGF_PATHWAY	17	17	0	17	12	5	0	0	0.136951	0.150155	0.889007	0.96772	0.306959	0.572744
c2	BIOCARTA_NKCELLS_PATHWAY	26	23	0	23	19	4	0	0	0.246135	0.260977	1.61624	1.60524	0.0350132	0.190047
c2	BIOCARTA_NKT_PATHWAY	28	20	4	16	14	6	4	0	0.409732	0.364875	1.21413	1.12853	0.152362	0.406171
c2	BIOCARTA_NO1_PATHWAY	27	23	1	22	12	11	1	0	0.106898	0.0495095	-0.334918	-0.22609	0.65104	0.822383
c2	BIOCARTA_NO2IL12_PATHWAY	17	16	1	15	8	8	1	0	0.13876	0.109547	0.673665	0.571631	0.577963	0.777005
c2	BIOCARTA_NOS1_PATHWAY	17	13	1	12	8	5	1	0	0.169429	0.14213	1.18574	1.34113	0.351559	0.612934
c2	BIOCARTA_NTHI_PATHWAY	22	22	2	20	16	6	2	0	0.194824	0.165702	1.94911	1.65833	0.0532651	0.238306
c2	BIOCARTA_NUCLEARRS_PATHWAY	13	8	1	7	4	4	1	0	0.0309101	0.0309101	-0.0334067	-0.0334067	0.993075	0.997162
c2	BIOCARTA_P27_PATHWAY	13	13	1	12	2	11	0	1	-0.343715	-0.350376	-3.89775	-4.00146	0.000944606	0.0144942
c2	BIOCARTA_P35ALZHEIMERS_PATHWAY	11	10	1	9	8	2	0	1	0.0992413	0.158258	2.06679	2.04878	0.12374	0.366466
c2	BIOCARTA_P38MAPK_PATHWAY	36	35	2	33	26	9	2	0	0.224638	0.150873	0.979604	1.13401	0.156777	0.411437
c2	BIOCARTA_P53HYPOXIA_PATHWAY	23	22	3	19	9	13	3	0	0.122358	0.0190622	-0.0683508	-0.431409	0.634148	0.812275
c2	BIOCARTA_P53_PATHWAY	16	16	1	15	3	13	0	1	-0.248498	-0.264897	-2.89953	-2.76958	0.00757009	0.0715107
c2	BIOCARTA_PAR1_PATHWAY	35	33	5	28	22	11	4	1	0.148352	0.125919	1.47223	1.56051	0.0743995	0.281531
c2	BIOCARTA_PARKIN_PATHWAY	12	9	0	9	6	3	0	0	0.18366	0.18366	1.28296	1.28296	0.38777	0.642023
c2	BIOCARTA_PDGF_PATHWAY	31	31	0	31	22	9	0	0	0.20529	0.200392	1.66601	1.70215	0.0360587	0.193678
c2	BIOCARTA_PGC1A_PATHWAY	18	15	3	12	10	5	3	0	0.254243	0.249732	1.51997	1.49495	0.138029	0.386388
c2	BIOCARTA_PITX2_PATHWAY	15	14	1	13	9	5	1	0	0.254564	0.213409	1.81609	1.72391	0.127422	0.370857
c2	BIOCARTA_PLATELETAPP_PATHWAY	14	7	2	5	5	2	2	0	0.526247	0.526247	2.28981	2.28981	0.128811	0.373177
c2	BIOCARTA_PLCE_PATHWAY	11	10	0	10	8	2	0	0	0.206904	0.221263	1.45153	1.73885	0.235219	0.504552
c2	BIOCARTA_PML_PATHWAY	15	15	1	14	9	6	1	0	0.159091	0.134821	1.32691	1.08449	0.247106	0.516303
c2	BIOCARTA_PPARA_PATHWAY	57	50	3	47	31	19	3	0	0.124651	0.0927993	0.805571	0.90494	0.276685	0.54558
c2	BIOCARTA_PROTEASOME_PATHWAY	28	28	0	28	3	25	0	0	-0.279565	-0.274434	-3.28814	-3.09406	2.38e-05	0.000688333
c2	BIOCARTA_PS1_PATHWAY	14	12	1	11	6	6	1	0	0.234743	0.181393	1.17982	0.941958	0.454994	0.693898
c2	BIOCARTA_PTC1_PATHWAY	12	11	2	9	3	8	0	2	-0.552099	-0.558476	-4.25116	-4.10086	0.00117018	0.0172694
c2	BIOCARTA_PTDINS_PATHWAY	23	22	0	22	16	6	0	0	0.0975405	0.098331	0.983365	0.883815	0.272478	0.541805
c2	BIOCARTA_PTEN_PATHWAY	18	18	0	18	15	3	0	0	0.184564	0.17713	1.64483	1.74471	0.0533826	0.238451
c2	BIOCARTA_PYK2_PATHWAY	24	24	0	24	15	9	0	0	0.0325499	0.0514423	0.47939	0.585202	0.58489	0.781447
c2	BIOCARTA_RAB_PATHWAY	12	12	0	12	10	2	0	0	0.324454	0.247863	2.07002	2.03863	0.0436008	0.214596
c2	BIOCARTA_RAC1_PATHWAY	22	21	2	19	13	8	0	2	0.0314513	0.0814279	0.508421	0.720284	0.518079	0.738541
c2	BIOCARTA_RACCYCD_PATHWAY	25	25	1	24	17	8	0	1	-0.00944434	0.0117357	-0.490885	-0.0990604	0.879061	0.94365
c2	BIOCARTA_RANKL_PATHWAY	14	13	0	13	9	4	0	0	0.194487	0.215634	1.65111	1.67686	0.111383	0.346609
c2	BIOCARTA_RANMS_PATHWAY	10	10	2	8	1	9	0	2	-0.64583	-0.697021	-6.0565	-6.45192	1.68e-05	0.000525964
c2	BIOCARTA_RARRXR_PATHWAY	15	15	0	15	10	5	0	0	0.0561389	0.0447273	0.200451	0.21815	0.898394	0.954849
c2	BIOCARTA_RAS_PATHWAY	21	21	0	21	16	5	0	0	0.108192	0.127429	1.23045	1.38805	0.135688	0.383512
c2	BIOCARTA_RB_PATHWAY	13	12	2	10	1	11	0	2	-0.488637	-0.513447	-5.41532	-5.62727	4.33e-05	0.00113682
c2	BIOCARTA_RELA_PATHWAY	16	16	1	15	11	5	1	0	0.134247	0.108161	1.66862	1.45432	0.139497	0.388222
c2	BIOCARTA_RHO_PATHWAY	31	29	0	29	20	9	0	0	0.117932	0.105481	0.743985	0.772988	0.317195	0.581694
c2	BIOCARTA_RNA_PATHWAY	10	10	0	10	7	3	0	0	0.0506601	0.0829213	0.258275	0.705634	0.672737	0.836294
c2	BIOCARTA_SALMONELLA_PATHWAY	11	11	1	10	7	4	0	1	0.0274362	0.00888387	-0.617345	-0.00406296	0.71394	0.859758
c2	BIOCARTA_SARS_PATHWAY	10	9	0	9	3	6	0	0	-0.0782219	-0.0782219	-1.67501	-1.67501	0.108321	0.341595
c2	BIOCARTA_SET_PATHWAY	9	9	3	6	4	5	1	2	-0.219269	-0.219269	-2.81748	-2.81748	0.0624811	0.257516
c2	BIOCARTA_SHH_PATHWAY	15	14	0	14	9	5	0	0	0.15518	0.164012	1.5571	1.55891	0.216911	0.485023
c2	BIOCARTA_SKP2E2F_PATHWAY	10	9	1	8	1	8	0	1	-0.436874	-0.436874	-4.86487	-4.86487	0.000693658	0.0113165
c2	BIOCARTA_SODD_PATHWAY	10	10	1	9	4	6	1	0	0.126954	0.0794819	1.15099	0.879763	0.611427	0.798913
c2	BIOCARTA_SPPA_PATHWAY	21	20	3	17	12	8	2	1	0.107871	0.0745112	0.627267	0.483876	0.598006	0.789633
c2	BIOCARTA_SPRY_PATHWAY	17	17	2	15	12	5	2	0	0.205031	0.16482	1.71943	0.923558	0.292599	0.559441
c2	BIOCARTA_SRCRPTP_PATHWAY	12	12	2	10	3	9	0	2	-0.480123	-0.502099	-3.61241	-3.54777	0.00420343	0.0466099
c2	BIOCARTA_STATHMIN_PATHWAY	19	19	2	17	7	12	1	1	-0.142458	-0.163013	-0.841873	-0.618315	0.333935	0.596042
c2	BIOCARTA_STEM_PATHWAY	13	7	2	5	4	3	2	0	0.427798	0.427798	1.24625	1.24625	0.47616	0.710403
c2	BIOCARTA_STRESS_PATHWAY	26	26	0	26	16	10	0	0	0.0571351	0.0686099	0.593361	0.613979	0.53238	0.747363
c2	BIOCARTA_TALL1_PATHWAY	15	13	0	13	8	5	0	0	0.0960275	0.101765	0.917375	0.914157	0.418083	0.664214
c2	BIOCARTA_TCAPOPTOSIS_PATHWAY	9	9	0	9	3	6	0	0	0.0116932	0.0116932	-0.0907038	-0.0907038	0.86084	0.935986
c2	BIOCARTA_TCRA_PATHWAY	9	9	0	9	3	6	0	0	0.00684561	0.00684561	-0.419638	-0.419638	0.614022	0.799421
c2	BIOCARTA_TCR_PATHWAY	40	40	1	39	25	15	1	0	0.162037	0.120445	1.19974	1.08155	0.123446	0.366076
c2	BIOCARTA_TCYTOTOXIC_PATHWAY	12	12	0	12	5	7	0	0	-0.170287	-0.115371	-0.452025	-0.247844	0.533756	0.748287
c2	BIOCARTA_TEL_PATHWAY	18	18	1	17	8	10	1	0	0.0297991	-0.0250311	0.122353	-0.500285	0.63355	0.812077
c2	BIOCARTA_TFF_PATHWAY	19	19	1	18	14	5	1	0	0.112994	0.0787936	1.61523	0.908639	0.231048	0.500224
c2	BIOCARTA_TGFB_PATHWAY	18	18	2	16	14	4	2	0	0.448647	0.3702	2.15249	1.76	0.0394658	0.203371
c2	BIOCARTA_TH1TH2_PATHWAY	17	13	2	11	10	3	2	0	0.247353	0.229916	1.21729	1.20644	0.232513	0.501604
c2	BIOCARTA_THELPER_PATHWAY	12	12	0	12	6	6	0	0	-0.0717702	-0.0182089	-0.303323	-0.10903	0.665909	0.831751
c2	BIOCARTA_TID_PATHWAY	19	16	2	14	12	4	2	0	0.300593	0.273902	2.31197	2.22759	0.029713	0.172567
c2	BIOCARTA_TNFR1_PATHWAY	28	28	2	26	13	15	0	2	-0.119313	-0.094476	-1.11976	-0.839545	0.245384	0.514196
c2	BIOCARTA_TNFR2_PATHWAY	18	18	2	16	16	2	2	0	0.351293	0.338283	2.78487	2.65069	0.00361005	0.0415729
c2	BIOCARTA_TOB1_PATHWAY	19	17	2	15	10	7	2	0	0.349039	0.296988	1.71549	1.34171	0.1591	0.414978
c2	BIOCARTA_TOLL_PATHWAY	35	34	0	34	24	10	0	0	0.154588	0.166515	1.18974	1.322	0.0987538	0.325271
c2	BIOCARTA_TPO_PATHWAY	23	22	0	22	16	6	0	0	0.233149	0.241895	2.01981	2.14189	0.0211304	0.141024
c2	BIOCARTA_TRKA_PATHWAY	11	10	0	10	8	2	0	0	0.167928	0.203169	1.5074	1.73417	0.168186	0.426294
c2	BIOCARTA_UCALPAIN_PATHWAY	17	16	0	16	10	6	0	0	0.103401	0.0344999	0.117716	0.249024	0.900108	0.955594
c2	BIOCARTA_VDR_PATHWAY	12	12	0	12	9	3	0	0	0.100082	0.0943763	1.0285	0.935307	0.375964	0.633376
c2	BIOCARTA_VEGF_PATHWAY	27	27	0	27	12	15	0	0	-0.0329996	-0.0154361	-0.274166	-0.213249	0.635669	0.813367
c2	BIOCARTA_VIP_PATHWAY	22	21	1	20	17	4	1	0	0.312405	0.258116	2.01926	2.12233	0.0279671	0.166776
c2	BIOCARTA_VITCB_PATHWAY	11	8	2	6	7	1	2	0	0.531951	0.531951	2.64944	2.64944	0.0351541	0.190501
c2	BIOCARTA_WNT_PATHWAY	25	23	2	21	13	10	1	1	0.0891466	0.0765655	0.108392	0.117882	0.951111	0.978692
c2	BLALOCK_ALZHEIMERS_DISEASE_DN	1196	1051	50	1001	487	564	35	15	-0.00178564	-0.0319265	-0.630691	-0.541217	0.154678	0.408224
c2	BLALOCK_ALZHEIMERS_DISEASE_INCIPIENT_DN	158	140	7	133	66	74	5	2	-0.000143182	-0.0472012	-0.598042	-0.555419	0.218761	0.487559
c2	BLALOCK_ALZHEIMERS_DISEASE_INCIPIENT_UP	361	331	13	318	208	123	10	3	0.135155	0.126365	0.499788	0.62264	0.337255	0.599116
c2	BLALOCK_ALZHEIMERS_DISEASE_UP	1594	1439	91	1348	855	584	71	20	0.119291	0.0939242	0.281021	0.414461	0.548833	0.758374
c2	BLUM_RESPONSE_TO_SALIRASIB_DN	331	318	29	289	83	235	12	17	-0.247254	-0.295574	-2.87789	-2.90138	1.7e-07	9.94e-06
c2	BLUM_RESPONSE_TO_SALIRASIB_UP	238	226	15	211	131	95	7	8	0.0218017	0.0362309	-0.139393	0.226631	0.933814	0.970688
c2	BOCHKIS_FOXA2_TARGETS	427	326	19	307	151	175	12	7	0.0210321	-0.00552729	-0.442646	-0.296295	0.361129	0.621717
c2	BOGNI_TREATMENT_RELATED_MYELOID_LEUKEMIA_DN	28	27	1	26	17	10	0	1	0.0840695	0.093939	0.458751	0.60715	0.538839	0.75133
c2	BOGNI_TREATMENT_RELATED_MYELOID_LEUKEMIA_UP	29	22	1	21	12	10	1	0	0.0857835	0.0047913	-0.721816	-0.798103	0.346211	0.60874
c2	BOHN_PRIMARY_IMMUNODEFICIENCY_SYNDROM_DN	37	35	3	32	21	14	3	0	0.186159	0.170952	0.638037	0.897046	0.348635	0.610712
c2	BOHN_PRIMARY_IMMUNODEFICIENCY_SYNDROM_UP	44	42	3	39	19	23	0	3	-0.195789	-0.153752	-2.41501	-1.60277	0.0124779	0.100294
c2	BONCI_TARGETS_OF_MIR15A_AND_MIR16_1	86	81	11	70	42	39	8	3	0.0987318	0.0309076	-0.216541	-0.112964	0.718128	0.862583
c2	BONOME_OVARIAN_CANCER_POOR_SURVIVAL_DN	21	19	0	19	6	13	0	0	-0.168691	-0.165045	-1.57045	-1.5233	0.0479788	0.225117
c2	BONOME_OVARIAN_CANCER_POOR_SURVIVAL_UP	31	29	2	27	24	5	2	0	0.432863	0.388262	1.90154	1.89391	0.0141373	0.109399
c2	BONOME_OVARIAN_CANCER_SURVIVAL_OPTIMAL_DEBULKING	239	212	22	190	136	76	18	4	0.211431	0.1809	0.878151	0.931572	0.135895	0.383701
c2	BONOME_OVARIAN_CANCER_SURVIVAL_SUBOPTIMAL_DEBULKING	481	440	30	410	250	190	21	9	0.118196	0.0897565	0.190349	0.315849	0.732344	0.871575
c2	BOQUEST_STEM_CELL_CULTURED_VS_FRESH_DN	30	25	3	22	22	3	2	1	0.775651	0.650217	1.32277	1.25527	0.0814299	0.294576
c2	BOQUEST_STEM_CELL_CULTURED_VS_FRESH_UP	396	355	57	298	241	114	44	13	0.35425	0.311363	0.693091	0.900488	0.132486	0.378673
c2	BOQUEST_STEM_CELL_DN	199	182	19	163	110	72	16	3	0.206139	0.149661	0.726303	0.672469	0.238722	0.507542
c2	BOQUEST_STEM_CELL_UP	251	220	49	171	184	36	44	5	0.647525	0.60087	2.13479	1.96517	0.000183203	0.00371025
c2	BORCZUK_MALIGNANT_MESOTHELIOMA_DN	107	72	4	68	45	27	3	1	0.196904	0.183742	0.786591	0.712988	0.253301	0.52347
c2	BORCZUK_MALIGNANT_MESOTHELIOMA_UP	304	297	11	286	122	175	5	6	-0.102524	-0.116081	-1.24337	-1.14671	0.0214583	0.142497
c2	BORLAK_LIVER_CANCER_EGF_UP	58	46	5	41	26	20	3	2	0.135601	0.120868	0.0907763	0.357369	0.725324	0.867658
c2	BOSCO_ALLERGEN_INDUCED_TH2_ASSOCIATED_MODULE	147	130	13	117	92	38	13	0	0.32275	0.293885	1.25338	1.2839	0.0317744	0.179377
c2	BOSCO_EPITHELIAL_DIFFERENTIATION_MODULE	51	19	1	18	12	7	1	0	0.269771	0.275549	1.0114	1.16815	0.264569	0.534346
c2	BOSCO_INTERFERON_INDUCED_ANTIVIRAL_MODULE	68	66	10	56	52	14	8	2	0.392495	0.397821	1.60686	1.70436	0.00569588	0.0584059
c2	BOSCO_TH1_CYTOTOXIC_MODULE	106	90	15	75	57	33	13	2	0.249365	0.210364	0.377227	0.557285	0.478009	0.712038
c2	BOUDOUKHA_BOUND_BY_IGF2BP2	103	99	9	90	44	55	4	5	0.00700371	-0.00999261	-0.323283	-0.432301	0.394068	0.646668
c2	BOWIE_RESPONSE_TO_EXTRACELLULAR_MATRIX	28	26	8	18	21	5	8	0	0.655079	0.648497	1.86996	1.87763	0.00934644	0.0831055
c2	BOWIE_RESPONSE_TO_TAMOXIFEN	28	26	9	17	23	3	9	0	0.739375	0.743721	2.1226	2.16259	0.00303374	0.0363111
c2	BOYAULT_LIVER_CANCER_SUBCLASS_G123_DN	50	34	7	27	19	15	4	3	0.119639	0.107318	-0.0885984	0.292398	0.843788	0.927905
c2	BOYAULT_LIVER_CANCER_SUBCLASS_G123_UP	43	42	3	39	13	29	1	2	-0.259307	-0.276937	-2.80493	-2.72433	0.000544927	0.00931847
c2	BOYAULT_LIVER_CANCER_SUBCLASS_G12_DN	13	9	2	7	5	4	2	0	0.425155	0.425155	0.886234	0.886234	0.58547	0.781912
c2	BOYAULT_LIVER_CANCER_SUBCLASS_G12_UP	35	34	1	33	21	13	0	1	0.0843738	0.142965	0.342331	0.717463	0.567937	0.770643
c2	BOYAULT_LIVER_CANCER_SUBCLASS_G1_DN	38	37	4	33	22	15	4	0	0.177107	0.143973	0.757838	0.811797	0.330559	0.593577
c2	BOYAULT_LIVER_CANCER_SUBCLASS_G1_UP	111	101	7	94	60	41	6	1	0.123141	0.105053	0.423263	0.467586	0.556042	0.763135
c2	BOYAULT_LIVER_CANCER_SUBCLASS_G2	26	26	4	22	14	12	3	1	0.189543	0.15708	0.366943	0.343669	0.763526	0.888155
c2	BOYAULT_LIVER_CANCER_SUBCLASS_G23_DN	10	9	1	8	5	4	1	0	0.110119	0.110119	0.113816	0.113816	0.978078	0.991003
c2	BOYAULT_LIVER_CANCER_SUBCLASS_G23_UP	52	49	4	45	13	36	1	3	-0.297907	-0.336562	-2.97638	-2.83847	2.43e-05	0.000699765
c2	BOYAULT_LIVER_CANCER_SUBCLASS_G3_DN	51	38	2	36	24	14	2	0	0.243526	0.209972	0.573315	0.43007	0.512881	0.734684
c2	BOYAULT_LIVER_CANCER_SUBCLASS_G3_UP	194	186	6	180	50	136	1	5	-0.270777	-0.278278	-2.81415	-2.79499	1.19e-06	5.43e-05
c2	BOYAULT_LIVER_CANCER_SUBCLASS_G56_DN	16	16	3	13	12	4	2	1	0.244126	0.282826	0.623707	0.710109	0.496346	0.724752
c2	BOYAULT_LIVER_CANCER_SUBCLASS_G56_UP	11	8	1	7	4	4	1	0	0.308467	0.308467	0.459376	0.459376	0.649026	0.821507
c2	BOYAULT_LIVER_CANCER_SUBCLASS_G5_DN	34	31	6	25	19	12	6	0	0.430074	0.387545	1.16967	1.23703	0.142176	0.391323
c2	BOYAULT_LIVER_CANCER_SUBCLASS_G6_DN	18	18	3	15	13	5	2	1	0.286559	0.322018	1.37093	1.33508	0.153772	0.407109
c2	BOYAULT_LIVER_CANCER_SUBCLASS_G6_UP	62	53	7	46	28	25	3	4	-0.0390144	-0.00758756	-0.30521	-0.0823611	0.674883	0.837263
c2	BOYERINAS_ONCOFETAL_TARGETS_OF_LET7A1	11	10	2	8	3	7	1	1	-0.253131	-0.333927	-3.04919	-3.12617	0.0278389	0.166423
c2	BOYLAN_MULTIPLE_MYELOMA_C_CLUSTER_DN	27	24	4	20	16	8	3	1	0.278443	0.315211	1.2382	1.58149	0.12083	0.361685
c2	BOYLAN_MULTIPLE_MYELOMA_C_CLUSTER_UP	39	36	2	34	11	25	0	2	-0.226492	-0.236732	-2.1249	-1.89042	0.00437328	0.0479934
c2	BOYLAN_MULTIPLE_MYELOMA_C_DN	51	48	9	39	35	13	9	0	0.50045	0.395749	2.41129	2.09461	0.00224005	0.0287509
c2	BOYLAN_MULTIPLE_MYELOMA_C_D_DN	255	227	22	205	170	57	17	5	0.344328	0.363261	1.48196	1.5126	0.00436092	0.0478901
c2	BOYLAN_MULTIPLE_MYELOMA_C_D_UP	134	119	9	110	45	74	3	6	-0.100367	-0.113169	-1.50339	-1.37859	0.0134846	0.105692
c2	BOYLAN_MULTIPLE_MYELOMA_C_UP	44	42	3	39	23	19	2	1	0.0459827	0.000742954	-0.363261	-0.526302	0.461678	0.698257
c2	BOYLAN_MULTIPLE_MYELOMA_D_CLUSTER_DN	40	39	1	38	23	16	1	0	0.129056	0.106494	0.741721	0.551202	0.423294	0.668246
c2	BOYLAN_MULTIPLE_MYELOMA_D_CLUSTER_UP	28	25	4	21	17	8	2	2	0.264177	0.259302	1.32989	1.57581	0.0931306	0.315331
c2	BOYLAN_MULTIPLE_MYELOMA_D_DN	72	69	6	63	43	26	5	1	0.203966	0.194651	1.25115	1.11373	0.0900664	0.309901
c2	BOYLAN_MULTIPLE_MYELOMA_D_UP	90	82	13	69	45	37	9	4	0.126662	0.0903579	0.166365	0.155312	0.961882	0.983887
c2	BOYLAN_MULTIPLE_MYELOMA_PCA1_DN	8	7	1	6	6	1	1	0	0.576517	0.576517	4.54579	4.54579	0.0390178	0.202299
c2	BOYLAN_MULTIPLE_MYELOMA_PCA1_UP	106	91	12	79	69	22	10	2	0.383669	0.42006	1.51673	1.49779	0.00835655	0.0766857
c2	BOYLAN_MULTIPLE_MYELOMA_PCA3_DN	66	55	4	51	38	17	3	1	0.229324	0.205478	0.991916	1.04837	0.138523	0.386733
c2	BOYLAN_MULTIPLE_MYELOMA_PCA3_UP	73	64	10	54	38	26	7	3	0.216259	0.18431	0.826244	0.926795	0.231988	0.501107
c2	BRACHAT_RESPONSE_TO_CAMPTOTHECIN_DN	47	45	2	43	24	21	0	2	0.0389294	0.0608671	-0.317833	0.0179695	0.796136	0.904046
c2	BRACHAT_RESPONSE_TO_CAMPTOTHECIN_UP	30	24	1	23	18	6	1	0	0.277166	0.267778	1.29676	1.45472	0.0953977	0.319279
c2	BRACHAT_RESPONSE_TO_CISPLATIN	23	22	0	22	16	6	0	0	0.186087	0.250807	1.24747	1.33598	0.151562	0.404989
c2	BRACHAT_RESPONSE_TO_METHOTREXATE_DN	29	27	0	27	18	9	0	0	0.189335	0.194418	0.913911	0.945627	0.238948	0.507768
c2	BRACHAT_RESPONSE_TO_METHOTREXATE_UP	27	23	0	23	16	7	0	0	0.150609	0.206408	0.916521	0.850535	0.290739	0.557831
c2	BREDEMEYER_RAG_SIGNALING_NOT_VIA_ATM_DN	56	53	4	49	32	21	2	2	0.118313	0.130783	0.564005	0.542543	0.496077	0.724691
c2	BREDEMEYER_RAG_SIGNALING_NOT_VIA_ATM_UP	61	51	2	49	30	21	1	1	0.0770307	0.107701	0.161388	0.49256	0.677754	0.838491
c2	BREDEMEYER_RAG_SIGNALING_VIA_ATM_NOT_VIA_NFKB_DN	36	34	3	31	23	11	3	0	0.296949	0.211492	1.68416	1.77509	0.0401844	0.20547
c2	BREDEMEYER_RAG_SIGNALING_VIA_ATM_NOT_VIA_NFKB_UP	49	48	1	47	37	11	1	0	0.253338	0.261683	1.32275	1.35683	0.0445626	0.216556
c2	BREUHAHN_GROWTH_FACTOR_SIGNALING_IN_LIVER_CANCER	22	20	6	14	13	7	5	1	0.266323	0.352218	2.4331	1.73473	0.0723491	0.277097
c2	BRIDEAU_IMPRINTED_GENES	56	41	5	36	30	11	5	0	0.381723	0.354764	1.7917	1.57687	0.0219515	0.144522
c2	BROCKE_APOPTOSIS_REVERSED_BY_IL6	136	131	6	125	80	51	5	1	0.105045	0.109644	0.57838	0.587371	0.372844	0.630506
c2	BROWNE_HCMV_INFECTION_10HR_DN	52	48	4	44	28	20	3	1	0.211332	0.130402	0.707447	0.617252	0.406695	0.654929
c2	BROWNE_HCMV_INFECTION_10HR_UP	83	77	7	70	41	36	6	1	0.107146	0.0704559	-0.232282	-0.0322035	0.723952	0.866808
c2	BROWNE_HCMV_INFECTION_12HR_DN	97	89	11	78	59	30	9	2	0.246062	0.204927	0.821187	1.07147	0.147086	0.398722
c2	BROWNE_HCMV_INFECTION_12HR_UP	97	88	8	80	46	42	3	5	-0.014058	-0.0221066	-0.761599	-0.487487	0.31916	0.582875
c2	BROWNE_HCMV_INFECTION_14HR_DN	281	254	23	231	141	113	17	6	0.124426	0.0881361	0.385326	0.210004	0.784466	0.899067
c2	BROWNE_HCMV_INFECTION_14HR_UP	147	131	6	125	56	75	3	3	-0.0279316	-0.0477088	-0.781296	-0.711105	0.134317	0.381472
c2	BROWNE_HCMV_INFECTION_16HR_DN	74	68	10	58	46	22	9	1	0.360224	0.351649	1.30806	1.52477	0.0343714	0.188176
c2	BROWNE_HCMV_INFECTION_16HR_UP	206	197	14	183	107	90	7	7	0.0347035	0.0299755	-0.0600621	-0.0210709	0.793678	0.902798
c2	BROWNE_HCMV_INFECTION_18HR_DN	164	142	20	122	94	48	19	1	0.350657	0.298743	1.10627	1.10071	0.0695451	0.272116
c2	BROWNE_HCMV_INFECTION_18HR_UP	174	155	12	143	80	75	8	4	0.0164222	0.00602835	-0.408769	-0.230822	0.475051	0.709245
c2	BROWNE_HCMV_INFECTION_1HR_DN	209	172	10	162	88	84	5	5	0.0210718	0.0301479	-0.0534459	0.0548176	0.839867	0.925626
c2	BROWNE_HCMV_INFECTION_1HR_UP	54	39	4	35	26	13	2	2	0.204037	0.180472	0.7544	0.733821	0.38144	0.638177
c2	BROWNE_HCMV_INFECTION_20HR_DN	92	89	10	79	60	29	10	0	0.306919	0.244425	1.32794	1.32739	0.0520581	0.235749
c2	BROWNE_HCMV_INFECTION_20HR_UP	217	198	13	185	117	81	7	6	0.0627409	0.0718109	0.117047	0.285015	0.792199	0.902145
c2	BROWNE_HCMV_INFECTION_24HR_DN	138	127	22	105	82	45	20	2	0.313056	0.289557	1.28358	1.1522	0.0660096	0.2651
c2	BROWNE_HCMV_INFECTION_24HR_UP	143	124	7	117	61	63	2	5	-0.0428568	-0.0473066	-1.13154	-0.864393	0.0771026	0.286165
c2	BROWNE_HCMV_INFECTION_2HR_DN	45	43	7	36	17	26	4	3	-0.0792712	-0.109918	-1.53081	-1.40185	0.0448414	0.217165
c2	BROWNE_HCMV_INFECTION_2HR_UP	34	31	4	27	23	8	3	1	0.434942	0.352009	0.881328	1.27529	0.153497	0.406968
c2	BROWNE_HCMV_INFECTION_30MIN_DN	140	116	14	102	57	59	9	5	0.158861	0.0561391	-0.399062	-0.259977	0.481291	0.714636
c2	BROWNE_HCMV_INFECTION_30MIN_UP	46	33	6	27	19	14	4	2	0.210779	0.188675	0.538402	0.5049	0.581588	0.779723
c2	BROWNE_HCMV_INFECTION_48HR_DN	471	405	37	368	271	134	30	7	0.245706	0.205556	0.843478	0.995901	0.0888141	0.307831
c2	BROWNE_HCMV_INFECTION_48HR_UP	165	143	7	136	73	70	4	3	-0.0138169	-0.0197427	-0.684384	-0.485389	0.253221	0.523457
c2	BROWNE_HCMV_INFECTION_4HR_DN	253	209	10	199	111	98	8	2	0.0575548	0.00761999	-0.299426	-0.0676741	0.638053	0.814763
c2	BROWNE_HCMV_INFECTION_4HR_UP	50	46	10	36	36	10	8	2	0.446298	0.478728	1.65224	1.71345	0.0138415	0.10774
c2	BROWNE_HCMV_INFECTION_6HR_DN	152	144	10	134	92	52	7	3	0.215987	0.190184	1.00541	1.14453	0.0823229	0.296432
c2	BROWNE_HCMV_INFECTION_6HR_UP	65	48	6	42	30	18	5	1	0.312231	0.18388	0.608087	0.813918	0.36814	0.626442
c2	BROWNE_HCMV_INFECTION_8HR_DN	42	37	3	34	19	18	1	2	0.00203888	0.00434547	-0.872931	-0.644056	0.418137	0.664214
c2	BROWNE_HCMV_INFECTION_8HR_UP	95	81	7	74	47	34	2	5	0.0525281	0.0490024	-0.186705	0.0635879	0.854615	0.932646
c2	BROWNE_INTERFERON_RESPONSIVE_GENES	62	58	10	48	36	22	10	0	0.390613	0.337915	1.02016	1.2444	0.0932555	0.31552
c2	BROWN_MYELOID_CELL_DEVELOPMENT_DN	124	113	15	98	49	64	8	7	-0.102761	-0.167931	-1.95558	-1.71108	0.00495132	0.0524757
c2	BROWN_MYELOID_CELL_DEVELOPMENT_UP	163	143	8	135	87	56	6	2	0.155098	0.140434	0.674233	0.667717	0.278407	0.546545
c2	BRUECKNER_TARGETS_OF_MIRLET7A3_DN	71	64	11	53	39	25	10	1	0.279061	0.201833	0.71474	0.810568	0.348448	0.610447
c2	BRUECKNER_TARGETS_OF_MIRLET7A3_UP	104	86	6	80	50	36	4	2	0.13383	0.137983	0.402876	0.481144	0.600042	0.790735
c2	BRUINS_UVC_RESPONSE_EARLY_LATE	301	286	19	267	138	148	9	10	0.00438386	-0.0193368	-0.450661	-0.25419	0.399115	0.650127
c2	BRUINS_UVC_RESPONSE_LATE	1119	1034	74	960	576	458	54	20	0.107727	0.0577633	0.0382048	0.157595	0.978754	0.991003
c2	BRUINS_UVC_RESPONSE_MIDDLE	98	93	3	90	43	50	1	2	-0.0676513	-0.0727526	-0.903936	-0.905598	0.100066	0.327502
c2	BRUINS_UVC_RESPONSE_VIA_TP53_GROUP_A	873	604	49	555	371	233	37	12	0.175164	0.160205	0.672227	0.713192	0.20871	0.476827
c2	BRUINS_UVC_RESPONSE_VIA_TP53_GROUP_B	531	452	43	409	302	150	40	3	0.283441	0.21866	1.1061	1.15178	0.035045	0.190091
c2	BRUINS_UVC_RESPONSE_VIA_TP53_GROUP_C	92	66	8	58	38	28	8	0	0.305139	0.188549	0.433758	0.502444	0.568039	0.770694
c2	BRUINS_UVC_RESPONSE_VIA_TP53_GROUP_D	263	210	16	194	122	88	12	4	0.137782	0.0908849	0.275726	0.298876	0.71093	0.857841
c2	BRUNEAU_HEART_GREAT_VESSELS_AND_VALVULOGENESIS	8	6	1	5	4	2	1	0	0.200634	0.200634	2.01529	2.01529	0.250922	0.520485
c2	BRUNEAU_SEPTATION_VENTRICULAR	10	7	1	6	3	4	1	0	0.03566	0.03566	-0.116947	-0.116947	0.641802	0.816661
c2	BRUNO_HEMATOPOIESIS	65	61	5	56	39	22	5	0	0.250341	0.242322	0.948172	0.917308	0.154062	0.407515
c2	BUCKANOVICH_T_LYMPHOCYTE_HOMING_ON_TUMOR_DN	26	22	2	20	13	9	2	0	0.317019	0.181201	0.625988	0.438671	0.646815	0.819927
c2	BUCKANOVICH_T_LYMPHOCYTE_HOMING_ON_TUMOR_UP	18	17	0	17	12	5	0	0	0.220048	0.203348	1.31388	0.870155	0.229802	0.49936
c2	BUDHU_LIVER_CANCER_METASTASIS_DN	7	5	1	4	2	3	1	0	0.0417612	0.0417612	0.406233	0.406233	0.857487	0.934463
c2	BUDHU_LIVER_CANCER_METASTASIS_UP	6	4	1	3	2	2	1	0	0.180492	0.180492	0.945335	0.945335	0.662326	0.829283
c2	BURTON_ADIPOGENESIS_1	33	32	2	30	23	9	2	0	0.272692	0.29138	1.33966	1.23041	0.112977	0.348724
c2	BURTON_ADIPOGENESIS_10	30	30	1	29	12	18	1	0	0.0778399	0.0243497	0.333842	0.0710742	0.99951	0.999568
c2	BURTON_ADIPOGENESIS_11	58	58	5	53	39	19	5	0	0.262747	0.162742	1.81465	1.5896	0.0268194	0.162964
c2	BURTON_ADIPOGENESIS_12	35	35	0	35	15	20	0	0	-0.0869042	-0.0966236	-1.17354	-1.16714	0.0903309	0.310185
c2	BURTON_ADIPOGENESIS_2	70	69	13	56	35	34	9	4	0.0522039	0.0420629	-0.612954	-0.350464	0.509288	0.732515
c2	BURTON_ADIPOGENESIS_3	103	101	12	89	21	80	5	7	-0.350718	-0.470785	-4.16103	-4.35187	3.56e-10	4.71e-08
c2	BURTON_ADIPOGENESIS_4	45	44	1	43	13	31	0	1	-0.235486	-0.275867	-3.14246	-3.12273	0.000119649	0.00262273
c2	BURTON_ADIPOGENESIS_5	125	119	5	114	34	85	3	2	-0.205718	-0.234143	-2.12371	-2.12632	0.000165124	0.00341309
c2	BURTON_ADIPOGENESIS_6	182	174	10	164	64	110	7	3	-0.047947	-0.101768	-1.28645	-1.23431	0.0116945	0.0962224
c2	BURTON_ADIPOGENESIS_7	49	49	8	41	30	19	7	1	0.327036	0.292177	1.24368	1.24998	0.101564	0.330022
c2	BURTON_ADIPOGENESIS_8	82	79	7	72	63	16	6	1	0.387533	0.306688	2.46419	2.50114	0.000132408	0.00285827
c2	BURTON_ADIPOGENESIS_9	85	83	11	72	65	18	11	0	0.432018	0.41013	2.37146	2.42532	0.000202373	0.00403137
c2	BURTON_ADIPOGENESIS_PEAK_AT_0HR	59	59	13	46	43	16	12	1	0.52302	0.453475	1.65354	1.66083	0.0156433	0.117012
c2	BURTON_ADIPOGENESIS_PEAK_AT_16HR	55	50	9	41	16	34	5	4	-0.195005	-0.254327	-3.18761	-3.24077	6.18e-05	0.00151581
c2	BURTON_ADIPOGENESIS_PEAK_AT_24HR	42	40	4	36	4	36	1	3	-0.54193	-0.607752	-5.22661	-5.31382	1.09e-10	1.77e-08
c2	BURTON_ADIPOGENESIS_PEAK_AT_2HR	50	50	9	41	38	12	9	0	0.406351	0.377767	1.63184	1.49156	0.0201723	0.137249
c2	BURTON_ADIPOGENESIS_PEAK_AT_8HR	49	47	8	39	26	21	7	1	0.185276	0.180023	0.0738997	0.264265	0.881481	0.944773
c2	BUSA_SAM68_TARGETS_DN	5	5	0	5	3	2	0	0	0.22556	0.22556	-2.0476	-2.0476	0.373744	0.631531
c2	BUSA_SAM68_TARGETS_UP	7	7	1	6	4	3	0	1	-0.0330232	-0.0330232	-1.01055	-1.01055	0.675433	0.837263
c2	BUYTAERT_PHOTODYNAMIC_THERAPY_STRESS_DN	609	584	39	545	254	330	22	17	-0.0520761	-0.0762398	-0.920336	-0.808812	0.0539767	0.239342
c2	BUYTAERT_PHOTODYNAMIC_THERAPY_STRESS_UP	791	750	46	704	500	250	37	9	0.192588	0.173864	1.15874	1.25346	0.0179597	0.127507
c2	BYSTROEM_CORRELATED_WITH_IL5_DN	60	60	1	59	31	29	0	1	-0.0339405	-0.0165178	-0.511408	-0.258953	0.520676	0.740431
c2	BYSTROEM_CORRELATED_WITH_IL5_UP	49	40	2	38	17	23	2	0	0.0136479	-0.0194275	-0.35323	-0.548286	0.378974	0.636055
c2	BYSTRYKH_HEMATOPOIESIS_STEM_CELL_AND_BRAIN_QTL_CIS	63	62	1	61	26	36	1	0	-0.0479777	-0.0698998	-0.710406	-0.814643	0.18752	0.450662
c2	BYSTRYKH_HEMATOPOIESIS_STEM_CELL_AND_BRAIN_QTL_TRANS	178	155	11	144	81	74	9	2	0.0306499	-0.00480806	-0.293247	-0.159306	0.618214	0.801448
c2	BYSTRYKH_HEMATOPOIESIS_STEM_CELL_FGF3	7	5	0	5	2	3	0	0	-0.164752	-0.164752	-1.20214	-1.20214	0.397362	0.649465
c2	BYSTRYKH_HEMATOPOIESIS_STEM_CELL_FLI1	9	8	2	6	4	4	2	0	0.233953	0.233953	-0.219782	-0.219782	0.983044	0.9927
c2	BYSTRYKH_HEMATOPOIESIS_STEM_CELL_IL3RA	9	7	0	7	4	3	0	0	0.183456	0.183456	0.796312	0.796312	0.539462	0.751645
c2	BYSTRYKH_HEMATOPOIESIS_STEM_CELL_QTL_CIS	134	127	10	117	75	52	7	3	0.100618	0.0847357	-0.00465248	0.194538	0.944706	0.975697
c2	BYSTRYKH_HEMATOPOIESIS_STEM_CELL_QTL_TRANS	842	722	37	685	367	355	25	12	0.0557094	0.0252765	-0.180598	-0.0720472	0.6235	0.805021
c2	BYSTRYKH_HEMATOPOIESIS_STEM_CELL_RUNX1	10	7	1	6	5	2	1	0	0.880692	0.880692	2.01032	2.01032	0.312502	0.577784
c2	BYSTRYKH_HEMATOPOIESIS_STEM_CELL_SCP2_QTL_TRANS	25	19	3	16	14	5	3	0	0.316698	0.340482	1.73809	1.80925	0.0753032	0.283189
c2	BYSTRYKH_SCP2_QTL	6	5	0	5	2	3	0	0	-0.154916	-0.154916	-0.849369	-0.849369	0.532716	0.74748
c2	CADWELL_ATG16L1_TARGETS_DN	69	59	3	56	41	18	3	0	0.221608	0.197195	0.856543	0.898323	0.263986	0.533681
c2	CADWELL_ATG16L1_TARGETS_UP	89	60	10	50	39	21	7	3	0.248197	0.253557	0.893596	1.05374	0.126084	0.3691
c2	CAFFAREL_RESPONSE_TO_THC_24HR_3_DN	11	10	1	9	7	3	1	0	0.259199	0.211243	0.936402	0.998101	0.44519	0.686383
c2	CAFFAREL_RESPONSE_TO_THC_24HR_3_UP	7	6	0	6	2	4	0	0	-0.146241	-0.146241	-1.8398	-1.8398	0.225037	0.494048
c2	CAFFAREL_RESPONSE_TO_THC_24HR_5_DN	52	48	5	43	17	31	0	5	-0.195155	-0.191518	-2.62269	-2.16973	0.00338978	0.0394902
c2	CAFFAREL_RESPONSE_TO_THC_24HR_5_UP	33	32	3	29	8	24	2	1	-0.172469	-0.215654	-1.69575	-2.01342	0.0095631	0.0845684
c2	CAFFAREL_RESPONSE_TO_THC_8HR_3_DN	11	11	1	10	4	7	0	1	-0.313226	-0.280032	-3.0194	-3.15373	0.0190778	0.13268
c2	CAFFAREL_RESPONSE_TO_THC_8HR_3_UP	5	4	0	4	1	3	0	0	0.0210905	0.0210905	0.07552	0.07552	0.785074	0.8994
c2	CAFFAREL_RESPONSE_TO_THC_8HR_5_DN	11	11	0	11	4	7	0	0	-0.123519	-0.167909	-1.58915	-1.50787	0.12959	0.374414
c2	CAFFAREL_RESPONSE_TO_THC_8HR_5_UP	13	13	1	12	8	5	1	0	0.190293	0.19706	0.50143	0.819403	0.460508	0.69717
c2	CAFFAREL_RESPONSE_TO_THC_DN	30	30	2	28	8	22	0	2	-0.277563	-0.301063	-2.87411	-2.84115	0.000417073	0.0074383
c2	CAFFAREL_RESPONSE_TO_THC_UP	30	28	4	24	17	11	1	3	0.0265869	0.0591012	-0.165203	0.553263	0.671014	0.834943
c2	CAIRO_HEPATOBLASTOMA_CLASSES_DN	205	161	18	143	119	42	14	4	0.307276	0.333865	1.31538	1.35736	0.0166562	0.12165
c2	CAIRO_HEPATOBLASTOMA_CLASSES_UP	606	585	30	555	109	476	2	28	-0.366192	-0.378779	-3.51676	-3.55488	2.86e-12	1.04e-09
c2	CAIRO_HEPATOBLASTOMA_DN	262	175	16	159	103	72	11	5	0.148661	0.132058	0.345539	0.474757	0.561155	0.767246
c2	CAIRO_HEPATOBLASTOMA_POOR_SURVIVAL	17	11	5	6	2	9	2	3	-0.4575	-0.452731	-3.93704	-3.79965	0.0031127	0.0370478
c2	CAIRO_HEPATOBLASTOMA_UP	194	187	12	175	96	91	9	3	0.0569259	0.0173396	-0.05425	-0.0358298	0.780965	0.897157
c2	CAIRO_LIVER_DEVELOPMENT_DN	220	145	16	129	104	41	12	4	0.235056	0.242696	1.02288	1.16112	0.0564382	0.244656
c2	CAIRO_LIVER_DEVELOPMENT_UP	163	154	25	129	98	56	18	7	0.20949	0.229523	0.924409	0.906631	0.147496	0.398881
c2	CAIRO_PML_TARGETS_BOUND_BY_MYC_DN	15	14	4	10	11	3	3	1	0.49186	0.469313	0.954894	1.54724	0.196746	0.461123
c2	CAIRO_PML_TARGETS_BOUND_BY_MYC_UP	23	23	3	20	3	20	1	2	-0.443063	-0.470466	-4.34752	-4.23519	4.02e-06	0.000154027
c2	CALVET_IRINOTECAN_SENSITIVE_VS_RESISTANT_DN	4	3	0	3	3	0	0	0	0.313897	0.313897	2.41375	2.41375	0.152919	0.406383
c2	CALVET_IRINOTECAN_SENSITIVE_VS_RESISTANT_UP	5	4	0	4	2	2	0	0	-0.0178623	-0.0178623	-1.3544	-1.3544	0.341011	0.603753
c2	CALVET_IRINOTECAN_SENSITIVE_VS_REVERTED_DN	5	5	0	5	2	3	0	0	-0.0762685	-0.0762685	-1.68428	-1.68428	0.254736	0.524943
c2	CALVET_IRINOTECAN_SENSITIVE_VS_REVERTED_UP	5	5	0	5	2	3	0	0	0.0537973	0.0537973	-1.93464	-1.93464	0.208051	0.475714
c2	CAMPS_COLON_CANCER_COPY_NUMBER_DN	53	25	2	23	14	11	1	1	0.0419101	0.0560342	1.05859	1.09936	0.267845	0.537291
c2	CAMPS_COLON_CANCER_COPY_NUMBER_UP	79	52	4	48	26	26	2	2	-0.0162461	0.00907508	-0.0313281	0.15455	0.931984	0.969673
c2	CARDOSO_RESPONSE_TO_GAMMA_RADIATION_AND_3AB	16	14	0	14	8	6	0	0	0.00225899	0.013	0.0920142	-0.0589068	0.991282	0.996548
c2	CARD_MIR302A_TARGETS	77	71	6	65	46	25	5	1	0.247083	0.197086	1.05274	1.144	0.131255	0.377114
c2	CASORELLI_ACUTE_PROMYELOCYTIC_LEUKEMIA_DN	643	604	37	567	199	405	14	23	-0.19273	-0.212692	-2.15704	-2.13532	2.16e-05	0.000635667
c2	CASORELLI_ACUTE_PROMYELOCYTIC_LEUKEMIA_UP	147	136	11	125	96	40	9	2	0.225887	0.230241	1.34138	1.40185	0.0197357	0.135649
c2	CASORELLI_APL_SECONDARY_VS_DE_NOVO_DN	9	9	1	8	1	8	0	1	-0.41505	-0.41505	-3.78791	-3.78791	0.00185237	0.0247809
c2	CASORELLI_APL_SECONDARY_VS_DE_NOVO_UP	39	37	1	36	28	9	1	0	0.281843	0.285646	1.20873	1.24596	0.096211	0.320365
c2	CASTELLANO_HRAS_AND_NRAS_TARGETS_DN	8	8	0	8	5	3	0	0	0.304424	0.304424	0.707513	0.707513	0.582267	0.78002
c2	CASTELLANO_HRAS_AND_NRAS_TARGETS_UP	5	5	2	3	4	1	2	0	0.753189	0.753189	1.71747	1.71747	0.260301	0.531078
c2	CASTELLANO_HRAS_TARGETS_DN	5	5	0	5	2	3	0	0	-0.103285	-0.103285	-1.34635	-1.34635	0.408784	0.656459
c2	CASTELLANO_HRAS_TARGETS_UP	5	5	0	5	1	4	0	0	-0.182198	-0.182198	-1.10131	-1.10131	0.328604	0.591479
c2	CASTELLANO_NRAS_TARGETS_DN	14	14	2	12	9	5	1	1	0.14852	0.0924209	-0.311588	-0.0331067	0.960983	0.983887
c2	CASTELLANO_NRAS_TARGETS_UP	76	70	14	56	53	17	12	2	0.477121	0.473629	1.45521	1.47544	0.0129843	0.10286
c2	CAVARD_LIVER_CANCER_MALIGNANT_VS_BENIGN	34	20	0	20	10	10	0	0	0.162829	0.136576	0.372511	0.414475	0.774661	0.893455
c2	CEBALLOS_TARGETS_OF_TP53_AND_MYC_DN	36	29	1	28	11	18	1	0	-0.0195217	-0.0481675	-0.652876	-0.846662	0.236336	0.505434
c2	CEBALLOS_TARGETS_OF_TP53_AND_MYC_UP	21	20	2	18	9	11	0	2	-0.210317	-0.155385	-1.8217	-1.5378	0.0789382	0.289896
c2	CERIBELLI_GENES_INACTIVE_AND_BOUND_BY_NFY	30	18	2	16	8	10	1	1	0.0152975	-0.0746924	-1.19992	-1.15491	0.215885	0.484193
c2	CERIBELLI_PROMOTERS_INACTIVE_AND_BOUND_BY_NFY	30	11	0	11	6	5	0	0	0.12218	0.109644	0.0657271	0.201819	0.961003	0.983887
c2	CERVERA_SDHB_TARGETS_1_DN	41	22	4	18	11	11	1	3	-0.241092	-0.186388	-1.05048	-0.800543	0.266557	0.536217
c2	CERVERA_SDHB_TARGETS_1_UP	110	81	13	68	62	19	12	1	0.498114	0.467016	1.82779	1.52572	0.00830867	0.0765286
c2	CERVERA_SDHB_TARGETS_2	107	84	18	66	52	32	15	3	0.289268	0.291909	0.851587	0.869614	0.219778	0.488675
c2	CHANDRAN_METASTASIS_DN	299	245	28	217	153	92	22	6	0.270209	0.22522	0.763573	0.739398	0.219227	0.48828
c2	CHANDRAN_METASTASIS_TOP50_DN	44	43	3	40	21	22	2	1	0.0483433	0.0249992	-0.289462	-0.296889	0.562629	0.768214
c2	CHANDRAN_METASTASIS_TOP50_UP	35	35	0	35	16	19	0	0	-0.0364231	-0.0280391	-0.645323	-0.54614	0.344139	0.606579
c2	CHANDRAN_METASTASIS_UP	191	175	7	168	97	78	4	3	0.0776591	0.083263	0.463899	0.584144	0.440791	0.682897
c2	CHANGOLKAR_H2AFY_TARGETS_DN	38	31	2	29	18	13	1	1	-0.0206581	0.0222612	-0.0896372	0.0660337	0.927341	0.968171
c2	CHANGOLKAR_H2AFY_TARGETS_UP	46	41	1	40	26	15	1	0	0.114344	0.111671	0.846918	0.985334	0.258906	0.529375
c2	CHANG_CORE_SERUM_RESPONSE_DN	195	187	15	172	130	57	14	1	0.259414	0.246626	1.43538	1.3394	0.0181364	0.12819
c2	CHANG_CORE_SERUM_RESPONSE_UP	209	198	9	189	41	157	3	6	-0.294883	-0.326067	-2.91965	-2.96368	8.47e-08	5.46e-06
c2	CHANG_CYCLING_GENES	142	139	22	117	19	120	3	19	-0.506441	-0.575475	-4.96747	-5.17895	1.21e-14	1.03e-11
c2	CHANG_IMMORTALIZED_BY_HPV31_DN	55	44	6	38	26	18	5	1	0.252427	0.231169	0.270703	0.537744	0.624704	0.805774
c2	CHANG_IMMORTALIZED_BY_HPV31_UP	73	63	3	60	41	22	3	0	0.158345	0.120885	0.820584	0.780938	0.266912	0.536669
c2	CHANG_POU5F1_TARGETS_DN	9	8	0	8	5	3	0	0	0.233019	0.233019	0.995983	0.995983	0.514879	0.735936
c2	CHANG_POU5F1_TARGETS_UP	15	14	4	10	8	6	3	1	0.307119	0.307637	1.38112	1.29911	0.456107	0.694787
c2	CHAN_INTERFERON_PRODUCING_DENDRITIC_CELL	10	9	1	8	7	2	1	0	0.43061	0.43061	0.836202	0.836202	0.447858	0.688564
c2	CHARAFE_BREAST_CANCER_BASAL_VS_MESENCHYMAL_DN	49	43	5	38	35	8	5	0	0.326861	0.322387	1.48384	1.76655	0.0285879	0.168839
c2	CHARAFE_BREAST_CANCER_BASAL_VS_MESENCHYMAL_UP	114	74	6	68	45	29	4	2	0.237895	0.223414	0.315933	0.372495	0.634282	0.81228
c2	CHARAFE_BREAST_CANCER_LUMINAL_VS_BASAL_DN	430	390	46	344	258	132	40	6	0.255379	0.233862	1.16335	1.15064	0.0365179	0.19461
c2	CHARAFE_BREAST_CANCER_LUMINAL_VS_BASAL_UP	355	315	14	301	195	120	9	5	0.123331	0.126844	0.586794	0.661711	0.281583	0.549487
c2	CHARAFE_BREAST_CANCER_LUMINAL_VS_MESENCHYMAL_DN	451	435	50	385	278	157	45	5	0.230639	0.209053	1.04066	1.05178	0.0684318	0.270112
c2	CHARAFE_BREAST_CANCER_LUMINAL_VS_MESENCHYMAL_UP	424	338	21	317	219	119	18	3	0.218668	0.206466	0.790913	0.832707	0.121905	0.363397
c2	CHASSOT_SKIN_WOUND	10	10	2	8	9	1	2	0	0.742182	0.60784	3.00715	2.41191	0.0165085	0.121143
c2	CHAUHAN_RESPONSE_TO_METHOXYESTRADIOL_DN	98	92	2	90	45	47	2	0	0.0187619	-0.00406419	-0.14832	-0.159568	0.629217	0.80909
c2	CHAUHAN_RESPONSE_TO_METHOXYESTRADIOL_UP	50	46	2	44	10	36	0	2	-0.311543	-0.322282	-3.00349	-2.7994	2.36e-05	0.000684507
c2	CHEBOTAEV_GR_TARGETS_DN	114	94	17	77	64	30	12	5	0.236138	0.225884	0.993924	0.874257	0.174626	0.434457
c2	CHEBOTAEV_GR_TARGETS_UP	73	62	10	52	44	18	8	2	0.325978	0.342752	0.966237	1.1962	0.104691	0.335758
c2	CHEMELLO_SOLEUS_VS_EDL_MYOFIBERS_DN	16	11	0	11	8	3	0	0	0.448753	0.419689	1.05866	0.85075	0.357916	0.618071
c2	CHEMELLO_SOLEUS_VS_EDL_MYOFIBERS_UP	36	15	3	12	9	6	2	1	0.311557	0.472082	0.64553	0.236692	0.757395	0.884953
c2	CHEMNITZ_RESPONSE_TO_PROSTAGLANDIN_E2_DN	343	278	19	259	180	98	15	4	0.161576	0.15675	0.625489	0.761355	0.218997	0.487958
c2	CHEMNITZ_RESPONSE_TO_PROSTAGLANDIN_E2_UP	135	131	9	122	31	100	2	7	-0.341408	-0.383818	-3.3401	-3.32385	9.11e-08	5.79e-06
c2	CHENG_IMPRINTED_BY_ESTRADIOL	108	92	5	87	48	44	4	1	0.0938637	0.0511111	0.202008	0.070903	0.990777	0.996291
c2	CHENG_RESPONSE_TO_NICKEL_ACETATE	42	41	0	41	20	21	0	0	0.0498243	0.0222696	0.163416	0.0736199	0.942091	0.974765
c2	CHENG_TAF7L_TARGETS	6	6	2	4	4	2	2	0	0.431314	0.431314	1.77728	1.77728	0.280599	0.548466
c2	CHEN_ETV5_TARGETS_SERTOLI	17	17	2	15	14	3	2	0	0.557075	0.353397	1.17184	1.13672	0.148348	0.400041
c2	CHEN_ETV5_TARGETS_TESTIS	20	15	1	14	1	14	0	1	-0.438006	-0.495496	-5.15341	-4.93822	8.14e-06	0.000282444
c2	CHEN_HOXA5_TARGETS_6HR_DN	4	4	0	4	1	3	0	0	-0.355718	-0.355718	-2.60555	-2.60555	0.120602	0.361685
c2	CHEN_HOXA5_TARGETS_6HR_UP	9	9	1	8	8	1	1	0	0.470591	0.470591	1.92766	1.92766	0.115166	0.352636
c2	CHEN_HOXA5_TARGETS_9HR_DN	37	34	3	31	11	23	2	1	-0.130539	-0.219438	-1.76855	-2.01969	0.013572	0.106036
c2	CHEN_HOXA5_TARGETS_9HR_UP	211	203	17	186	125	78	14	3	0.155146	0.126753	0.550728	0.736728	0.288948	0.556526
c2	CHEN_LIVER_METABOLISM_QTL_CIS	100	88	7	81	62	26	7	0	0.27835	0.242206	1.13586	1.21247	0.0543524	0.239875
c2	CHEN_LUNG_CANCER_SURVIVAL	34	24	0	24	13	11	0	0	0.146869	0.0940684	0.25949	0.349523	0.776593	0.894888
c2	CHEN_LVAD_SUPPORT_OF_FAILING_HEART_DN	50	34	3	31	25	9	3	0	0.3657	0.361505	1.03356	0.821116	0.17376	0.433583
c2	CHEN_LVAD_SUPPORT_OF_FAILING_HEART_UP	92	83	6	77	61	22	4	2	0.322741	0.307289	1.17255	1.37825	0.0313098	0.177535
c2	CHEN_METABOLIC_SYNDROM_NETWORK	1218	1080	86	994	671	409	67	19	0.166444	0.139971	0.702336	0.746516	0.158628	0.414252
c2	CHEN_NEUROBLASTOMA_COPY_NUMBER_GAINS	49	41	6	35	23	18	3	3	0.1032	0.0764312	-0.358905	-0.122838	0.717731	0.862583
c2	CHEN_PDGF_TARGETS	19	18	0	18	12	6	0	0	0.174947	0.168702	0.920003	1.11865	0.288207	0.556042
c2	CHEOK_RESPONSE_TO_HD_MTX_DN	27	25	0	25	15	10	0	0	0.0513824	0.0526482	-0.388339	-0.0795738	0.739857	0.875573
c2	CHEOK_RESPONSE_TO_HD_MTX_UP	19	14	1	13	11	3	1	0	0.364923	0.348211	1.53061	1.33461	0.148661	0.400407
c2	CHEOK_RESPONSE_TO_MERCAPTOPURINE_AND_HD_MTX_DN	25	24	2	22	8	16	1	1	-0.181859	-0.181462	-1.8312	-2.05173	0.0154966	0.11617
c2	CHEOK_RESPONSE_TO_MERCAPTOPURINE_AND_HD_MTX_UP	5	5	2	3	2	3	1	1	-0.0433949	-0.0433949	-0.601339	-0.601339	0.565605	0.769347
c2	CHEOK_RESPONSE_TO_MERCAPTOPURINE_AND_LD_MTX_DN	17	15	2	13	10	5	1	1	0.152956	0.153394	-0.0789121	-0.0510144	0.895362	0.953292
c2	CHEOK_RESPONSE_TO_MERCAPTOPURINE_AND_LD_MTX_UP	9	9	0	9	1	8	0	0	-0.223825	-0.223825	-2.81716	-2.81716	0.0127878	0.101824
c2	CHEOK_RESPONSE_TO_MERCAPTOPURINE_DN	19	19	1	18	9	10	1	0	0.100331	0.0673721	-0.535409	-0.363843	0.484036	0.716567
c2	CHEOK_RESPONSE_TO_MERCAPTOPURINE_UP	12	12	0	12	1	11	0	0	-0.264876	-0.272846	-2.40701	-2.41587	0.0097579	0.0857125
c2	CHESLER_BRAIN_D6MIT150_QTL_CIS	7	5	0	5	1	4	0	0	-0.0432667	-0.0432667	-1.41806	-1.41806	0.256473	0.527056
c2	CHESLER_BRAIN_HIGHEST_EXPRESSION	37	32	0	32	18	14	0	0	-0.0210536	-0.00581708	-0.340291	-0.0909547	0.725178	0.867549
c2	CHESLER_BRAIN_HIGHEST_GENETIC_VARIANCE	32	28	1	27	15	13	1	0	0.0346435	0.0104448	-0.212035	-0.247978	0.709326	0.857434
c2	CHESLER_BRAIN_QTL_CIS	73	64	4	60	27	37	2	2	-0.0338368	-0.0605258	-0.577831	-0.736718	0.204129	0.470909
c2	CHESLER_BRAIN_QTL_TRANS	6	5	0	5	3	2	0	0	0.0351207	0.0351207	-0.220212	-0.220212	0.905221	0.957623
c2	CHIANG_LIVER_CANCER_SUBCLASS_CTNNB1_DN	178	132	29	103	102	30	25	4	0.524271	0.489228	1.92566	1.75298	0.00143269	0.0202335
c2	CHIANG_LIVER_CANCER_SUBCLASS_CTNNB1_UP	165	117	19	98	65	52	14	5	0.131881	0.0982839	0.126935	0.271365	0.837864	0.924652
c2	CHIANG_LIVER_CANCER_SUBCLASS_INTERFERON_DN	48	38	6	32	20	18	5	1	0.228237	0.137892	0.495711	0.377615	0.709929	0.857777
c2	CHIANG_LIVER_CANCER_SUBCLASS_INTERFERON_UP	25	19	1	18	12	7	1	0	0.184642	0.179671	0.366671	0.405831	0.681578	0.841363
c2	CHIANG_LIVER_CANCER_SUBCLASS_POLYSOMY7_DN	24	22	3	19	13	9	3	0	0.148993	0.112615	0.359723	0.336577	0.71132	0.858172
c2	CHIANG_LIVER_CANCER_SUBCLASS_POLYSOMY7_UP	76	48	4	44	23	25	2	2	0.00431359	-0.00226952	-0.437769	-0.351915	0.441882	0.683541
c2	CHIANG_LIVER_CANCER_SUBCLASS_PROLIFERATION_DN	186	95	11	84	63	32	9	2	0.206911	0.205444	0.820209	0.913724	0.203455	0.469991
c2	CHIANG_LIVER_CANCER_SUBCLASS_PROLIFERATION_UP	172	167	16	151	44	123	3	13	-0.34541	-0.378083	-3.22987	-3.29167	1.29e-07	7.88e-06
c2	CHIANG_LIVER_CANCER_SUBCLASS_UNANNOTATED_DN	194	187	7	180	55	132	2	5	-0.208204	-0.215438	-2.18369	-2.04963	8.73e-05	0.0020283
c2	CHIANG_LIVER_CANCER_SUBCLASS_UNANNOTATED_UP	80	61	4	57	44	17	4	0	0.258048	0.232302	1.67016	1.42348	0.0206552	0.139453
c2	CHIARADONNA_NEOPLASTIC_TRANSFORMATION_CDC25_DN	144	141	19	122	96	45	17	2	0.307028	0.225816	1.43548	1.40648	0.0196074	0.135149
c2	CHIARADONNA_NEOPLASTIC_TRANSFORMATION_CDC25_UP	130	126	24	102	89	37	22	2	0.427826	0.371792	1.08189	1.16746	0.0665702	0.266594
c2	CHIARADONNA_NEOPLASTIC_TRANSFORMATION_KRAS_CDC25_DN	48	48	11	37	43	5	11	0	0.799557	0.691926	2.39432	2.25205	0.000435626	0.00767278
c2	CHIARADONNA_NEOPLASTIC_TRANSFORMATION_KRAS_CDC25_UP	61	54	5	49	25	29	2	3	-0.0589195	-0.0871679	-0.731177	-0.772282	0.269186	0.538728
c2	CHIARADONNA_NEOPLASTIC_TRANSFORMATION_KRAS_DN	136	133	27	106	101	32	27	0	0.514787	0.438186	2.57263	2.32981	5.32e-05	0.00134993
c2	CHIARADONNA_NEOPLASTIC_TRANSFORMATION_KRAS_UP	122	121	12	109	47	74	3	9	-0.193034	-0.19628	-2.02944	-2.03145	0.00117474	0.0172931
c2	CHIARETTI_ACUTE_LYMPHOBLASTIC_LEUKEMIA_ZAP70	64	57	5	52	28	29	4	1	0.0772416	0.0744079	0.0879719	-0.042722	0.845224	0.928177
c2	CHIARETTI_T_ALL_REFRACTORY_TO_THERAPY	25	23	6	17	12	11	3	3	0.00127306	-0.000621344	-0.672033	-0.381939	0.560495	0.766812
c2	CHIARETTI_T_ALL_RELAPSE_PROGNOSIS	19	19	0	19	4	15	0	0	-0.247873	-0.255836	-2.46303	-2.5301	0.00620196	0.0622203
c2	CHIBA_RESPONSE_TO_TSA	49	48	3	45	28	20	3	0	0.169195	0.132346	0.398895	0.398934	0.64924	0.821656
c2	CHIBA_RESPONSE_TO_TSA_DN	23	22	3	19	12	10	3	0	0.421512	0.27002	1.21335	0.523008	0.522705	0.74186
c2	CHIBA_RESPONSE_TO_TSA_UP	60	56	7	49	39	17	5	2	0.269187	0.229487	0.980558	0.925887	0.156841	0.411516
c2	CHICAS_RB1_TARGETS_CONFLUENT	546	492	83	409	329	163	61	22	0.270537	0.252073	0.766494	1.00809	0.0997164	0.327173
c2	CHICAS_RB1_TARGETS_GROWING	245	226	41	185	102	124	25	16	-0.00930992	-0.0643992	-1.67325	-1.4838	0.0109983	0.0923682
c2	CHICAS_RB1_TARGETS_LOW_SERUM	80	72	6	66	23	49	2	4	-0.215544	-0.246352	-1.88358	-1.90584	0.0017996	0.0241726
c2	CHICAS_RB1_TARGETS_SENESCENT	529	475	39	436	229	246	24	15	0.00335777	-0.0246537	-0.740271	-0.576128	0.164165	0.421537
c2	CHIN_BREAST_CANCER_COPY_NUMBER_DN	11	9	0	9	5	4	0	0	0.0564382	0.0564382	-0.175969	-0.175969	0.795768	0.903726
c2	CHIN_BREAST_CANCER_COPY_NUMBER_UP	25	21	4	17	12	9	2	2	0.0505112	-0.0116256	-0.87148	-0.350645	0.706848	0.855872
c2	CHNG_MULTIPLE_MYELOMA_HYPERPLOID_DN	28	27	0	27	10	17	0	0	-0.127458	-0.114799	-1.59928	-1.28375	0.0804107	0.292703
c2	CHNG_MULTIPLE_MYELOMA_HYPERPLOID_UP	63	48	2	46	6	42	0	2	-0.407077	-0.426733	-3.10972	-3.28761	1.16e-06	5.31e-05
c2	CHOI_ATL_ACUTE_STAGE	4	4	0	4	2	2	0	0	-0.0820529	-0.0820529	-0.788584	-0.788584	0.539635	0.751702
c2	CHOI_ATL_CHRONIC_VS_ACUTE_DN	18	18	0	18	8	10	0	0	-0.0677922	-0.0692386	-0.514254	-0.559185	0.49265	0.722352
c2	CHOI_ATL_STAGE_PREDICTOR	40	39	0	39	17	22	0	0	-0.0952111	-0.0943549	-1.32016	-1.19739	0.095419	0.319279
c2	CHOW_RASSF1_TARGETS_DN	28	28	1	27	13	15	1	0	0.00379376	-0.0591645	-0.553694	-0.694664	0.415033	0.662372
c2	CHOW_RASSF1_TARGETS_UP	26	26	0	26	10	16	0	0	-0.122878	-0.146345	-1.34293	-1.25101	0.0803009	0.292428
c2	CHO_NR4A1_TARGETS	31	26	5	21	14	12	1	4	-0.249661	-0.128293	-1.24196	-0.952549	0.278734	0.54662
c2	CHUANG_OXIDATIVE_STRESS_RESPONSE_DN	11	10	1	9	4	6	0	1	-0.233898	-0.214227	-2.40703	-2.18736	0.153789	0.407109
c2	CHUANG_OXIDATIVE_STRESS_RESPONSE_UP	26	24	5	19	15	9	5	0	0.394272	0.321994	0.845344	0.746474	0.413063	0.660156
c2	CHUNG_BLISTER_CYTOTOXICITY_DN	42	37	1	36	24	13	1	0	0.271709	0.259694	1.4871	1.39088	0.0527046	0.237477
c2	CHUNG_BLISTER_CYTOTOXICITY_UP	122	120	6	114	60	60	2	4	-0.00465388	-0.00583634	-0.32435	-0.127857	0.597816	0.789547
c2	CHYLA_CBFA2T3_TARGETS_DN	237	180	16	164	105	75	9	7	0.106184	0.125974	0.446083	0.518398	0.457528	0.695459
c2	CHYLA_CBFA2T3_TARGETS_UP	386	338	44	294	230	108	40	4	0.285457	0.242652	1.0463	0.951106	0.0669945	0.267445
c2	CLASPER_LYMPHATIC_VESSELS_DURING_METASTASIS_DN	35	35	15	20	30	5	14	1	1.00228	0.911766	3.75954	3.78636	1.56e-05	0.000489396
c2	CLASPER_LYMPHATIC_VESSELS_DURING_METASTASIS_UP	20	20	4	16	12	8	3	1	0.322573	0.233912	0.488267	0.384724	0.659831	0.828164
c2	CLAUS_PGR_POSITIVE_MENINGIOMA_DN	12	12	3	9	8	4	3	0	0.526663	0.469791	3.78332	2.50781	0.025204	0.157996
c2	CLAUS_PGR_POSITIVE_MENINGIOMA_UP	9	7	1	6	6	1	1	0	0.325009	0.325009	0.480256	0.480256	0.545593	0.756106
c2	CLIMENT_BREAST_CANCER_COPY_NUMBER_DN	7	6	0	6	4	2	0	0	0.167647	0.167647	0.526139	0.526139	0.699391	0.851954
c2	CLIMENT_BREAST_CANCER_COPY_NUMBER_UP	22	18	2	16	9	9	1	1	0.0136187	-0.0181719	-0.243321	0.00445751	0.84058	0.926231
c2	COATES_MACROPHAGE_M1_VS_M2_DN	78	71	11	60	50	21	10	1	0.388604	0.365282	1.60395	1.66285	0.0105122	0.0900435
c2	COATES_MACROPHAGE_M1_VS_M2_UP	75	73	5	68	46	27	5	0	0.209811	0.223658	0.89709	0.781099	0.187394	0.45055
c2	COLDREN_GEFITINIB_RESISTANCE_DN	210	142	14	128	94	48	12	2	0.253814	0.25573	0.858857	0.86042	0.146492	0.398189
c2	COLDREN_GEFITINIB_RESISTANCE_UP	82	79	1	78	32	47	0	1	-0.0721695	-0.0720381	-0.958912	-0.812983	0.110069	0.344104
c2	COLINA_TARGETS_OF_4EBP1_AND_4EBP2	344	324	32	292	179	145	19	13	0.0623876	0.0484836	-0.534133	-0.240375	0.521749	0.741215
c2	COLIN_PILOCYTIC_ASTROCYTOMA_VS_GLIOBLASTOMA_DN	28	24	4	20	17	7	3	1	0.379411	0.36803	2.26684	1.88711	0.028451	0.168432
c2	COLIN_PILOCYTIC_ASTROCYTOMA_VS_GLIOBLASTOMA_UP	46	33	1	32	24	9	1	0	0.318819	0.297802	1.33365	1.17578	0.0647662	0.262748
c2	COLLER_MYC_TARGETS_DN	8	8	2	6	8	0	2	0	0.764824	0.764824	3.79888	3.79888	0.00848957	0.0776554
c2	COLLER_MYC_TARGETS_UP	25	25	4	21	6	19	0	4	-0.404119	-0.425334	-4.00567	-3.95938	8.76e-06	0.00029888
c2	COLLIS_PRKDC_REGULATORS	15	15	0	15	7	8	0	0	-0.0944657	-0.114727	-1.5188	-1.21313	0.191839	0.455444
c2	COLLIS_PRKDC_SUBSTRATES	19	19	0	19	4	15	0	0	-0.250333	-0.246728	-2.4452	-2.37964	0.00697776	0.0673725
c2	CONCANNON_APOPTOSIS_BY_EPOXOMICIN_DN	157	139	18	121	64	75	10	8	-0.00648978	-0.0763025	-1.2292	-1.06332	0.0674396	0.267934
c2	CONCANNON_APOPTOSIS_BY_EPOXOMICIN_UP	228	208	24	184	128	80	19	5	0.188495	0.166142	0.759419	0.809852	0.184877	0.446883
c2	CONRAD_GERMLINE_STEM_CELL	8	5	2	3	4	1	2	0	0.703112	0.703112	6.70963	6.70963	0.0145626	0.111525
c2	CONRAD_STEM_CELL	37	29	7	22	11	18	5	2	-0.0566349	-0.0527833	-0.93876	-1.08545	0.164363	0.421765
c2	CORRADETTI_MTOR_PATHWAY_REGULATORS_DN	6	6	0	6	4	2	0	0	-0.0393035	-0.0393035	-0.70272	-0.70272	0.722178	0.865346
c2	CORRE_MULTIPLE_MYELOMA_DN	56	52	7	45	29	23	5	2	0.18174	0.133184	-0.271616	-0.264035	0.637401	0.814387
c2	CORRE_MULTIPLE_MYELOMA_UP	66	53	10	43	38	15	6	4	0.302366	0.333327	0.750281	0.988208	0.18144	0.442882
c2	COULOUARN_TEMPORAL_TGFB1_SIGNATURE_DN	134	115	4	111	69	46	4	0	0.115041	0.0925364	0.509943	0.538706	0.45162	0.691251
c2	COULOUARN_TEMPORAL_TGFB1_SIGNATURE_UP	105	98	8	90	59	39	5	3	0.101849	0.125948	0.666618	0.828985	0.322583	0.586473
c2	COURTOIS_SENESCENCE_TRIGGERS	6	6	0	6	3	3	0	0	0.128032	0.128032	0.797493	0.797493	0.756075	0.883957
c2	COWLING_MYCN_TARGETS	41	36	6	30	30	6	6	0	0.736046	0.639541	2.54991	2.30564	0.0019388	0.0257709
c2	CREIGHTON_AKT1_SIGNALING_VIA_MTOR_DN	23	21	1	20	8	13	1	0	0.0222532	-0.00197977	-0.282962	-0.112289	0.64268	0.817058
c2	CREIGHTON_AKT1_SIGNALING_VIA_MTOR_UP	35	34	0	34	13	21	0	0	-0.108514	-0.0884148	-1.02027	-0.543836	0.221565	0.490728
c2	CREIGHTON_ENDOCRINE_THERAPY_RESISTANCE_1	488	426	36	390	198	228	24	12	-0.00412719	-0.0425344	-1.0774	-0.90142	0.0587347	0.249777
c2	CREIGHTON_ENDOCRINE_THERAPY_RESISTANCE_2	419	311	22	289	191	120	20	2	0.165262	0.133034	0.546152	0.619567	0.353742	0.614789
c2	CREIGHTON_ENDOCRINE_THERAPY_RESISTANCE_3	673	574	40	534	368	206	34	6	0.16691	0.156461	0.865634	0.878645	0.10348	0.333739
c2	CREIGHTON_ENDOCRINE_THERAPY_RESISTANCE_4	285	241	18	223	142	99	14	4	0.123876	0.102553	0.215822	0.29705	0.749293	0.88056
c2	CREIGHTON_ENDOCRINE_THERAPY_RESISTANCE_5	445	405	29	376	273	132	28	1	0.231451	0.208325	1.50008	1.44999	0.00722078	0.068976
c2	CROMER_METASTASIS_DN	80	70	5	65	37	33	3	2	0.188521	0.0992186	-0.553343	-0.205636	0.540312	0.752215
c2	CROMER_METASTASIS_UP	72	68	3	65	42	26	3	0	0.169042	0.119899	0.700976	0.784974	0.279657	0.547799
c2	CROMER_TUMORIGENESIS_DN	44	25	4	21	18	7	2	2	0.281352	0.366637	0.712281	0.913008	0.290029	0.557327
c2	CROMER_TUMORIGENESIS_UP	54	49	14	35	38	11	12	2	0.562526	0.478715	1.90696	1.84192	0.00871922	0.0790765
c2	CROONQUIST_IL6_DEPRIVATION_DN	99	97	9	88	7	90	1	8	-0.558249	-0.615154	-5.30736	-5.53945	9.97e-16	1.7e-12
c2	CROONQUIST_IL6_DEPRIVATION_UP	17	15	3	12	11	4	3	0	0.495044	0.42733	1.61247	1.70488	0.0997961	0.327179
c2	CROONQUIST_NRAS_SIGNALING_DN	73	73	8	65	4	69	0	8	-0.633256	-0.651059	-5.98744	-6.05805	2.23e-17	9.5e-14
c2	CROONQUIST_NRAS_SIGNALING_UP	38	33	1	32	23	10	1	0	0.150039	0.152547	0.631632	0.666437	0.382037	0.638427
c2	CROONQUIST_NRAS_VS_STROMAL_STIMULATION_DN	98	91	15	76	41	50	8	7	-0.0719146	-0.124476	-1.89534	-1.6987	0.0251551	0.15798
c2	CROONQUIST_NRAS_VS_STROMAL_STIMULATION_UP	38	32	0	32	23	9	0	0	0.128389	0.152071	0.864734	0.947666	0.228776	0.498116
c2	CROONQUIST_STROMAL_STIMULATION_DN	12	11	0	11	8	3	0	0	0.0299049	0.0628508	1.38854	1.39864	0.206572	0.473659
c2	CROONQUIST_STROMAL_STIMULATION_UP	55	50	10	40	36	14	10	0	0.516727	0.378892	1.99563	1.76025	0.00795074	0.0741199
c2	CROSBY_E2F4_TARGETS	6	6	0	6	1	5	0	0	-0.57226	-0.57226	-4.43333	-4.43333	0.0027544	0.0337554
c2	CUI_GLUCOSE_DEPRIVATION	58	47	7	40	26	21	1	6	-0.078451	-0.0515482	-0.717661	-0.186651	0.638966	0.815284
c2	CUI_TCF21_TARGETS_2_DN	805	760	53	707	560	200	48	5	0.284484	0.258091	1.65009	1.63538	0.000613784	0.0102109
c2	CUI_TCF21_TARGETS_2_UP	414	368	56	312	153	215	32	24	-0.0302766	-0.0879226	-1.60017	-1.47829	0.00476775	0.0509531
c2	CUI_TCF21_TARGETS_DN	32	21	3	18	16	5	2	1	0.374442	0.35765	0.783038	1.40209	0.196644	0.460946
c2	CUI_TCF21_TARGETS_UP	36	30	6	24	22	8	5	1	0.555315	0.472441	1.18738	1.2333	0.158659	0.414255
c2	DACOSTA_ERCC3_ALLELE_XPCS_VS_TTD_DN	33	31	6	25	22	9	4	2	0.278283	0.343956	1.19779	1.39537	0.113841	0.349963
c2	DACOSTA_ERCC3_ALLELE_XPCS_VS_TTD_UP	27	23	3	20	12	11	3	0	0.466775	0.300633	1.48545	1.33201	0.162086	0.418978
c2	DACOSTA_LOW_DOSE_UV_RESPONSE_VIA_ERCC3_XPCS_DN	9	8	1	7	4	4	1	0	0.216162	0.216162	-0.439272	-0.439272	0.704896	0.854931
c2	DACOSTA_LOW_DOSE_UV_RESPONSE_VIA_ERCC3_XPCS_UP	18	13	3	10	9	4	3	0	0.734389	0.583231	1.64947	1.51366	0.114886	0.351994
c2	DACOSTA_UV_RESPONSE_VIA_ERCC3_COMMON_DN	466	461	20	441	275	186	17	3	0.114096	0.0849478	0.52812	0.62553	0.347232	0.609512
c2	DACOSTA_UV_RESPONSE_VIA_ERCC3_COMMON_UP	72	68	2	66	37	31	2	0	0.0210144	-0.00488423	-0.227589	-0.232733	0.671749	0.835309
c2	DACOSTA_UV_RESPONSE_VIA_ERCC3_DN	829	818	42	776	480	338	33	9	0.103364	0.0823594	0.434812	0.564063	0.405907	0.654306
c2	DACOSTA_UV_RESPONSE_VIA_ERCC3_TTD_DN	82	80	9	71	52	28	6	3	0.110775	0.115146	0.433583	0.702438	0.405423	0.65389
c2	DACOSTA_UV_RESPONSE_VIA_ERCC3_TTD_UP	64	63	5	58	33	30	4	1	0.11147	0.0979472	0.0921012	0.182032	0.959974	0.983593
c2	DACOSTA_UV_RESPONSE_VIA_ERCC3_UP	310	296	17	279	142	154	7	10	-0.0178161	-0.023285	-0.7028	-0.497031	0.202528	0.468782
c2	DACOSTA_UV_RESPONSE_VIA_ERCC3_XPCS_DN	83	81	1	80	55	26	0	1	0.0933381	0.110309	0.633468	0.870964	0.249596	0.519126
c2	DACOSTA_UV_RESPONSE_VIA_ERCC3_XPCS_UP	25	25	2	23	8	17	1	1	-0.167916	-0.127377	-1.91304	-1.71223	0.026234	0.161504
c2	DAIRKEE_CANCER_PRONE_RESPONSE_BPA	51	46	2	44	15	31	0	2	-0.294567	-0.250949	-2.55248	-2.58349	0.000553855	0.00940107
c2	DAIRKEE_CANCER_PRONE_RESPONSE_BPA_E2	113	102	5	97	33	69	4	1	-0.0984791	-0.174079	-1.90026	-1.94095	0.000906246	0.0139948
c2	DAIRKEE_CANCER_PRONE_RESPONSE_E2	27	24	2	22	13	11	0	2	-0.222907	-0.0188682	-1.65127	-1.43712	0.105653	0.337615
c2	DAIRKEE_TERT_TARGETS_DN	107	92	7	85	63	29	7	0	0.204894	0.183613	1.07416	1.13653	0.0814242	0.294576
c2	DAIRKEE_TERT_TARGETS_UP	358	334	11	323	124	210	6	5	-0.103297	-0.138518	-1.39813	-1.34737	0.00352436	0.0408069
c2	DALESSIO_TSA_RESPONSE	23	18	3	15	14	4	3	0	0.52129	0.505753	1.98559	1.97603	0.032874	0.183277
c2	DANG_BOUND_BY_MYC	1072	982	39	943	401	581	20	19	-0.0822384	-0.10088	-1.06932	-0.971597	0.0191569	0.132959
c2	DANG_MYC_TARGETS_DN	29	28	3	25	21	7	3	0	0.332053	0.314974	1.7549	1.79434	0.0291921	0.17087
c2	DANG_MYC_TARGETS_UP	145	142	12	130	16	126	1	11	-0.439836	-0.463854	-3.99081	-3.92098	3.79e-12	1.22e-09
c2	DANG_REGULATED_BY_MYC_DN	249	234	30	204	164	70	29	1	0.341454	0.307116	1.74615	1.58085	0.00413709	0.0461348
c2	DANG_REGULATED_BY_MYC_UP	69	68	8	60	15	53	2	6	-0.303581	-0.333122	-3.102	-3.04406	2.69e-06	0.000108726
c2	DARWICHE_PAPILLOMA_PROGRESSION_RISK	72	51	6	45	32	19	6	0	0.218171	0.183921	0.87769	0.842574	0.267805	0.537291
c2	DARWICHE_PAPILLOMA_RISK_HIGH_DN	173	149	14	135	78	71	10	4	0.0481037	0.0401336	0.000337077	0.0768935	0.920349	0.964817
c2	DARWICHE_PAPILLOMA_RISK_HIGH_UP	136	109	6	103	56	53	5	1	0.0711841	0.0265491	-0.294635	-0.263337	0.548766	0.758374
c2	DARWICHE_PAPILLOMA_RISK_HIGH_VS_LOW_DN	28	25	3	22	13	12	3	0	0.3478	0.249488	0.844309	0.752802	0.571447	0.773348
c2	DARWICHE_PAPILLOMA_RISK_HIGH_VS_LOW_UP	6	6	0	6	3	3	0	0	0.0330239	0.0330239	-0.13851	-0.13851	0.816396	0.914813
c2	DARWICHE_PAPILLOMA_RISK_LOW_DN	159	137	12	125	74	63	9	3	0.0782921	0.0434341	0.122663	0.167305	0.927114	0.968171
c2	DARWICHE_PAPILLOMA_RISK_LOW_UP	150	121	8	113	60	61	6	2	0.0347149	0.0136083	-0.403883	-0.343111	0.441102	0.683193
c2	DARWICHE_SKIN_TUMOR_PROMOTER_DN	178	148	13	135	72	76	9	4	-0.0157733	-0.0194727	-0.359199	-0.243547	0.470629	0.705526
c2	DARWICHE_SKIN_TUMOR_PROMOTER_UP	131	110	7	103	62	48	6	1	0.156918	0.095744	0.191786	0.18415	0.837799	0.924652
c2	DARWICHE_SQUAMOUS_CELL_CARCINOMA_DN	174	146	12	134	76	70	8	4	0.0329012	0.030163	0.00523375	0.0695761	0.910997	0.961047
c2	DARWICHE_SQUAMOUS_CELL_CARCINOMA_UP	135	112	8	104	58	54	7	1	0.0903835	0.032116	-0.293117	-0.218957	0.566278	0.769693
c2	DASU_IL6_SIGNALING_DN	6	6	2	4	4	2	1	1	0.140669	0.140669	-1.17862	-1.17862	0.788826	0.901395
c2	DASU_IL6_SIGNALING_SCAR_DN	14	14	5	9	13	1	5	0	0.622985	0.66633	1.72557	2.09139	0.0517479	0.235158
c2	DASU_IL6_SIGNALING_SCAR_UP	31	30	2	28	20	10	1	1	0.0195862	0.0364941	0.064623	0.238794	0.897305	0.954303
c2	DASU_IL6_SIGNALING_UP	59	53	4	49	36	17	4	0	0.299167	0.235686	1.23901	0.982031	0.113539	0.349556
c2	DAUER_STAT3_TARGETS_DN	52	45	11	34	38	7	10	1	0.640816	0.652226	2.00861	2.1785	0.00195892	0.0259442
c2	DAUER_STAT3_TARGETS_UP	47	41	3	38	33	8	2	1	0.310758	0.289112	1.1348	1.26493	0.0715355	0.275717
c2	DAVICIONI_MOLECULAR_ARMS_VS_ERMS_DN	172	162	17	145	114	48	15	2	0.323209	0.264924	1.06504	1.10995	0.0639178	0.261004
c2	DAVICIONI_MOLECULAR_ARMS_VS_ERMS_UP	313	270	13	257	163	107	6	7	0.0787315	0.104816	0.438576	0.585532	0.399557	0.650235
c2	DAVICIONI_PAX_FOXO1_SIGNATURE_IN_ARMS_DN	19	18	1	17	12	6	1	0	0.236195	0.213278	0.735671	0.754389	0.467259	0.702975
c2	DAVICIONI_PAX_FOXO1_SIGNATURE_IN_ARMS_UP	56	45	7	38	33	12	5	2	0.257623	0.28853	1.43723	1.723	0.0385072	0.200598
c2	DAVICIONI_RHABDOMYOSARCOMA_PAX_FOXO1_FUSION_DN	14	11	1	10	9	2	1	0	0.697295	0.388107	2.11172	2.00102	0.0562538	0.244292
c2	DAVICIONI_RHABDOMYOSARCOMA_PAX_FOXO1_FUSION_UP	61	52	7	45	31	21	6	1	0.157222	0.129203	0.795488	0.783944	0.32683	0.590097
c2	DAVICIONI_TARGETS_OF_PAX_FOXO1_FUSIONS_DN	64	53	4	49	34	19	3	1	0.247449	0.19251	0.846437	0.835767	0.246521	0.515943
c2	DAVICIONI_TARGETS_OF_PAX_FOXO1_FUSIONS_UP	248	225	29	196	152	73	25	4	0.264246	0.236794	1.17302	1.1639	0.042907	0.212873
c2	DAVIES_MULTIPLE_MYELOMA_VS_MGUS_DN	22	20	1	19	13	7	0	1	0.0309982	0.119112	1.29973	1.67385	0.124524	0.367493
c2	DAVIES_MULTIPLE_MYELOMA_VS_MGUS_UP	13	10	1	9	5	5	0	1	-0.147692	-0.0937539	0.0582434	-0.225489	0.880641	0.944412
c2	DAWSON_METHYLATED_IN_LYMPHOMA_TCL1	57	42	10	32	22	20	6	4	0.0787482	0.140906	0.514695	0.4954	0.7288	0.870037
c2	DAZARD_RESPONSE_TO_UV_NHEK_DN	300	295	14	281	168	127	10	4	0.0903722	0.0751775	0.262368	0.456551	0.568981	0.77142
c2	DAZARD_RESPONSE_TO_UV_NHEK_UP	229	183	22	161	91	92	15	7	0.0875008	0.0573509	-0.229514	-0.187775	0.589385	0.784373
c2	DAZARD_RESPONSE_TO_UV_SCC_DN	121	118	7	111	65	53	5	2	0.0786221	0.0529553	-0.0478473	0.149425	0.981157	0.991991
c2	DAZARD_RESPONSE_TO_UV_SCC_UP	115	108	5	103	49	59	4	1	-0.0138689	-0.0483965	-0.70802	-0.7057	0.163279	0.420023
c2	DAZARD_UV_RESPONSE_CLUSTER_G1	66	57	6	51	19	38	3	3	-0.0596	-0.110631	-0.701928	-1.00236	0.111311	0.346462
c2	DAZARD_UV_RESPONSE_CLUSTER_G2	24	19	2	17	13	6	2	0	0.288612	0.264708	1.01991	0.969909	0.290914	0.558103
c2	DAZARD_UV_RESPONSE_CLUSTER_G24	24	15	1	14	12	3	1	0	0.488993	0.494905	2.24379	2.21416	0.0229505	0.148739
c2	DAZARD_UV_RESPONSE_CLUSTER_G28	15	12	3	9	8	4	3	0	0.507121	0.477674	1.82517	1.61032	0.0948472	0.318125
c2	DAZARD_UV_RESPONSE_CLUSTER_G3	15	11	1	10	8	3	1	0	0.45378	0.327286	0.828893	0.84777	0.403421	0.652895
c2	DAZARD_UV_RESPONSE_CLUSTER_G4	23	15	2	13	7	8	1	1	-0.0116712	0.0140863	-0.56694	-0.535201	0.554323	0.762425
c2	DAZARD_UV_RESPONSE_CLUSTER_G5	12	11	2	9	4	7	2	0	0.000848657	-0.0827322	-2.42779	-2.31506	0.0664687	0.266438
c2	DAZARD_UV_RESPONSE_CLUSTER_G6	146	142	7	135	81	61	6	1	0.108803	0.0757554	0.294503	0.486006	0.584809	0.781447
c2	DEBIASI_APOPTOSIS_BY_REOVIRUS_INFECTION_DN	277	263	14	249	140	123	8	6	0.0522819	0.0522954	0.229826	0.265897	0.817423	0.915161
c2	DEBIASI_APOPTOSIS_BY_REOVIRUS_INFECTION_UP	306	289	27	262	166	123	25	2	0.161738	0.109061	0.373887	0.469302	0.507247	0.731845
c2	DEBOSSCHER_NFKB_TARGETS_REPRESSED_BY_GLUCOCORTICOIDS	21	15	2	13	9	6	2	0	0.229955	0.21145	0.859693	0.708272	0.458787	0.696129
c2	DELACROIX_RARG_BOUND_MEF	361	332	42	290	194	138	35	7	0.221605	0.148833	0.577544	0.569964	0.397852	0.649719
c2	DELACROIX_RAR_BOUND_ES	453	382	28	354	202	180	21	7	0.0751353	0.0463719	-0.0350618	0.0511223	0.826199	0.919305
c2	DELACROIX_RAR_TARGETS_DN	23	22	8	14	12	10	6	2	0.538246	0.437568	2.04543	1.78392	0.252131	0.521849
c2	DELACROIX_RAR_TARGETS_UP	50	43	9	34	29	14	8	1	0.429085	0.347815	0.99032	1.37066	0.113065	0.348734
c2	DELASERNA_MYOD_TARGETS_DN	54	53	5	48	32	21	5	0	0.248883	0.156677	0.591774	0.598448	0.472612	0.707154
c2	DELASERNA_MYOD_TARGETS_UP	83	75	12	63	42	33	7	5	0.152038	0.171638	0.299882	0.444207	0.634915	0.812889
c2	DELASERNA_TARGETS_OF_MYOD_AND_SMARCA4	11	9	1	8	7	2	0	1	0.248828	0.248828	0.138561	0.138561	0.864937	0.937884
c2	DELLA_RESPONSE_TO_TSA_AND_BUTYRATE	21	20	1	19	13	7	1	0	0.217147	0.155172	0.406095	0.561889	0.620491	0.803217
c2	DELPUECH_FOXO3_TARGETS_DN	39	38	9	29	9	29	2	7	-0.372306	-0.409089	-4.43711	-4.6058	3.43e-06	0.000133987
c2	DELPUECH_FOXO3_TARGETS_UP	70	58	7	51	44	14	6	1	0.274516	0.319673	1.37897	1.57877	0.0261858	0.161451
c2	DELYS_THYROID_CANCER_DN	225	177	32	145	120	57	24	8	0.282989	0.30134	0.93767	0.90864	0.119936	0.36061
c2	DELYS_THYROID_CANCER_UP	435	359	43	316	220	139	34	9	0.247187	0.21334	0.629082	0.723568	0.236302	0.505424
c2	DEMAGALHAES_AGING_DN	16	14	5	9	7	7	4	1	0.20033	0.13024	-0.0294485	-0.325947	0.744994	0.878478
c2	DEMAGALHAES_AGING_UP	59	54	2	52	37	17	2	0	0.235541	0.229461	0.889196	0.838479	0.184737	0.446874
c2	DEN_INTERACT_WITH_LCA5	28	26	1	25	7	19	1	0	-0.142554	-0.189348	-2.12862	-1.98311	0.0107589	0.0914396
c2	DER_IFN_ALPHA_RESPONSE_DN	5	5	0	5	2	3	0	0	0.0432605	0.0432605	-0.186199	-0.186199	0.756403	0.884158
c2	DER_IFN_ALPHA_RESPONSE_UP	93	84	15	69	56	28	14	1	0.376976	0.351989	1.10608	1.43597	0.0374129	0.197158
c2	DER_IFN_BETA_RESPONSE_DN	7	6	0	6	3	3	0	0	-0.042565	-0.042565	0.554085	0.554085	0.700187	0.852315
c2	DER_IFN_BETA_RESPONSE_UP	119	110	13	97	66	44	13	0	0.272448	0.226151	0.54426	0.893846	0.242284	0.510969
c2	DER_IFN_GAMMA_RESPONSE_DN	10	10	0	10	6	4	0	0	0.203963	0.137062	0.0520307	0.313125	0.948232	0.977384
c2	DER_IFN_GAMMA_RESPONSE_UP	91	82	12	70	48	34	11	1	0.277365	0.24195	0.650691	0.959404	0.220393	0.489277
c2	DEURIG_T_CELL_PROLYMPHOCYTIC_LEUKEMIA_DN	291	280	19	261	177	103	19	0	0.226887	0.170306	0.903251	0.878438	0.119591	0.36061
c2	DEURIG_T_CELL_PROLYMPHOCYTIC_LEUKEMIA_UP	350	293	25	268	153	140	17	8	0.0250509	-0.00630153	-0.681827	-0.539194	0.220556	0.489576
c2	DE_YY1_TARGETS_DN	90	86	8	78	55	31	6	2	0.192474	0.126084	0.85123	0.934074	0.194376	0.458219
c2	DE_YY1_TARGETS_UP	18	9	1	8	6	3	1	0	0.18232	0.18232	0.595941	0.595941	0.665118	0.831209
c2	DIAZ_CHRONIC_MEYLOGENOUS_LEUKEMIA_DN	116	98	10	88	63	35	9	1	0.274986	0.268591	1.08765	1.13328	0.0641968	0.261516
c2	DIAZ_CHRONIC_MEYLOGENOUS_LEUKEMIA_UP	1351	1325	41	1284	554	771	25	16	-0.0659469	-0.077793	-0.973846	-0.873368	0.0267209	0.162604
c2	DIERICK_SEROTONIN_FUNCTION_GENES	6	3	1	2	2	1	1	0	0.498599	0.498599	2.18003	2.18003	0.468098	0.703675
c2	DING_LUNG_CANCER_BY_MUTATION_RATE	19	16	1	15	12	4	1	0	0.437353	0.29005	1.08692	1.03805	0.276784	0.54558
c2	DING_LUNG_CANCER_EXPRESSION_BY_COPY_NUMBER	98	98	0	98	44	54	0	0	-0.0510661	-0.0573127	-0.448768	-0.523375	0.295204	0.561959
c2	DING_LUNG_CANCER_MUTATED_FREQUENTLY	11	10	0	10	4	6	0	0	-0.0613296	-0.0699072	-1.6492	-1.49446	0.188961	0.452011
c2	DING_LUNG_CANCER_MUTATED_RECURRENTLY	6	6	1	5	1	5	1	0	0.113065	0.113065	0.807219	0.807219	0.441062	0.683193
c2	DING_LUNG_CANCER_MUTATED_SIGNIFICANTLY	25	17	3	14	10	7	3	0	0.595754	0.438982	2.03123	1.47683	0.21838	0.487093
c2	DIRMEIER_LMP1_RESPONSE_EARLY	64	60	4	56	38	22	4	0	0.19391	0.139847	0.708359	0.662844	0.3383	0.600326
c2	DIRMEIER_LMP1_RESPONSE_LATE_DN	29	27	0	27	12	15	0	0	0.00649028	-0.0288966	-0.135621	-0.198675	0.701822	0.853014
c2	DIRMEIER_LMP1_RESPONSE_LATE_UP	54	53	6	47	31	22	4	2	0.107001	0.0751118	-0.26764	-0.0486588	0.820053	0.916179
c2	DISTECHE_ESCAPED_FROM_X_INACTIVATION	10	10	0	10	5	5	0	0	-0.031403	0.01359	0.513507	0.294825	0.890419	0.950465
c2	DITTMER_PTHLH_TARGETS_DN	71	67	7	60	44	23	6	1	0.169967	0.12266	0.569195	0.781919	0.310386	0.57587
c2	DITTMER_PTHLH_TARGETS_UP	107	106	6	100	49	57	4	2	0.000736828	-0.0223733	-0.524236	-0.331561	0.379963	0.637006
c2	DOANE_BREAST_CANCER_CLASSES_DN	31	28	3	25	15	13	2	1	0.245208	0.208834	1.02483	0.710176	0.385191	0.640397
c2	DOANE_BREAST_CANCER_CLASSES_UP	64	46	7	39	28	18	5	2	0.22805	0.212548	0.738554	0.520764	0.416079	0.66368
c2	DOANE_BREAST_CANCER_ESR1_DN	46	27	5	22	15	12	4	1	0.261746	0.154832	-0.153642	-0.265673	0.662273	0.829278
c2	DOANE_BREAST_CANCER_ESR1_UP	106	72	9	63	50	22	8	1	0.368008	0.33567	1.22855	1.16114	0.0538696	0.239304
c2	DOANE_RESPONSE_TO_ANDROGEN_DN	239	216	21	195	112	104	15	6	0.110956	0.0652453	-0.0436786	0.120692	0.960685	0.983887
c2	DOANE_RESPONSE_TO_ANDROGEN_UP	166	132	6	126	76	56	4	2	0.121921	0.08763	0.209258	0.350219	0.725181	0.867549
c2	DODD_NASOPHARYNGEAL_CARCINOMA_DN	1281	1239	90	1149	370	869	39	51	-0.176312	-0.222967	-2.21231	-2.16164	2.48e-06	0.00010264
c2	DODD_NASOPHARYNGEAL_CARCINOMA_UP	1575	1096	107	989	733	363	90	17	0.239825	0.218187	0.97245	1.056	0.0363637	0.194119
c2	DONATO_CELL_CYCLE_TRETINOIN	6	6	0	6	4	2	0	0	0.123594	0.123594	0.708248	0.708248	0.654328	0.824551
c2	DORMOY_ELAVL1_TARGETS	17	16	1	15	5	11	1	0	-0.0498157	-0.114984	-1.25369	-1.22314	0.218252	0.486936
c2	DORN_ADENOVIRUS_INFECTION_12HR_DN	31	28	2	26	14	14	1	1	0.0597789	0.0322388	-0.289321	-0.407358	0.566504	0.769754
c2	DORN_ADENOVIRUS_INFECTION_12HR_UP	29	27	3	24	19	8	3	0	0.292644	0.273004	1.33605	1.35251	0.10335	0.333634
c2	DORN_ADENOVIRUS_INFECTION_24HR_DN	40	39	4	35	23	16	3	1	0.150619	0.131075	0.730723	0.731092	0.402865	0.652306
c2	DORN_ADENOVIRUS_INFECTION_24HR_UP	12	10	0	10	5	5	0	0	0.0243612	-0.0195121	-0.797418	-0.614106	0.427131	0.671116
c2	DORN_ADENOVIRUS_INFECTION_32HR_DN	36	35	4	31	21	14	3	1	0.153983	0.129856	0.613944	0.554105	0.518128	0.738541
c2	DORN_ADENOVIRUS_INFECTION_32HR_UP	11	9	0	9	5	4	0	0	-0.0152976	-0.0152976	-1.22254	-1.22254	0.350493	0.612132
c2	DORN_ADENOVIRUS_INFECTION_48HR_DN	37	36	4	32	20	16	3	1	0.131055	0.103147	0.528415	0.453465	0.624957	0.805774
c2	DORN_ADENOVIRUS_INFECTION_48HR_UP	14	12	0	12	6	6	0	0	-0.0346293	-0.0815261	-1.11538	-0.925912	0.308357	0.574107
c2	DORSAM_HOXA9_TARGETS_DN	31	28	1	27	21	7	1	0	0.234842	0.220596	1.17389	1.35108	0.0882626	0.306731
c2	DORSAM_HOXA9_TARGETS_UP	32	30	1	29	17	13	0	1	-0.0461475	0.00683798	-0.547154	-0.153056	0.57278	0.774112
c2	DORSEY_GAB2_TARGETS	31	24	6	18	19	5	6	0	0.565288	0.559933	1.81592	1.78445	0.0215375	0.142846
c2	DOUGLAS_BMI1_TARGETS_DN	303	282	16	266	184	98	13	3	0.175823	0.15509	0.938476	1.06188	0.0816512	0.294949
c2	DOUGLAS_BMI1_TARGETS_UP	538	483	44	439	253	230	30	14	0.0722137	0.0448486	-0.249399	-0.10777	0.637465	0.814387
c2	DUAN_PRDM5_TARGETS	69	56	5	51	40	16	3	2	0.222039	0.235914	1.06756	1.15461	0.100879	0.328964
c2	DUNNE_TARGETS_OF_AML1_MTG8_FUSION_DN	29	27	7	20	24	3	7	0	0.604661	0.639642	2.28147	2.40069	0.00258865	0.0321824
c2	DUNNE_TARGETS_OF_AML1_MTG8_FUSION_UP	44	37	1	36	27	10	1	0	0.199706	0.203243	0.841992	0.864589	0.200855	0.466451
c2	DURAND_STROMA_NS_UP	157	149	23	126	84	65	13	10	0.0910621	0.13065	-0.0196879	0.191976	0.967399	0.986336
c2	DURAND_STROMA_S_UP	283	262	49	213	195	67	43	6	0.419544	0.418255	1.38557	1.38334	0.00930361	0.0827895
c2	DURCHDEWALD_SKIN_CARCINOGENESIS_DN	258	229	14	215	138	91	11	3	0.162056	0.159187	1.07401	1.0902	0.0694123	0.271902
c2	DURCHDEWALD_SKIN_CARCINOGENESIS_UP	86	70	5	65	33	37	4	1	0.0412081	0.0322453	-0.0329123	-0.122013	0.740124	0.875636
c2	DUTERTRE_ESTRADIOL_RESPONSE_24HR_DN	492	451	50	401	329	122	47	3	0.34485	0.311303	1.85051	1.73434	0.000377436	0.00686072
c2	DUTERTRE_ESTRADIOL_RESPONSE_24HR_UP	319	298	35	263	53	245	7	28	-0.412276	-0.482178	-4.22141	-4.28441	1.39e-13	7.76e-11
c2	DUTERTRE_ESTRADIOL_RESPONSE_6HR_DN	89	77	10	67	51	26	9	1	0.344685	0.322451	1.4126	1.25839	0.035379	0.191233
c2	DUTERTRE_ESTRADIOL_RESPONSE_6HR_UP	221	202	16	186	76	126	4	12	-0.168019	-0.199453	-2.05254	-1.9169	0.000585036	0.00977855
c2	DUTTA_APOPTOSIS_VIA_NFKB	33	32	2	30	18	14	1	1	0.090353	0.13628	0.689298	0.62327	0.493306	0.722906
c2	EBAUER_MYOGENIC_TARGETS_OF_PAX3_FOXO1_FUSION	47	38	1	37	26	12	1	0	0.332321	0.306253	1.23611	1.05464	0.118919	0.359949
c2	EBAUER_TARGETS_OF_PAX3_FOXO1_FUSION_DN	47	37	2	35	23	14	1	1	0.00297099	0.116324	0.63313	0.717248	0.384191	0.639984
c2	EBAUER_TARGETS_OF_PAX3_FOXO1_FUSION_UP	202	155	18	137	104	51	16	2	0.352976	0.299381	1.11085	1.22488	0.0403536	0.205779
c2	EGUCHI_CELL_CYCLE_RB1_TARGETS	23	23	2	21	0	23	0	2	-0.687276	-0.674548	-6.28852	-6.11434	2.63e-11	5.74e-09
c2	EHLERS_ANEUPLOIDY_DN	12	11	1	10	5	6	0	1	0.0170503	-0.00299873	-1.29285	-1.1448	0.197333	0.461675
c2	EHLERS_ANEUPLOIDY_UP	40	40	1	39	19	21	0	1	-0.0525076	-0.0185648	-0.718241	-0.576416	0.285799	0.553403
c2	EHRLICH_ICF_SYNDROM_DN	13	9	3	6	6	3	2	1	0.347939	0.347939	1.22896	1.22896	0.346307	0.60874
c2	EHRLICH_ICF_SYNDROM_UP	11	11	2	9	8	3	2	0	0.463169	0.44809	1.77325	1.28808	0.189918	0.453218
c2	EINAV_INTERFERON_SIGNATURE_IN_CANCER	29	27	7	20	20	7	7	0	0.619524	0.540053	1.57681	1.59248	0.0341349	0.187525
c2	ELLWOOD_MYC_TARGETS_DN	39	34	1	33	22	12	1	0	0.175569	0.167616	0.971508	0.784152	0.334018	0.596042
c2	ELLWOOD_MYC_TARGETS_UP	13	12	0	12	6	6	0	0	-0.105759	-0.0955848	-0.771611	-0.316826	0.558161	0.765253
c2	ELVIDGE_HIF1A_AND_HIF2A_TARGETS_DN	99	94	19	75	73	21	18	1	0.557005	0.478271	2.10141	1.70277	0.00132682	0.0189903
c2	ELVIDGE_HIF1A_AND_HIF2A_TARGETS_UP	41	40	1	39	14	26	0	1	-0.1678	-0.183274	-1.89138	-1.67279	0.0111083	0.092926
c2	ELVIDGE_HIF1A_TARGETS_DN	87	82	17	65	66	16	16	1	0.580572	0.506164	2.19948	1.77788	0.000984189	0.0149801
c2	ELVIDGE_HIF1A_TARGETS_UP	67	65	2	63	23	42	1	1	-0.132864	-0.159405	-1.51862	-1.46485	0.013417	0.105357
c2	ELVIDGE_HIF2A_TARGETS_UP	6	6	1	5	4	2	1	0	0.815721	0.815721	2.44078	2.44078	0.205783	0.473176
c2	ELVIDGE_HYPOXIA_BY_DMOG_DN	58	55	4	51	22	33	3	1	-0.0735528	-0.10189	-1.59768	-1.50544	0.0170392	0.1236
c2	ELVIDGE_HYPOXIA_BY_DMOG_UP	124	117	22	95	91	26	21	1	0.503158	0.445875	1.91451	1.65015	0.00149983	0.0210248
c2	ELVIDGE_HYPOXIA_DN	145	139	6	133	55	84	3	3	-0.118908	-0.139395	-1.59743	-1.49666	0.00476408	0.0509531
c2	ELVIDGE_HYPOXIA_UP	164	156	25	131	120	36	23	2	0.459762	0.401245	1.84723	1.61061	0.00164661	0.022617
c2	ENGELMANN_CANCER_PROGENITORS_DN	65	44	7	37	35	9	7	0	0.473426	0.453088	2.19743	2.17097	0.00219913	0.0284184
c2	ENGELMANN_CANCER_PROGENITORS_UP	47	42	5	37	23	19	4	1	0.177413	0.134631	0.265139	0.33435	0.734701	0.872802
c2	ENK_UV_RESPONSE_EPIDERMIS_DN	491	453	40	413	281	172	34	6	0.192392	0.167109	0.708885	0.683613	0.219459	0.488494
c2	ENK_UV_RESPONSE_EPIDERMIS_UP	277	240	18	222	126	114	11	7	0.0560463	0.042409	-0.627277	-0.412949	0.318216	0.582217
c2	ENK_UV_RESPONSE_KERATINOCYTE_DN	462	449	16	433	227	222	10	6	0.00494435	-0.0162076	-0.409113	-0.319393	0.387312	0.641952
c2	ENK_UV_RESPONSE_KERATINOCYTE_UP	511	439	38	401	223	216	25	13	0.0454673	0.0237332	-0.232559	-0.140725	0.576868	0.776758
c2	EPPERT_CE_HSC_LSC	35	32	7	25	24	8	6	1	0.505514	0.445585	2.11579	1.90131	0.0202831	0.137799
c2	EPPERT_HSC_R	113	103	15	88	68	35	10	5	0.193121	0.236248	1.062	1.16025	0.0813449	0.294576
c2	EPPERT_LSC_R	36	33	0	33	21	12	0	0	0.0836397	0.103378	0.16696	0.411006	0.760154	0.886265
c2	EPPERT_PROGENITOR	129	124	5	119	39	85	1	4	-0.203107	-0.222673	-2.28566	-2.32319	8.99e-05	0.0020691
c2	FAELT_B_CLL_WITH_VH3_21_DN	45	45	1	44	23	22	1	0	0.0949533	0.063959	0.224959	0.252743	0.875277	0.942789
c2	FAELT_B_CLL_WITH_VH3_21_UP	45	45	3	42	18	27	2	1	-0.0543358	-0.0794122	-0.890305	-0.858059	0.167167	0.425124
c2	FAELT_B_CLL_WITH_VH_REARRANGEMENTS_DN	47	45	1	44	23	22	1	0	0.105396	0.0955655	0.583132	0.54392	0.58887	0.784049
c2	FAELT_B_CLL_WITH_VH_REARRANGEMENTS_UP	47	43	0	43	27	16	0	0	0.161746	0.161965	0.832647	0.936467	0.243685	0.512589
c2	FALVELLA_SMOKERS_WITH_LUNG_CANCER	71	60	4	56	36	24	4	0	0.164067	0.129414	0.215164	0.333188	0.745047	0.87848
c2	FARDIN_HYPOXIA_11	33	32	5	27	28	4	4	1	0.464281	0.461822	1.72845	1.80148	0.00935874	0.0831498
c2	FARDIN_HYPOXIA_9	7	7	1	6	6	1	1	0	0.527465	0.527465	1.66214	1.66214	0.138902	0.387134
c2	FARMER_BREAST_CANCER_APOCRINE_VS_BASAL	315	272	18	254	147	125	12	6	0.0603833	0.0332331	-0.238634	-0.164401	0.564687	0.768831
c2	FARMER_BREAST_CANCER_APOCRINE_VS_LUMINAL	308	265	20	245	170	95	18	2	0.217991	0.173164	0.776701	0.660085	0.223457	0.492166
c2	FARMER_BREAST_CANCER_BASAL_VS_LULMINAL	321	279	24	255	152	127	15	9	0.114962	0.0790546	-0.17873	0.021537	0.826416	0.919332
c2	FARMER_BREAST_CANCER_CLUSTER_1	40	35	6	29	25	10	6	0	0.38831	0.358792	0.688571	0.985025	0.203585	0.470212
c2	FARMER_BREAST_CANCER_CLUSTER_2	33	32	1	31	4	28	0	1	-0.514338	-0.554878	-5.37961	-5.58967	8.68e-10	1.01e-07
c2	FARMER_BREAST_CANCER_CLUSTER_3	16	15	2	13	12	3	2	0	0.420988	0.35095	1.94556	1.14748	0.185696	0.447884
c2	FARMER_BREAST_CANCER_CLUSTER_4	19	19	7	12	17	2	7	0	0.709988	0.691831	3.81329	3.75508	0.000854414	0.0133631
c2	FARMER_BREAST_CANCER_CLUSTER_5	18	18	1	17	9	9	1	0	0.128736	0.0510038	0.356892	0.165256	0.981045	0.991991
c2	FARMER_BREAST_CANCER_CLUSTER_6	16	14	0	14	9	5	0	0	0.235727	0.240384	1.06907	0.798215	0.566936	0.769951
c2	FARMER_BREAST_CANCER_CLUSTER_7	17	16	0	16	8	8	0	0	0.0530331	0.0568499	0.288503	0.338917	0.805182	0.908389
c2	FARMER_BREAST_CANCER_CLUSTER_8	6	4	0	4	2	2	0	0	0.111085	0.111085	1.06452	1.06452	0.515874	0.736681
c2	FERNANDEZ_BOUND_BY_MYC	180	158	10	148	78	80	6	4	0.0540657	0.0136338	-0.37759	-0.277895	0.471805	0.706691
c2	FERRANDO_HOX11_NEIGHBORS	19	17	2	15	3	14	0	2	-0.457357	-0.454534	-3.79751	-3.85337	6.19e-05	0.00151581
c2	FERRANDO_LYL1_NEIGHBORS	14	14	2	12	8	6	1	1	0.171602	0.127724	0.167749	0.00136547	0.943614	0.975339
c2	FERRANDO_TAL1_NEIGHBORS	21	16	2	14	9	7	2	0	0.138083	0.102919	0.748311	0.550461	0.612526	0.79911
c2	FERRANDO_T_ALL_WITH_MLL_ENL_FUSION_DN	86	79	6	73	20	59	2	4	-0.300203	-0.330592	-3.28335	-3.37242	1.27e-06	5.71e-05
c2	FERRANDO_T_ALL_WITH_MLL_ENL_FUSION_UP	79	71	3	68	41	30	1	2	0.0557666	0.0761662	0.427895	0.444599	0.589631	0.784559
c2	FERRARI_RESPONSE_TO_FENRETINIDE_DN	5	4	0	4	3	1	0	0	0.116947	0.116947	-0.182711	-0.182711	0.865912	0.938446
c2	FERRARI_RESPONSE_TO_FENRETINIDE_UP	21	20	4	16	13	7	3	1	0.300417	0.345161	0.77074	1.31511	0.224924	0.493951
c2	FERREIRA_EWINGS_SARCOMA_UNSTABLE_VS_STABLE_DN	93	81	4	77	55	26	4	0	0.24143	0.1762	0.936322	0.919899	0.142069	0.39122
c2	FERREIRA_EWINGS_SARCOMA_UNSTABLE_VS_STABLE_UP	162	150	6	144	34	116	0	6	-0.395108	-0.42971	-3.96533	-3.96167	1.09e-10	1.77e-08
c2	FEVR_CTNNB1_TARGETS_DN	543	510	40	470	124	386	13	27	-0.271185	-0.312876	-2.80182	-2.85972	3.19e-08	2.25e-06
c2	FEVR_CTNNB1_TARGETS_UP	675	545	55	490	372	173	48	7	0.258753	0.239442	1.2274	1.1991	0.0170207	0.12357
c2	FIGUEROA_AML_METHYLATION_CLUSTER_1_DN	40	34	2	32	21	13	2	0	0.0495603	0.0633733	0.142143	0.49501	0.701296	0.852689
c2	FIGUEROA_AML_METHYLATION_CLUSTER_1_UP	115	88	9	79	52	36	7	2	0.164222	0.131338	0.582739	0.439987	0.553113	0.761693
c2	FIGUEROA_AML_METHYLATION_CLUSTER_2_DN	8	8	1	7	6	2	1	0	0.293642	0.293642	1.35933	1.35933	0.241369	0.510239
c2	FIGUEROA_AML_METHYLATION_CLUSTER_2_UP	52	37	5	32	18	19	3	2	0.0497685	0.0300902	-0.172212	-0.403349	0.561481	0.767446
c2	FIGUEROA_AML_METHYLATION_CLUSTER_3_DN	34	27	3	24	19	8	2	1	0.250006	0.179917	1.26333	1.29803	0.13594	0.383701
c2	FIGUEROA_AML_METHYLATION_CLUSTER_3_UP	156	124	11	113	59	65	7	4	0.00628342	-0.00560576	-0.394552	-0.551797	0.292349	0.559441
c2	FIGUEROA_AML_METHYLATION_CLUSTER_4_DN	13	11	1	10	8	3	1	0	0.192389	0.133897	0.639074	0.62686	0.576806	0.776753
c2	FIGUEROA_AML_METHYLATION_CLUSTER_4_UP	102	79	10	69	41	38	7	3	0.0660979	0.0372844	0.351838	0.0102711	0.921865	0.965533
c2	FIGUEROA_AML_METHYLATION_CLUSTER_5_DN	48	31	3	28	19	12	2	1	0.0225501	0.124991	0.452248	0.530106	0.606277	0.794866
c2	FIGUEROA_AML_METHYLATION_CLUSTER_5_UP	11	10	2	8	3	7	1	1	-0.236387	-0.229543	-0.962986	-1.61899	0.235493	0.504709
c2	FIGUEROA_AML_METHYLATION_CLUSTER_6_DN	29	22	2	20	12	10	2	0	0.364467	0.266369	1.27095	1.07371	0.223152	0.492152
c2	FIGUEROA_AML_METHYLATION_CLUSTER_6_UP	128	103	12	91	57	46	9	3	0.0966057	0.0839808	0.35542	0.253617	0.790745	0.901663
c2	FIGUEROA_AML_METHYLATION_CLUSTER_7_UP	110	88	10	78	45	43	9	1	0.108981	0.0713705	0.586463	0.15245	0.87461	0.942674
c2	FINAK_BREAST_CANCER_SDPP_SIGNATURE	21	18	3	15	10	8	3	0	0.365358	0.23414	0.728953	0.265616	0.692941	0.848383
c2	FINETTI_BREAST_CANCERS_KINOME_BLUE	21	16	2	14	12	4	1	1	0.119086	0.264683	1.06125	1.1124	0.249152	0.518455
c2	FINETTI_BREAST_CANCERS_KINOME_GRAY	15	15	0	15	10	5	0	0	0.111318	0.118035	1.26268	1.41355	0.194262	0.458201
c2	FINETTI_BREAST_CANCER_KINOME_GREEN	16	16	1	15	10	6	1	0	0.116246	0.105276	0.490792	0.232054	0.754339	0.883078
c2	FINETTI_BREAST_CANCER_KINOME_RED	16	16	3	13	0	16	0	3	-0.729742	-0.734983	-7.18388	-7.20927	1.49e-09	1.59e-07
c2	FIRESTEIN_CTNNB1_PATHWAY	33	30	2	28	18	12	1	1	0.107573	0.10513	0.487969	0.947358	0.48357	0.716251
c2	FIRESTEIN_CTNNB1_PATHWAY_AND_PROLIFERATION	9	9	1	8	4	5	0	1	-0.137199	-0.137199	-1.2125	-1.2125	0.374597	0.632448
c2	FIRESTEIN_PROLIFERATION	169	134	9	125	67	67	3	6	-0.0306904	-0.0170263	-0.445623	-0.303439	0.399158	0.650135
c2	FLECHNER_BIOPSY_KIDNEY_TRANSPLANT_OK_VS_DONOR_DN	27	21	0	21	9	12	0	0	-0.0655088	-0.0670589	-1.22917	-0.551555	0.248593	0.517798
c2	FLECHNER_BIOPSY_KIDNEY_TRANSPLANT_OK_VS_DONOR_UP	550	517	25	492	301	216	23	2	0.11227	0.0862433	0.273277	0.45846	0.558547	0.765648
c2	FLECHNER_BIOPSY_KIDNEY_TRANSPLANT_REJECTED_VS_OK_DN	534	453	25	428	239	214	17	8	0.0578849	0.038748	-0.193447	-0.0968118	0.639877	0.815687
c2	FLECHNER_BIOPSY_KIDNEY_TRANSPLANT_REJECTED_VS_OK_UP	88	79	4	75	42	37	4	0	0.152936	0.107407	0.665567	0.404218	0.399486	0.650235
c2	FLECHNER_PBL_KIDNEY_TRANSPLANT_OK_VS_DONOR_DN	38	37	1	36	26	11	1	0	0.151308	0.145161	1.19806	1.19404	0.122586	0.364696
c2	FLECHNER_PBL_KIDNEY_TRANSPLANT_OK_VS_DONOR_UP	143	140	5	135	59	81	1	4	-0.0734343	-0.0629447	-0.812679	-0.758786	0.127361	0.370857
c2	FLECHNER_PBL_KIDNEY_TRANSPLANT_REJECTED_VS_OK_DN	50	48	0	48	19	29	0	0	-0.130993	-0.122125	-1.39931	-1.30014	0.0354131	0.191357
c2	FLECHNER_PBL_KIDNEY_TRANSPLANT_REJECTED_VS_OK_UP	61	60	1	59	33	27	1	0	0.0505465	0.033173	-0.120498	-0.0218823	0.856608	0.933984
c2	FLOTHO_PEDIATRIC_ALL_THERAPY_RESPONSE_DN	26	24	4	20	10	14	2	2	-0.207092	-0.0998406	-1.46655	-1.3827	0.09863	0.325051
c2	FLOTHO_PEDIATRIC_ALL_THERAPY_RESPONSE_UP	55	49	0	49	14	35	0	0	-0.13195	-0.170787	-1.43155	-1.62528	0.0124239	0.100049
c2	FONTAINE_FOLLICULAR_THYROID_ADENOMA_DN	70	60	5	55	34	26	4	1	0.149107	0.127223	0.314359	0.335437	0.718141	0.862583
c2	FONTAINE_FOLLICULAR_THYROID_ADENOMA_UP	71	57	2	55	36	21	2	0	0.0757589	0.0647073	0.0045573	0.0593126	0.972823	0.988906
c2	FONTAINE_PAPILLARY_THYROID_CARCINOMA_DN	76	54	6	48	36	18	6	0	0.270952	0.239487	0.654342	0.712279	0.328861	0.591651
c2	FONTAINE_PAPILLARY_THYROID_CARCINOMA_UP	61	50	3	47	30	20	1	2	0.0411451	0.0837942	0.0341263	0.309211	0.862497	0.936865
c2	FONTAINE_THYROID_TUMOR_UNCERTAIN_MALIGNANCY_DN	30	22	1	21	8	14	1	0	-0.0522119	-0.0617438	-0.616897	-0.685451	0.366199	0.624522
c2	FONTAINE_THYROID_TUMOR_UNCERTAIN_MALIGNANCY_UP	33	25	4	21	14	11	2	2	-0.056095	-0.0173128	-0.506506	-0.184082	0.629767	0.809289
c2	FORTSCHEGGER_PHF8_TARGETS_DN	754	686	50	636	421	265	42	8	0.150211	0.125305	0.668681	0.715682	0.215098	0.483937
c2	FORTSCHEGGER_PHF8_TARGETS_UP	249	224	25	199	117	107	17	8	0.0748181	0.0625768	0.143053	0.195	0.923774	0.966563
c2	FOSTER_KDM1A_TARGETS_DN	208	191	11	180	98	93	6	5	0.0246477	0.00389905	-0.367635	-0.229283	0.506232	0.731476
c2	FOSTER_KDM1A_TARGETS_UP	244	140	18	122	101	39	16	2	0.363714	0.308257	1.25175	1.13214	0.0262377	0.161504
c2	FOSTER_TOLERANT_MACROPHAGE_DN	406	398	34	364	274	124	30	4	0.243183	0.213886	1.13846	1.18812	0.0260348	0.161011
c2	FOSTER_TOLERANT_MACROPHAGE_UP	149	136	15	121	90	46	11	4	0.197896	0.194312	0.86623	0.917793	0.124912	0.367831
c2	FOURNIER_ACINAR_DEVELOPMENT_EARLY_DN	6	6	2	4	3	3	1	1	-0.121826	-0.121826	-1.52743	-1.52743	0.661457	0.82889
c2	FOURNIER_ACINAR_DEVELOPMENT_EARLY_UP	22	20	2	18	13	7	2	0	0.401059	0.32239	0.131985	0.305262	0.783407	0.898397
c2	FOURNIER_ACINAR_DEVELOPMENT_LATE_2	269	261	17	244	61	200	3	14	-0.310047	-0.33395	-3.26285	-3.26385	1.25e-08	9.75e-07
c2	FOURNIER_ACINAR_DEVELOPMENT_LATE_DN	21	20	3	17	2	18	0	3	-0.525325	-0.545204	-4.9345	-4.8278	7.24e-07	3.53e-05
c2	FOURNIER_ACINAR_DEVELOPMENT_LATE_UP	13	8	0	8	8	0	0	0	0.621939	0.621939	1.98091	1.98091	0.067182	0.267572
c2	FRASOR_RESPONSE_TO_ESTRADIOL_DN	78	68	8	60	49	19	7	1	0.338758	0.34753	1.63427	1.59442	0.0109277	0.0920954
c2	FRASOR_RESPONSE_TO_ESTRADIOL_UP	36	31	5	26	19	12	4	1	0.35915	0.376049	0.687377	0.65074	0.430231	0.674059
c2	FRASOR_RESPONSE_TO_SERM_OR_FULVESTRANT_DN	50	49	9	40	5	44	0	9	-0.563366	-0.587265	-5.38875	-5.26446	3.96e-12	1.25e-09
c2	FRASOR_RESPONSE_TO_SERM_OR_FULVESTRANT_UP	21	18	1	17	11	7	1	0	0.161317	0.154655	1.13059	1.1844	0.275291	0.544065
c2	FRASOR_TAMOXIFEN_RESPONSE_DN	10	10	1	9	6	4	1	0	0.246737	0.270444	1.1868	1.60018	0.30209	0.568278
c2	FRASOR_TAMOXIFEN_RESPONSE_UP	51	42	4	38	24	18	4	0	0.208552	0.139999	0.300907	0.16665	0.880873	0.944412
c2	FREDERICK_PRKCI_TARGETS	10	7	0	7	6	1	0	0	0.200542	0.200542	0.645978	0.645978	0.592829	0.786454
c2	FRIDMAN_IMMORTALIZATION_DN	44	41	11	30	36	5	11	0	0.633228	0.63713	2.11433	2.15893	0.00166479	0.0227878
c2	FRIDMAN_SENESCENCE_DN	11	10	2	8	6	4	2	0	0.264305	0.195018	0.0309581	-0.640376	0.766819	0.889981
c2	FRIDMAN_SENESCENCE_UP	86	79	15	64	54	25	14	1	0.371439	0.364631	0.958379	1.17962	0.0971959	0.322133
c2	FUJII_YBX1_TARGETS_DN	197	190	15	175	52	138	3	12	-0.324722	-0.354079	-3.1353	-3.22936	9.83e-08	6.19e-06
c2	FUJII_YBX1_TARGETS_UP	36	29	1	28	24	5	1	0	0.353707	0.370282	1.47256	1.27248	0.0765697	0.285369
c2	FUJIWARA_PARK2_HEPATOCYTE_PROLIFERATION_DN	7	4	1	3	3	1	0	1	-0.20037	-0.20037	-0.649772	-0.649772	0.854506	0.932639
c2	FUJIWARA_PARK2_HEPATOCYTE_PROLIFERATION_UP	9	4	2	2	2	2	1	1	0.258339	0.258339	-2.24615	-2.24615	0.467719	0.703344
c2	FUJIWARA_PARK2_IN_LIVER_CANCER_DN	4	3	1	2	2	1	0	1	-0.00956699	-0.00956699	-2.05963	-2.05963	0.766358	0.889707
c2	FUJIWARA_PARK2_IN_LIVER_CANCER_UP	8	7	1	6	3	4	0	1	-0.26878	-0.26878	-1.00425	-1.00425	0.422796	0.667815
c2	FUKUSHIMA_TNFSF11_TARGETS	15	13	0	13	7	6	0	0	0.0670296	0.0687896	-0.161882	-0.0928017	0.80854	0.910242
c2	FULCHER_INFLAMMATORY_RESPONSE_LECTIN_VS_LPS_DN	438	402	38	364	271	131	36	2	0.271385	0.238545	1.18606	1.2066	0.0212309	0.141584
c2	FULCHER_INFLAMMATORY_RESPONSE_LECTIN_VS_LPS_UP	545	513	26	487	284	229	16	10	0.0601648	0.0489825	-0.204237	0.0213833	0.734506	0.872802
c2	FUNG_IL2_SIGNALING_1	10	10	2	8	4	6	1	1	-0.0926342	-0.124366	-2.38827	-2.40915	0.0723749	0.277134
c2	FUNG_IL2_SIGNALING_2	10	6	1	5	3	3	1	0	0.124991	0.124991	-0.991177	-0.991177	0.663073	0.829913
c2	FUNG_IL2_TARGETS_WITH_STAT5_BINDING_SITES	7	7	2	5	4	3	1	1	0.08334	0.08334	-1.67301	-1.67301	0.37987	0.636931
c2	FUNG_IL2_TARGETS_WITH_STAT5_BINDING_SITES_T1	7	3	1	2	2	1	1	0	0.411037	0.411037	-0.375154	-0.375154	0.911621	0.961467
c2	FURUKAWA_DUSP6_TARGETS_PCI35_DN	71	63	7	56	10	53	0	7	-0.496139	-0.526463	-5.00697	-4.86024	8.42e-11	1.46e-08
c2	FURUKAWA_DUSP6_TARGETS_PCI35_UP	66	49	3	46	31	18	3	0	0.359484	0.31427	1.26849	1.10776	0.0754075	0.283456
c2	FU_INTERACT_WITH_ALKBH8	13	13	1	12	0	13	0	1	-0.454461	-0.434376	-4.99956	-4.30044	2.03e-05	0.000604691
c2	GABRIELY_MIR21_TARGETS	278	268	19	249	173	95	17	2	0.181511	0.126736	0.904564	0.938202	0.106959	0.339683
c2	GAJATE_RESPONSE_TO_TRABECTEDIN_DN	19	18	3	15	6	12	0	3	-0.211671	-0.203003	-1.61862	-1.37784	0.145191	0.396108
c2	GAJATE_RESPONSE_TO_TRABECTEDIN_UP	60	53	7	46	35	18	5	2	0.194301	0.228845	0.48099	0.960304	0.265223	0.534954
c2	GALE_APL_WITH_FLT3_MUTATED_DN	13	13	0	13	7	6	0	0	0.148903	0.133092	0.88727	0.720277	0.508177	0.732071
c2	GALE_APL_WITH_FLT3_MUTATED_UP	55	55	0	55	32	23	0	0	0.0219628	0.0158186	-0.187996	-0.220134	0.68355	0.842584
c2	GALIE_TUMOR_ANGIOGENESIS	8	8	3	5	6	2	3	0	0.578084	0.578084	2.06302	2.06302	0.107977	0.341199
c2	GALIE_TUMOR_STEMNESS_GENES	6	6	1	5	5	1	1	0	0.399636	0.399636	2.74069	2.74069	0.22827	0.497429
c2	GALINDO_IMMUNE_RESPONSE_TO_ENTEROTOXIN	85	83	7	76	59	24	6	1	0.284411	0.25208	1.61613	1.60451	0.00955141	0.084514
c2	GALI_TP53_TARGETS_APOPTOTIC_DN	5	5	0	5	0	5	0	0	-0.438961	-0.438961	-3.99907	-3.99907	0.0122432	0.0993217
c2	GALI_TP53_TARGETS_APOPTOTIC_UP	8	8	0	8	5	3	0	0	0.247211	0.247211	1.73122	1.73122	0.211473	0.479978
c2	GALLUZZI_PERMEABILIZE_MITOCHONDRIA	41	38	2	36	15	23	2	0	0.0194295	-0.0190485	-0.323984	-0.416727	0.503529	0.729915
c2	GALLUZZI_PREVENT_MITOCHONDIAL_PERMEABILIZATION	21	20	0	20	9	11	0	0	0.00901106	0.000683483	-0.392218	-0.270774	0.631568	0.810372
c2	GAL_LEUKEMIC_STEM_CELL_DN	235	204	15	189	90	114	11	4	-0.0259209	-0.0794558	-1.12254	-1.05679	0.0440321	0.215443
c2	GAL_LEUKEMIC_STEM_CELL_UP	123	102	7	95	62	40	4	3	0.108932	0.0999104	0.345913	0.518252	0.52366	0.742196
c2	GARCIA_TARGETS_OF_FLI1_AND_DAX1_DN	163	145	8	137	35	110	0	8	-0.313776	-0.31867	-2.73925	-2.77391	1.11e-06	5.12e-05
c2	GARCIA_TARGETS_OF_FLI1_AND_DAX1_UP	55	50	4	46	35	15	3	1	0.247096	0.262389	1.76583	1.69154	0.0213018	0.14189
c2	GARGALOVIC_RESPONSE_TO_OXIDIZED_PHOSPHOLIPIDS_BLACK_DN	11	11	0	11	7	4	0	0	0.132908	0.113054	0.425294	0.372319	0.805235	0.908389
c2	GARGALOVIC_RESPONSE_TO_OXIDIZED_PHOSPHOLIPIDS_BLACK_UP	32	31	2	29	23	8	2	0	0.241101	0.266487	1.15862	1.30206	0.121113	0.362122
c2	GARGALOVIC_RESPONSE_TO_OXIDIZED_PHOSPHOLIPIDS_BLUE_DN	55	54	6	48	38	16	5	1	0.218117	0.202044	1.23024	1.17113	0.0907099	0.310536
c2	GARGALOVIC_RESPONSE_TO_OXIDIZED_PHOSPHOLIPIDS_BLUE_UP	124	120	6	114	72	48	6	0	0.136736	0.113373	0.737355	0.719478	0.259119	0.529619
c2	GARGALOVIC_RESPONSE_TO_OXIDIZED_PHOSPHOLIPIDS_GREEN_DN	23	21	0	21	11	10	0	0	0.095954	0.0826241	0.837027	0.732623	0.536922	0.75044
c2	GARGALOVIC_RESPONSE_TO_OXIDIZED_PHOSPHOLIPIDS_GREEN_UP	21	21	2	19	14	7	2	0	0.194927	0.151728	1.0521	1.14602	0.275578	0.544381
c2	GARGALOVIC_RESPONSE_TO_OXIDIZED_PHOSPHOLIPIDS_GREY_DN	68	64	10	54	44	20	10	0	0.35077	0.283646	1.13316	1.22831	0.0700768	0.272873
c2	GARGALOVIC_RESPONSE_TO_OXIDIZED_PHOSPHOLIPIDS_GREY_UP	17	16	1	15	12	4	1	0	0.227684	0.244097	1.21491	1.55395	0.165248	0.42266
c2	GARGALOVIC_RESPONSE_TO_OXIDIZED_PHOSPHOLIPIDS_LIGHTYELLOW_DN	10	9	0	9	5	4	0	0	0.126146	0.126146	0.898138	0.898138	0.645865	0.819151
c2	GARGALOVIC_RESPONSE_TO_OXIDIZED_PHOSPHOLIPIDS_LIGHTYELLOW_UP	11	11	0	11	9	2	0	0	0.199974	0.209426	1.38472	1.47257	0.216321	0.484405
c2	GARGALOVIC_RESPONSE_TO_OXIDIZED_PHOSPHOLIPIDS_MAGENTA_DN	12	12	0	12	7	5	0	0	-0.00322941	-0.000583046	-0.1582	-0.110144	0.815758	0.914318
c2	GARGALOVIC_RESPONSE_TO_OXIDIZED_PHOSPHOLIPIDS_MAGENTA_UP	25	24	3	21	19	5	3	0	0.263541	0.227195	2.10059	1.79721	0.039866	0.204449
c2	GARGALOVIC_RESPONSE_TO_OXIDIZED_PHOSPHOLIPIDS_RED_DN	23	22	2	20	20	2	2	0	0.535905	0.369341	2.55003	2.59565	0.00205556	0.0268073
c2	GARGALOVIC_RESPONSE_TO_OXIDIZED_PHOSPHOLIPIDS_RED_UP	17	17	3	14	4	13	0	3	-0.357129	-0.355644	-2.93844	-3.12093	0.00651708	0.0643845
c2	GARGALOVIC_RESPONSE_TO_OXIDIZED_PHOSPHOLIPIDS_TURQUOISE_DN	52	48	5	43	11	37	1	4	-0.327461	-0.375748	-3.22007	-3.46351	1.16e-05	0.00037984
c2	GARGALOVIC_RESPONSE_TO_OXIDIZED_PHOSPHOLIPIDS_TURQUOISE_UP	73	73	7	66	54	19	5	2	0.236464	0.231003	1.39485	1.51798	0.0208341	0.139949
c2	GARGALOVIC_RESPONSE_TO_OXIDIZED_PHOSPHOLIPIDS_YELLOW_DN	22	22	0	22	13	9	0	0	0.105936	0.109871	0.547729	0.532144	0.583077	0.780623
c2	GARGALOVIC_RESPONSE_TO_OXIDIZED_PHOSPHOLIPIDS_YELLOW_UP	31	30	1	29	15	15	1	0	0.0328131	0.0331081	-0.122599	0.241275	0.935997	0.971661
c2	GARY_CD5_TARGETS_DN	419	410	16	394	140	270	6	10	-0.173033	-0.188588	-1.93543	-1.88537	0.000108449	0.00242403
c2	GARY_CD5_TARGETS_UP	449	432	26	406	249	183	14	12	0.0573647	0.068238	0.164774	0.44941	0.622004	0.803992
c2	GAURNIER_PSMD4_TARGETS	71	53	6	47	35	18	6	0	0.372062	0.262289	1.22056	1.04968	0.0586508	0.24967
c2	GAUSSMANN_MLL_AF4_FUSION_TARGETS_A_DN	85	68	6	62	49	19	5	1	0.310896	0.271567	0.948438	0.98805	0.128261	0.3721
c2	GAUSSMANN_MLL_AF4_FUSION_TARGETS_A_UP	185	170	14	156	103	67	12	2	0.176954	0.137583	0.31151	0.392646	0.615135	0.800136
c2	GAUSSMANN_MLL_AF4_FUSION_TARGETS_B_DN	8	8	2	6	5	3	1	1	0.0119048	0.0119048	0.280361	0.280361	0.648224	0.820786
c2	GAUSSMANN_MLL_AF4_FUSION_TARGETS_B_UP	24	22	5	17	14	8	5	0	0.599405	0.362213	0.608816	1.0828	0.358449	0.618614
c2	GAUSSMANN_MLL_AF4_FUSION_TARGETS_C_DN	19	16	2	14	7	9	0	2	-0.118277	-0.120237	-2.19504	-1.9238	0.0783515	0.288705
c2	GAUSSMANN_MLL_AF4_FUSION_TARGETS_C_UP	160	147	9	138	99	48	9	0	0.217568	0.150773	0.963131	0.909881	0.117026	0.356255
c2	GAUSSMANN_MLL_AF4_FUSION_TARGETS_D_DN	9	9	2	7	5	4	1	1	-0.182261	-0.182261	-1.07333	-1.07333	0.420084	0.665323
c2	GAUSSMANN_MLL_AF4_FUSION_TARGETS_D_UP	38	26	7	19	14	12	5	2	0.113931	0.163941	-0.0110231	0.412351	0.848338	0.929787
c2	GAUSSMANN_MLL_AF4_FUSION_TARGETS_E_DN	22	20	4	16	12	8	2	2	0.039871	0.0585934	-0.0934009	0.289635	0.846768	0.928843
c2	GAUSSMANN_MLL_AF4_FUSION_TARGETS_E_UP	99	82	14	68	64	18	12	2	0.506224	0.501477	1.33055	1.40495	0.016465	0.12098
c2	GAUSSMANN_MLL_AF4_FUSION_TARGETS_F_DN	32	29	2	27	13	16	0	2	-0.173612	-0.14238	-0.754966	-0.598141	0.290667	0.557812
c2	GAUSSMANN_MLL_AF4_FUSION_TARGETS_F_UP	177	166	35	131	124	42	32	3	0.51178	0.500907	1.78956	1.69104	0.00281694	0.0343437
c2	GAUSSMANN_MLL_AF4_FUSION_TARGETS_G_DN	33	31	3	28	12	19	1	2	-0.143684	-0.120639	-1.18287	-0.985191	0.14668	0.39825
c2	GAUSSMANN_MLL_AF4_FUSION_TARGETS_G_UP	229	174	19	155	124	50	16	3	0.290187	0.27022	0.975817	1.05726	0.0682858	0.269794
c2	GAUTSCHI_SRC_SIGNALING	8	8	2	6	7	1	2	0	0.476579	0.476579	2.28309	2.28309	0.0526814	0.237436
c2	GAVIN_FOXP3_TARGETS_CLUSTER_P2	72	67	6	61	46	21	5	1	0.3003	0.245946	0.46778	0.663933	0.38773	0.642023
c2	GAVIN_FOXP3_TARGETS_CLUSTER_P3	155	142	11	131	95	47	10	1	0.250846	0.223782	1.17969	1.18386	0.0337821	0.186026
c2	GAVIN_FOXP3_TARGETS_CLUSTER_P4	98	91	11	80	66	25	7	4	0.260556	0.296329	1.33196	1.45655	0.0227851	0.148121
c2	GAVIN_FOXP3_TARGETS_CLUSTER_P6	92	86	10	76	30	56	5	5	-0.271599	-0.343068	-3.32524	-3.37154	3.08e-06	0.000122119
c2	GAVIN_FOXP3_TARGETS_CLUSTER_P7	86	78	5	73	59	19	1	4	0.197218	0.263568	1.29473	1.50528	0.028606	0.168839
c2	GAVIN_FOXP3_TARGETS_CLUSTER_T4	94	91	5	86	56	35	3	2	0.129032	0.136088	0.62318	0.587083	0.396342	0.648802
c2	GAVIN_FOXP3_TARGETS_CLUSTER_T7	95	91	2	89	30	61	0	2	-0.155037	-0.156901	-1.49016	-1.40567	0.0116752	0.0961103
c2	GAVIN_IL2_RESPONSIVE_FOXP3_TARGETS_DN	5	4	0	4	3	1	0	0	0.131735	0.131735	1.95211	1.95211	0.338886	0.600989
c2	GAVIN_IL2_RESPONSIVE_FOXP3_TARGETS_UP	19	18	0	18	10	8	0	0	0.0145988	0.0303774	-0.242981	0.0978189	0.901584	0.955972
c2	GAVIN_PDE3B_TARGETS	20	20	1	19	14	6	1	0	0.262799	0.223583	0.846339	0.929604	0.279689	0.547799
c2	GAZDA_DIAMOND_BLACKFAN_ANEMIA_ERYTHROID_DN	438	390	17	373	228	162	13	4	0.0861427	0.0695031	0.273994	0.351235	0.661954	0.829001
c2	GAZDA_DIAMOND_BLACKFAN_ANEMIA_ERYTHROID_UP	23	22	1	21	9	13	1	0	0.0114135	-0.0400968	-0.820514	-1.11503	0.24746	0.516398
c2	GAZDA_DIAMOND_BLACKFAN_ANEMIA_MYELOID_DN	34	31	0	31	18	13	0	0	0.0593068	0.0433836	-0.0895397	0.21828	0.964148	0.984554
c2	GAZDA_DIAMOND_BLACKFAN_ANEMIA_MYELOID_UP	28	27	0	27	18	9	0	0	0.18975	0.200892	0.615254	0.93285	0.335587	0.597692
c2	GAZDA_DIAMOND_BLACKFAN_ANEMIA_PROGENITOR_DN	60	58	3	55	28	30	2	1	-0.0415575	-0.055022	-0.661509	-0.606367	0.353024	0.613872
c2	GAZDA_DIAMOND_BLACKFAN_ANEMIA_PROGENITOR_UP	32	31	1	30	23	8	1	0	0.275017	0.194946	1.34984	1.39251	0.0644364	0.262054
c2	GAZIN_EPIGENETIC_SILENCING_BY_KRAS	25	21	1	20	7	14	1	0	-0.167072	-0.224524	-1.84214	-1.91444	0.0255763	0.159274
c2	GEISS_RESPONSE_TO_DSRNA_DN	14	13	2	11	4	9	0	2	-0.331686	-0.312262	-3.01796	-2.85642	0.0140378	0.108777
c2	GEISS_RESPONSE_TO_DSRNA_UP	36	35	4	31	23	12	4	0	0.287844	0.276641	1.62747	1.61008	0.0531732	0.238306
c2	GENTILE_RESPONSE_CLUSTER_D3	62	58	1	57	24	34	0	1	-0.112757	-0.101045	-1.05553	-0.90296	0.101265	0.329589
c2	GENTILE_UV_HIGH_DOSE_DN	309	293	19	274	157	136	13	6	0.0562621	0.0383231	0.0214526	0.137227	0.979191	0.991061
c2	GENTILE_UV_HIGH_DOSE_UP	26	18	3	15	15	3	3	0	0.519413	0.48862	1.89658	1.87912	0.0403848	0.20578
c2	GENTILE_UV_LOW_DOSE_DN	64	61	3	58	39	22	3	0	0.110606	0.0999326	0.299696	0.628171	0.517497	0.738044
c2	GENTILE_UV_LOW_DOSE_UP	29	25	2	23	14	11	2	0	0.139026	0.0778246	0.0337369	0.191189	0.94704	0.976865
c2	GENTILE_UV_RESPONSE_CLUSTER_D1	17	17	2	15	8	9	2	0	0.0917977	0.0362656	-0.10402	-0.176006	0.715081	0.860664
c2	GENTILE_UV_RESPONSE_CLUSTER_D2	40	39	4	35	25	14	2	2	0.131335	0.154035	0.855103	0.927932	0.233967	0.503338
c2	GENTILE_UV_RESPONSE_CLUSTER_D4	54	54	2	52	27	27	1	1	-0.0289593	-0.0196246	-0.529383	-0.327688	0.505098	0.730974
c2	GENTILE_UV_RESPONSE_CLUSTER_D5	38	36	1	35	16	20	0	1	-0.0459924	-0.0340458	-0.849418	-0.696075	0.262479	0.532905
c2	GENTILE_UV_RESPONSE_CLUSTER_D6	36	36	4	32	22	14	4	0	0.253402	0.231292	1.62401	1.40199	0.0842478	0.300253
c2	GENTILE_UV_RESPONSE_CLUSTER_D7	41	40	2	38	23	17	1	1	0.0425634	0.0425343	0.276373	0.465683	0.692251	0.847977
c2	GENTILE_UV_RESPONSE_CLUSTER_D8	38	38	2	36	19	19	2	0	-0.00172285	-0.0284208	-0.163139	-0.186776	0.676949	0.838163
c2	GENTILE_UV_RESPONSE_CLUSTER_D9	26	26	2	24	14	12	2	0	0.0891274	0.0212661	-0.0742611	-0.236494	0.788186	0.901152
c2	GENTLES_LEUKEMIC_STEM_CELL_DN	19	11	3	8	1	10	0	3	-0.563644	-0.633655	-4.2436	-3.9432	0.000969399	0.0148079
c2	GENTLES_LEUKEMIC_STEM_CELL_UP	28	23	3	20	14	9	2	1	0.0843941	0.164302	0.262383	0.542795	0.692942	0.848383
c2	GEORGANTAS_HSC_MARKERS	61	48	8	40	38	10	6	2	0.41373	0.401866	2.02828	2.09758	0.0057305	0.0586902
c2	GEORGES_CELL_CYCLE_MIR192_TARGETS	61	60	3	57	19	41	1	2	-0.179279	-0.203681	-2.2124	-2.23031	0.000849042	0.013328
c2	GEORGES_TARGETS_OF_MIR192_AND_MIR215	848	796	48	748	365	431	28	20	-0.0249645	-0.0419799	-0.698348	-0.552634	0.147331	0.398854
c2	GERHOLD_ADIPOGENESIS_DN	68	63	11	52	37	26	9	2	0.207655	0.19515	-0.0192504	0.279596	0.86457	0.937884
c2	GERHOLD_ADIPOGENESIS_UP	49	47	0	47	24	23	0	0	0.0703814	0.0785813	0.249768	0.359516	0.759362	0.885859
c2	GERHOLD_RESPONSE_TO_TZD_DN	13	12	0	12	10	2	0	0	0.379249	0.382734	1.77441	1.80171	0.0810546	0.293916
c2	GERHOLD_RESPONSE_TO_TZD_UP	6	5	1	4	3	2	0	1	-0.00948709	-0.00948709	-2.04046	-2.04046	0.343787	0.60621
c2	GERY_CEBP_TARGETS	138	123	21	102	89	34	19	2	0.403254	0.37101	1.40202	1.39284	0.0144515	0.110805
c2	GESERICK_TERT_TARGETS_DN	20	20	1	19	17	3	1	0	0.464119	0.411903	2.16219	2.03885	0.0163788	0.120533
c2	GHANDHI_BYSTANDER_IRRADIATION_DN	10	8	2	6	6	2	2	0	0.741287	0.741287	2.09995	2.09995	0.159689	0.415622
c2	GHANDHI_BYSTANDER_IRRADIATION_UP	75	65	12	53	44	21	9	3	0.310825	0.291042	1.27586	1.21656	0.0781274	0.288335
c2	GHANDHI_DIRECT_IRRADIATION_DN	30	25	5	20	16	9	5	0	0.378591	0.355008	0.978113	1.22752	0.242328	0.510998
c2	GHANDHI_DIRECT_IRRADIATION_UP	93	76	10	66	46	30	8	2	0.27674	0.204596	0.505158	0.62369	0.416594	0.663807
c2	GHO_ATF5_TARGETS_DN	15	15	2	13	9	6	2	0	0.183808	0.194774	-0.00415785	0.534536	0.72684	0.868678
c2	GHO_ATF5_TARGETS_UP	15	11	0	11	4	7	0	0	-0.080614	-0.0866499	-1.55078	-1.31184	0.229681	0.499161
c2	GILDEA_METASTASIS	36	32	8	24	23	9	8	0	0.581899	0.544265	2.15985	1.71147	0.00754201	0.0713246
c2	GILMORE_CORE_NFKB_PATHWAY	14	14	0	14	13	1	0	0	0.270925	0.278411	2.58067	2.55963	0.00768431	0.0721893
c2	GINESTIER_BREAST_CANCER_20Q13_AMPLIFICATION_DN	155	155	5	150	69	86	3	2	-0.027614	-0.0484329	-0.772153	-0.697981	0.141235	0.390125
c2	GINESTIER_BREAST_CANCER_20Q13_AMPLIFICATION_UP	113	105	3	102	60	45	3	0	0.124655	0.0932393	0.61539	0.680605	0.351891	0.613136
c2	GINESTIER_BREAST_CANCER_ZNF217_AMPLIFIED_DN	303	287	6	281	120	167	4	2	-0.0555493	-0.0625835	-0.757827	-0.68794	0.106353	0.33896
c2	GINESTIER_BREAST_CANCER_ZNF217_AMPLIFIED_UP	75	74	3	71	50	24	3	0	0.198972	0.184645	2.03358	1.87239	0.00377634	0.043109
c2	GLINSKY_CANCER_DEATH_UP	8	8	0	8	2	6	0	0	-0.453823	-0.453823	-3.11451	-3.11451	0.0176927	0.126721
c2	GNATENKO_PLATELET_SIGNATURE	42	34	3	31	23	11	3	0	0.124509	0.133822	0.691577	0.598218	0.408859	0.656518
c2	GOBERT_CORE_OLIGODENDROCYTE_DIFFERENTIATION	40	34	2	32	26	8	2	0	0.315611	0.268272	1.8443	1.65432	0.0200171	0.136791
c2	GOBERT_OLIGODENDROCYTE_DIFFERENTIATION_DN	1057	970	97	873	622	348	77	20	0.216895	0.192788	1.04308	1.11093	0.0406491	0.206482
c2	GOBERT_OLIGODENDROCYTE_DIFFERENTIATION_UP	558	549	59	490	91	458	13	46	-0.413061	-0.462913	-3.98413	-4.04562	2.58e-14	1.87e-11
c2	GOERING_BLOOD_HDL_CHOLESTEROL_QTL_CIS	11	9	1	8	4	5	1	0	-0.110515	-0.110515	-1.09605	-1.09605	0.387444	0.642023
c2	GOERING_BLOOD_HDL_CHOLESTEROL_QTL_TRANS	26	11	1	10	6	5	1	0	0.147629	0.134132	0.895627	1.0978	0.448433	0.689013
c2	GOLDRATH_ANTIGEN_RESPONSE	343	328	25	303	129	199	12	13	-0.143638	-0.177843	-1.61731	-1.551	0.0046434	0.0501629
c2	GOLDRATH_HOMEOSTATIC_PROLIFERATION	173	168	7	161	68	100	4	3	-0.0897256	-0.110227	-1.20028	-1.0088	0.0383762	0.200129
c2	GOLDRATH_IMMUNE_MEMORY	63	61	9	52	42	19	8	1	0.279758	0.261777	1.32518	1.30579	0.0558465	0.24323
c2	GOLUB_ALL_VS_AML_DN	21	21	2	19	15	6	0	2	0.0761379	0.153064	0.553094	0.87372	0.403756	0.653029
c2	GOLUB_ALL_VS_AML_UP	24	23	0	23	6	17	0	0	-0.0728819	-0.104729	-1.35347	-1.12304	0.0746592	0.281864
c2	GOTTWEIN_TARGETS_OF_KSHV_MIR_K12_11	62	58	3	55	36	22	2	1	0.132897	0.0990653	0.734359	0.859839	0.285504	0.553209
c2	GOTZMANN_EPITHELIAL_TO_MESENCHYMAL_TRANSITION_DN	205	183	15	168	95	88	9	6	0.0348776	0.0277792	-0.386128	-0.194174	0.508703	0.732387
c2	GOTZMANN_EPITHELIAL_TO_MESENCHYMAL_TRANSITION_UP	66	66	11	55	41	25	9	2	0.251551	0.208644	0.695201	0.831843	0.283721	0.551712
c2	GOUYER_TATI_TARGETS_DN	17	14	3	11	6	8	3	0	0.150031	0.0934051	0.891554	0.620162	0.581124	0.779463
c2	GOUYER_TATI_TARGETS_UP	9	8	0	8	6	2	0	0	0.341703	0.341703	0.691985	0.691985	0.563835	0.768505
c2	GOUYER_TUMOR_INVASIVENESS	9	8	2	6	5	3	1	1	-0.490894	-0.490894	-0.263398	-0.263398	0.946102	0.97637
c2	GOZGIT_ESR1_TARGETS_DN	699	549	81	468	404	145	70	11	0.397786	0.364119	1.66859	1.65067	0.0010356	0.0155816
c2	GOZGIT_ESR1_TARGETS_UP	131	109	11	98	67	42	7	4	0.120574	0.104214	0.310607	0.407916	0.630924	0.810155
c2	GRABARCZYK_BCL11B_TARGETS_DN	51	41	2	39	22	19	0	2	-0.0518824	-0.0307924	-0.525563	-0.583476	0.321781	0.585407
c2	GRABARCZYK_BCL11B_TARGETS_UP	69	67	7	60	45	22	7	0	0.267353	0.23288	0.954175	1.02917	0.131306	0.377135
c2	GRADE_COLON_AND_RECTAL_CANCER_DN	96	73	5	68	37	36	4	1	0.0861743	0.0346293	0.151772	-0.0334003	0.88066	0.944412
c2	GRADE_COLON_AND_RECTAL_CANCER_UP	276	269	15	254	77	192	1	14	-0.26012	-0.26433	-2.72669	-2.65509	1.35e-06	6.06e-05
c2	GRADE_COLON_CANCER_DN	32	29	3	26	20	9	2	1	0.152028	0.162494	0.590877	0.74915	0.385175	0.640397
c2	GRADE_COLON_CANCER_UP	813	749	32	717	271	478	15	17	-0.128832	-0.145729	-1.50053	-1.4171	0.0012995	0.0187105
c2	GRADE_COLON_VS_RECTAL_CANCER_DN	56	44	4	40	20	24	1	3	-0.0093955	-0.0142303	-0.607108	-0.483233	0.416823	0.664027
c2	GRADE_COLON_VS_RECTAL_CANCER_UP	37	36	3	33	23	13	2	1	0.117592	0.106694	0.745254	0.51382	0.53259	0.74748
c2	GRADE_METASTASIS_DN	43	40	1	39	13	27	1	0	-0.168209	-0.183276	-2.03449	-1.81493	0.00633037	0.0631287
c2	GRAESSMANN_APOPTOSIS_BY_DOXORUBICIN_DN	1746	1693	72	1621	826	867	42	30	-0.00548231	-0.0207619	-0.409802	-0.304046	0.31451	0.579607
c2	GRAESSMANN_APOPTOSIS_BY_DOXORUBICIN_UP	1137	1058	85	973	597	461	66	19	0.115447	0.0871833	0.239203	0.372639	0.63008	0.809376
c2	GRAESSMANN_APOPTOSIS_BY_SERUM_DEPRIVATION_DN	220	200	23	177	130	70	21	2	0.278756	0.248796	1.05286	1.14351	0.0581892	0.248702
c2	GRAESSMANN_APOPTOSIS_BY_SERUM_DEPRIVATION_UP	552	478	57	421	268	210	48	9	0.16679	0.111356	0.169293	0.257776	0.796732	0.904181
c2	GRAESSMANN_RESPONSE_TO_MC_AND_DOXORUBICIN_DN	756	736	20	716	292	444	6	14	-0.0978315	-0.106028	-1.2193	-1.1454	0.00840396	0.0769862
c2	GRAESSMANN_RESPONSE_TO_MC_AND_DOXORUBICIN_UP	606	561	39	522	346	215	30	9	0.13865	0.113811	0.558575	0.676037	0.261714	0.5319
c2	GRAESSMANN_RESPONSE_TO_MC_AND_SERUM_DEPRIVATION_DN	77	70	9	61	40	30	7	2	0.142745	0.137666	0.382552	0.558146	0.564582	0.768831
c2	GRAESSMANN_RESPONSE_TO_MC_AND_SERUM_DEPRIVATION_UP	208	183	29	154	120	63	28	1	0.358983	0.294533	1.09749	1.07939	0.0591875	0.250673
c2	GRAHAM_CML_DIVIDING_VS_NORMAL_DIVIDING_DN	9	7	2	5	3	4	1	1	-0.0925572	-0.0925572	-0.471774	-0.471774	0.645379	0.818717
c2	GRAHAM_CML_DIVIDING_VS_NORMAL_DIVIDING_UP	13	7	4	3	4	3	2	2	0.197735	0.197735	0.31788	0.31788	0.844654	0.92817
c2	GRAHAM_CML_DIVIDING_VS_NORMAL_QUIESCENT_DN	101	83	15	68	56	27	14	1	0.449833	0.400828	1.51469	1.60392	0.0177795	0.127075
c2	GRAHAM_CML_DIVIDING_VS_NORMAL_QUIESCENT_UP	182	169	20	149	26	143	5	15	-0.475385	-0.52819	-4.42494	-4.44214	4.47e-13	2.13e-10
c2	GRAHAM_CML_QUIESCENT_VS_CML_DIVIDING_DN	13	7	2	5	1	6	1	1	-0.403075	-0.403075	-3.74965	-3.74965	0.0228098	0.148168
c2	GRAHAM_CML_QUIESCENT_VS_CML_DIVIDING_UP	28	16	5	11	12	4	4	1	0.57487	0.459972	1.25233	1.4338	0.145423	0.396423
c2	GRAHAM_CML_QUIESCENT_VS_NORMAL_DIVIDING_DN	9	6	0	6	2	4	0	0	-0.215169	-0.215169	0.213193	0.213193	0.922851	0.966251
c2	GRAHAM_CML_QUIESCENT_VS_NORMAL_DIVIDING_UP	59	39	5	34	25	14	4	1	0.304972	0.262814	0.969209	0.987508	0.211301	0.479978
c2	GRAHAM_CML_QUIESCENT_VS_NORMAL_QUIESCENT_DN	39	36	5	31	23	13	4	1	0.347774	0.24971	1.18029	1.31243	0.147858	0.399401
c2	GRAHAM_CML_QUIESCENT_VS_NORMAL_QUIESCENT_UP	83	74	10	64	25	49	4	6	-0.198578	-0.240442	-2.35187	-2.3957	0.000647171	0.0107016
c2	GRAHAM_NORMAL_QUIESCENT_VS_NORMAL_DIVIDING_DN	87	85	7	78	8	77	0	7	-0.585528	-0.61281	-5.00076	-5.01728	1.76e-14	1.42e-11
c2	GRAHAM_NORMAL_QUIESCENT_VS_NORMAL_DIVIDING_UP	68	54	8	46	37	17	7	1	0.41033	0.354875	1.17903	1.31825	0.0665609	0.266594
c2	GRANDVAUX_IFN_RESPONSE_NOT_VIA_IRF3	11	11	0	11	6	5	0	0	0.159439	0.133008	0.690914	0.566236	0.521202	0.740686
c2	GRANDVAUX_IRF3_TARGETS_DN	17	15	2	13	11	4	2	0	0.332952	0.296519	1.45029	1.80179	0.170435	0.429035
c2	GRANDVAUX_IRF3_TARGETS_UP	15	14	6	8	13	1	6	0	0.784962	0.811193	2.42292	2.49703	0.0138502	0.10774
c2	GRASEMANN_RETINOBLASTOMA_WITH_6P_AMPLIFICATION	14	14	0	14	2	12	0	0	-0.21565	-0.214757	-2.27854	-2.31	0.00806874	0.075013
c2	GRATIAS_RETINOBLASTOMA_16Q24	17	17	1	16	6	11	0	1	-0.143982	-0.136338	-1.81215	-1.63301	0.0913481	0.311667
c2	GREENBAUM_E2A_TARGETS_DN	20	18	2	16	8	10	2	0	0.0667248	0.0504705	0.0630941	0.16203	0.956822	0.981791
c2	GREENBAUM_E2A_TARGETS_UP	34	34	3	31	8	26	1	2	-0.352833	-0.427859	-4.19419	-4.3499	5.02e-07	2.59e-05
c2	GREGORY_SYNTHETIC_LETHAL_WITH_IMATINIB	152	124	15	109	76	48	12	3	0.183324	0.17513	0.500326	0.73084	0.34206	0.604621
c2	GRESHOCK_CANCER_COPY_NUMBER_UP	307	279	19	260	161	118	12	7	0.0985842	0.0727145	0.191816	0.285019	0.784143	0.898877
c2	GROSS_ELK3_TARGETS_DN	32	30	9	21	24	6	8	1	0.437835	0.514918	1.32666	1.61102	0.0552535	0.242268
c2	GROSS_ELK3_TARGETS_UP	27	27	3	24	19	8	1	2	0.130151	0.152463	0.450007	0.335409	0.639506	0.815484
c2	GROSS_HIF1A_TARGETS_DN	27	23	6	17	18	5	5	1	0.423318	0.412061	0.97401	1.17015	0.200483	0.466036
c2	GROSS_HIF1A_TARGETS_UP	7	6	1	5	6	0	1	0	0.481697	0.481697	2.12247	2.12247	0.169013	0.42733
c2	GROSS_HYPOXIA_VIA_ELK3_AND_HIF1A_DN	105	102	6	96	42	60	3	3	-0.0782378	-0.0895836	-1.17089	-1.06099	0.0532611	0.238306
c2	GROSS_HYPOXIA_VIA_ELK3_AND_HIF1A_UP	140	137	16	121	96	41	13	3	0.229181	0.215592	0.759873	0.985493	0.125624	0.368075
c2	GROSS_HYPOXIA_VIA_ELK3_DN	166	159	23	136	107	52	19	4	0.263495	0.234381	0.789557	1.0289	0.11669	0.355539
c2	GROSS_HYPOXIA_VIA_ELK3_ONLY_DN	43	43	4	39	19	24	2	2	-0.0690829	-0.0816297	-1.34928	-1.08548	0.0743835	0.281531
c2	GROSS_HYPOXIA_VIA_ELK3_ONLY_UP	33	33	5	28	22	11	4	1	0.356745	0.259028	0.689178	0.987588	0.277105	0.545597
c2	GROSS_HYPOXIA_VIA_ELK3_UP	205	201	12	189	84	117	5	7	-0.0843249	-0.095039	-1.17453	-1.10147	0.0380614	0.199098
c2	GROSS_HYPOXIA_VIA_HIF1A_DN	111	103	11	92	77	26	9	2	0.303889	0.289245	1.31821	1.38359	0.0206805	0.139553
c2	GROSS_HYPOXIA_VIA_HIF1A_ONLY	8	7	0	7	6	1	0	0	0.428103	0.428103	1.83728	1.83728	0.143681	0.394197
c2	GROSS_HYPOXIA_VIA_HIF1A_UP	76	73	6	67	18	55	1	5	-0.345467	-0.344529	-3.28738	-3.23527	2.02e-06	8.52e-05
c2	GRUETZMANN_PANCREATIC_CANCER_DN	203	171	10	161	93	78	7	3	0.0893605	0.0625618	0.0682039	0.0459454	0.939644	0.973526
c2	GRUETZMANN_PANCREATIC_CANCER_UP	349	326	23	303	195	131	21	2	0.152405	0.109453	0.313304	0.400156	0.57531	0.775704
c2	GUENTHER_GROWTH_SPHERICAL_VS_ADHERENT_DN	25	24	5	19	18	6	5	0	0.506459	0.461414	2.9915	2.91933	0.00275257	0.0337554
c2	GUENTHER_GROWTH_SPHERICAL_VS_ADHERENT_UP	20	10	2	8	7	3	2	0	0.506199	0.476455	1.70717	1.51685	0.267162	0.536782
c2	GUILLAUMOND_KLF10_TARGETS_DN	28	22	2	20	13	9	2	0	0.2391	0.137877	1.19301	0.830616	0.365261	0.624172
c2	GUILLAUMOND_KLF10_TARGETS_UP	46	34	4	30	18	16	2	2	-0.0256414	0.0334751	-0.485024	-0.312299	0.581838	0.779729
c2	GUO_HEX_TARGETS_DN	66	57	2	55	25	32	1	1	-0.0381375	-0.0345411	-0.676548	-0.497163	0.274205	0.543467
c2	GUO_HEX_TARGETS_UP	77	74	2	72	46	28	2	0	0.156052	0.0937412	0.538263	0.551617	0.454666	0.693743
c2	GUO_TARGETS_OF_IRS1_AND_IRS2	96	82	6	76	44	38	4	2	0.0309149	0.019471	-0.0527659	0.0629097	0.882662	0.945464
c2	GUTIERREZ_CHRONIC_LYMPHOCYTIC_LEUKEMIA_DN	53	49	5	44	33	16	3	2	0.229804	0.232438	0.665825	0.7409	0.356751	0.617059
c2	GUTIERREZ_CHRONIC_LYMPHOCYTIC_LEUKEMIA_UP	11	9	0	9	7	2	0	0	0.197144	0.197144	1.73954	1.73954	0.221142	0.490301
c2	GUTIERREZ_MULTIPLE_MYELOMA_UP	33	32	0	32	12	20	0	0	-0.133553	-0.137311	-1.47565	-1.46091	0.0682881	0.269794
c2	GUTIERREZ_WALDENSTROEMS_MACROGLOBULINEMIA_1_DN	9	8	1	7	5	3	1	0	0.172492	0.172492	0.786543	0.786543	0.512448	0.734249
c2	GUTIERREZ_WALDENSTROEMS_MACROGLOBULINEMIA_1_UP	9	8	1	7	6	2	1	0	0.322402	0.322402	1.12983	1.12983	0.346757	0.609055
c2	GUTIERREZ_WALDENSTROEMS_MACROGLOBULINEMIA_2	10	7	0	7	3	4	0	0	-0.11927	-0.11927	-1.99609	-1.99609	0.378716	0.635922
c2	GU_PDEF_TARGETS_DN	36	24	4	20	16	8	4	0	0.388727	0.321439	1.31542	1.26836	0.117093	0.356256
c2	GU_PDEF_TARGETS_UP	75	66	14	52	49	17	13	1	0.437976	0.418531	2.18319	2.10252	0.00141769	0.0200382
c2	GYORFFY_DOXORUBICIN_RESISTANCE	45	37	6	31	23	14	6	0	0.269328	0.24707	1.19767	0.859729	0.30828	0.574041
c2	GYORFFY_MITOXANTRONE_RESISTANCE	49	41	2	39	22	19	0	2	0.0446202	0.0363367	-0.312793	-0.15291	0.634296	0.81228
c2	HADDAD_B_LYMPHOCYTE_PROGENITOR	264	219	16	203	138	81	13	3	0.130656	0.121494	0.750155	0.750158	0.214428	0.483436
c2	HADDAD_T_LYMPHOCYTE_AND_NK_PROGENITOR_DN	64	47	5	42	27	20	4	1	0.158477	0.125585	0.000711539	0.0985152	0.991804	0.996686
c2	HADDAD_T_LYMPHOCYTE_AND_NK_PROGENITOR_UP	72	65	10	55	46	19	7	3	0.355962	0.336167	1.51615	1.58842	0.0193016	0.1338
c2	HAEGERSTRAND_RESPONSE_TO_IMATINIB	9	9	4	5	7	2	3	1	0.82569	0.82569	2.49117	2.49117	0.102787	0.332699
c2	HAHTOLA_CTCL_CUTANEOUS	22	21	1	20	7	14	1	0	0.0246375	-0.0964395	-1.02524	-1.03352	0.147629	0.399176
c2	HAHTOLA_CTCL_PATHOGENESIS	12	12	2	10	9	3	2	0	0.457604	0.434667	1.49743	0.991481	0.249797	0.519264
c2	HAHTOLA_MYCOSIS_FUNGOIDES_CD4_DN	109	109	2	107	51	58	2	0	-0.00636558	-0.0280415	-0.482975	-0.356243	0.397705	0.649664
c2	HAHTOLA_MYCOSIS_FUNGOIDES_CD4_UP	56	55	6	49	37	18	6	0	0.342981	0.242649	1.12899	0.966132	0.138717	0.386961
c2	HAHTOLA_MYCOSIS_FUNGOIDES_DN	14	12	1	11	8	4	1	0	0.200754	0.186415	0.825201	0.912735	0.482261	0.715058
c2	HAHTOLA_MYCOSIS_FUNGOIDES_SKIN_DN	26	23	0	23	11	12	0	0	0.00119246	0.00785699	-0.105389	-0.220664	0.810094	0.910957
c2	HAHTOLA_MYCOSIS_FUNGOIDES_SKIN_UP	179	166	6	160	80	86	5	1	0.0457771	0.0311461	-0.132361	-0.109793	0.661548	0.82889
c2	HAHTOLA_MYCOSIS_FUNGOIDES_UP	16	13	1	12	7	6	1	0	0.175575	0.120208	0.659368	0.413099	0.659981	0.828164
c2	HAHTOLA_SEZARY_SYNDROM_DN	37	31	5	26	22	9	5	0	0.490317	0.453992	1.37267	1.17031	0.0923811	0.313996
c2	HAHTOLA_SEZARY_SYNDROM_UP	97	87	5	82	38	49	4	1	0.00641224	-0.0364647	-0.455567	-0.591883	0.283666	0.551712
c2	HALMOS_CEBPA_TARGETS_DN	44	34	6	28	22	12	3	3	0.15276	0.270148	0.83478	0.951579	0.277019	0.54558
c2	HALMOS_CEBPA_TARGETS_UP	49	39	9	30	31	8	9	0	0.541427	0.468557	1.74974	1.71493	0.00868082	0.0788963
c2	HAMAI_APOPTOSIS_VIA_TRAIL_DN	177	141	15	126	83	58	11	4	0.162176	0.134757	0.398426	0.423276	0.557697	0.764976
c2	HAMAI_APOPTOSIS_VIA_TRAIL_UP	568	539	30	509	273	266	23	7	0.0626875	0.0230453	-0.230617	-0.187428	0.543369	0.754373
c2	HANN_RESISTANCE_TO_BCL2_INHIBITOR_DN	49	29	3	26	18	11	1	2	0.0756842	0.0792743	-0.381528	-0.129477	0.864727	0.937884
c2	HANN_RESISTANCE_TO_BCL2_INHIBITOR_UP	33	21	2	19	12	9	1	1	-0.00103745	0.100219	0.666203	0.702395	0.527052	0.745206
c2	HANSON_HRAS_SIGNALING_VIA_NFKB	20	16	0	16	12	4	0	0	0.296923	0.291359	0.745465	0.835725	0.397683	0.649664
c2	HAN_JNK_SINGALING_DN	37	36	5	31	24	12	4	1	0.394852	0.345122	0.638865	0.781536	0.367444	0.625893
c2	HAN_JNK_SINGALING_UP	34	34	7	27	27	7	7	0	0.540679	0.443798	1.58827	1.71147	0.0233595	0.15059
c2	HAN_SATB1_TARGETS_DN	416	374	39	335	236	138	37	2	0.209927	0.158842	0.604854	0.611757	0.315132	0.579747
c2	HAN_SATB1_TARGETS_UP	377	335	33	302	208	127	27	6	0.221096	0.19573	0.785275	0.76683	0.189372	0.452586
c2	HARRIS_BRAIN_CANCER_PROGENITORS	44	24	6	18	19	5	6	0	0.734337	0.652266	3.4396	3.02624	0.000511265	0.00877808
c2	HARRIS_HYPOXIA	83	73	15	58	50	23	12	3	0.335327	0.318776	0.755382	1.06971	0.140604	0.389494
c2	HASEGAWA_TUMORIGENESIS_BY_RET_C634R	11	9	2	7	9	0	2	0	1.14553	1.14553	2.24676	2.24676	0.0348737	0.189767
c2	HASINA_NOL7_TARGETS_DN	14	13	2	11	8	5	2	0	0.295447	0.263259	1.91041	0.960331	0.416125	0.66368
c2	HASINA_NOL7_TARGETS_UP	12	10	2	8	6	4	2	0	0.518144	0.396753	2.10404	1.5062	0.152621	0.406233
c2	HASLINGER_B_CLL_WITH_11Q23_DELETION	23	21	3	18	14	7	2	1	0.0681551	0.256829	1.43578	1.79879	0.108389	0.341595
c2	HASLINGER_B_CLL_WITH_13Q14_DELETION	22	21	2	19	10	11	2	0	0.075968	0.12334	-0.0588241	0.179301	0.982516	0.99248
c2	HASLINGER_B_CLL_WITH_17P13_DELETION	20	20	0	20	10	10	0	0	0.124762	0.076589	0.931344	0.58375	0.616782	0.800798
c2	HASLINGER_B_CLL_WITH_6Q21_DELETION	19	12	2	10	7	5	2	0	0.376536	0.323181	1.69402	1.72632	0.239534	0.508505
c2	HASLINGER_B_CLL_WITH_CHROMOSOME_12_TRISOMY	24	21	1	20	12	9	0	1	-0.107494	-0.0738923	-1.15882	-0.580952	0.458503	0.695934
c2	HASLINGER_B_CLL_WITH_MUTATED_VH_GENES	16	13	2	11	6	7	2	0	0.217367	0.163014	1.09625	1.01795	0.425581	0.669606
c2	HATADA_METHYLATED_IN_LUNG_CANCER_DN	27	13	1	12	8	5	1	0	0.163519	0.141709	0.279405	0.566696	0.675211	0.837263
c2	HATADA_METHYLATED_IN_LUNG_CANCER_UP	361	246	23	223	150	96	18	5	0.189282	0.168747	0.661056	0.649317	0.286565	0.554291
c2	HECKER_IFNB1_TARGETS	79	70	14	56	56	14	13	1	0.530173	0.513501	1.69812	1.75359	0.00439128	0.048098
c2	HEDENFALK_BREAST_CANCER_BRACX_DN	19	18	0	18	8	10	0	0	-0.112167	-0.0882611	-1.35593	-1.06871	0.177674	0.43854
c2	HEDENFALK_BREAST_CANCER_BRACX_UP	19	15	0	15	5	10	0	0	-0.207868	-0.205694	-1.96028	-1.65309	0.0763125	0.285159
c2	HEDENFALK_BREAST_CANCER_BRCA1_VS_BRCA2	160	155	9	146	73	82	6	3	-0.0332139	-0.0691941	-1.0663	-0.931161	0.0758598	0.283966
c2	HEDENFALK_BREAST_CANCER_HEREDITARY_VS_SPORADIC	48	46	3	43	22	24	1	2	-0.0864118	-0.100531	-1.71442	-1.48337	0.086963	0.304952
c2	HEDVAT_ELF4_TARGETS_UP	10	10	2	8	9	1	2	0	0.498399	0.492177	1.29493	1.96212	0.14705	0.398722
c2	HEIDENBLAD_AMPLICON_12P11_12_DN	20	18	0	18	9	9	0	0	0.15181	0.143528	1.17474	1.00664	0.30839	0.574107
c2	HEIDENBLAD_AMPLICON_12P11_12_UP	33	31	2	29	16	15	2	0	0.0600794	-0.00156333	-0.174571	-0.196492	0.691746	0.847574
c2	HEIDENBLAD_AMPLICON_8Q24_DN	43	42	2	40	22	20	1	1	-0.00618358	0.0046282	-0.0376639	-0.13161	0.750686	0.88121
c2	HEIDENBLAD_AMPLICON_8Q24_UP	35	32	2	30	14	18	1	1	-0.00707321	-0.0609771	-0.876147	-0.870078	0.259807	0.530664
c2	HEIDENBLAD_AMPLIFIED_IN_BONE_CANCER	7	4	0	4	1	3	0	0	-0.297623	-0.297623	-4.57749	-4.57749	0.0289635	0.170177
c2	HEIDENBLAD_AMPLIFIED_IN_PANCREATIC_CANCER	31	30	0	30	14	16	0	0	0.000519326	-0.0148815	-0.618037	-0.402626	0.414169	0.661552
c2	HEIDENBLAD_AMPLIFIED_IN_SOFT_TISSUE_CANCER	13	10	1	9	3	7	1	0	-0.0286734	-0.17953	-1.04911	-1.08326	0.271041	0.540036
c2	HELLEBREKERS_SILENCED_DURING_TUMOR_ANGIOGENESIS	69	65	8	57	49	16	8	0	0.434962	0.359437	1.46959	1.38921	0.0150472	0.113601
c2	HELLER_HDAC_TARGETS_DN	281	249	19	230	124	125	8	11	-0.034525	-0.0204717	-0.796947	-0.624464	0.188015	0.451087
c2	HELLER_HDAC_TARGETS_SILENCED_BY_METHYLATION_DN	275	248	22	226	143	105	17	5	0.119004	0.112654	0.0339294	0.26275	0.831743	0.922041
c2	HELLER_HDAC_TARGETS_SILENCED_BY_METHYLATION_UP	423	337	46	291	223	114	36	10	0.280145	0.259569	1.22207	1.28348	0.0235241	0.151308
c2	HELLER_HDAC_TARGETS_UP	291	252	26	226	165	87	22	4	0.215691	0.204638	1.12968	1.21899	0.0425594	0.211765
c2	HELLER_SILENCED_BY_METHYLATION_DN	102	87	16	71	47	40	9	7	0.0430951	0.0372968	-0.539912	-0.117766	0.638511	0.815043
c2	HELLER_SILENCED_BY_METHYLATION_UP	262	207	24	183	137	70	21	3	0.297512	0.273287	0.984442	1.11582	0.0578619	0.247988
c2	HENDRICKS_SMARCA4_TARGETS_DN	48	37	6	31	25	12	4	2	0.272668	0.243085	1.21026	1.49858	0.0857	0.302642
c2	HENDRICKS_SMARCA4_TARGETS_UP	48	42	3	39	30	12	2	1	0.209493	0.201343	1.5745	1.33663	0.0358248	0.193129
c2	HERNANDEZ_ABERRANT_MITOSIS_BY_DOCETACEL_2NM_DN	24	21	4	17	13	8	4	0	0.503533	0.390517	1.1072	1.33363	0.226727	0.495777
c2	HERNANDEZ_ABERRANT_MITOSIS_BY_DOCETACEL_2NM_UP	84	75	15	60	58	17	13	2	0.423496	0.444608	1.87083	2.02173	0.00212183	0.027545
c2	HERNANDEZ_ABERRANT_MITOSIS_BY_DOCETACEL_4NM_DN	7	7	1	6	4	3	0	1	0.0115801	0.0115801	-1.07316	-1.07316	0.41833	0.664336
c2	HERNANDEZ_ABERRANT_MITOSIS_BY_DOCETACEL_4NM_UP	19	16	4	12	14	2	4	0	0.745727	0.67146	2.51113	2.42643	0.00924818	0.0825125
c2	HERNANDEZ_MITOTIC_ARREST_BY_DOCETAXEL_1_DN	35	33	7	26	17	16	4	3	0.0871397	0.068299	-0.845973	-0.911576	0.375675	0.633178
c2	HERNANDEZ_MITOTIC_ARREST_BY_DOCETAXEL_1_UP	37	24	6	18	15	9	5	1	0.38626	0.375081	0.503123	0.97649	0.337002	0.599083
c2	HERNANDEZ_MITOTIC_ARREST_BY_DOCETAXEL_2_DN	17	15	2	13	10	5	2	0	0.372654	0.329639	0.932325	0.927589	0.353984	0.614901
c2	HERNANDEZ_MITOTIC_ARREST_BY_DOCETAXEL_2_UP	59	48	6	42	27	21	4	2	0.197735	0.130613	0.317688	0.529484	0.53462	0.74875
c2	HESSON_TUMOR_SUPPRESSOR_CLUSTER_3P21_3	6	5	0	5	3	2	0	0	0.153021	0.153021	0.74973	0.74973	0.736837	0.873881
c2	HESS_TARGETS_OF_HOXA9_AND_MEIS1_DN	77	76	11	65	48	28	10	1	0.260825	0.227083	1.15403	1.0254	0.0971853	0.322133
c2	HESS_TARGETS_OF_HOXA9_AND_MEIS1_UP	62	58	5	53	12	46	2	3	-0.321341	-0.346142	-3.07248	-3.1849	5.1e-06	0.000187832
c2	HE_PTEN_TARGETS_DN	7	6	0	6	5	1	0	0	0.374569	0.374569	1.65468	1.65468	0.219971	0.488722
c2	HE_PTEN_TARGETS_UP	16	16	1	15	11	5	1	0	0.331668	0.248497	0.942893	0.770058	0.368171	0.626442
c2	HILLION_HMGA1B_TARGETS	89	72	5	67	26	46	2	3	-0.0763777	-0.127597	-1.07696	-1.24643	0.045373	0.218984
c2	HILLION_HMGA1_TARGETS	85	67	2	65	28	39	1	1	-0.0662803	-0.111194	-1.1428	-1.28073	0.043209	0.213562
c2	HINATA_NFKB_TARGETS_FIBROBLAST_UP	79	70	5	65	46	24	5	0	0.294429	0.202596	1.05026	0.886854	0.164538	0.421873
c2	HINATA_NFKB_TARGETS_KERATINOCYTE_DN	21	12	2	10	9	3	2	0	0.401838	0.375594	1.67495	1.54429	0.113864	0.349963
c2	HINATA_NFKB_TARGETS_KERATINOCYTE_UP	88	76	7	69	54	22	7	0	0.358893	0.276601	1.61574	1.21043	0.0200966	0.137024
c2	HIRSCH_CELLULAR_TRANSFORMATION_SIGNATURE_DN	91	89	9	80	43	46	7	2	0.0616052	0.0186103	-0.307947	-0.341327	0.504165	0.730368
c2	HIRSCH_CELLULAR_TRANSFORMATION_SIGNATURE_UP	240	225	20	205	143	82	16	4	0.204143	0.175866	0.848101	0.975924	0.108744	0.342288
c2	HOEBEKE_LYMPHOID_STEM_CELL_DN	91	79	14	65	47	32	10	4	0.159214	0.167228	0.0476485	0.475536	0.640614	0.816259
c2	HOEBEKE_LYMPHOID_STEM_CELL_UP	85	78	2	76	45	33	2	0	0.11547	0.107196	0.692191	0.810356	0.282622	0.550381
c2	HOEGERKORP_CD44_TARGETS_DIRECT_DN	17	10	2	8	5	5	0	2	-0.216137	-0.0151364	0.723904	0.611058	0.772916	0.892264
c2	HOEGERKORP_CD44_TARGETS_DIRECT_UP	27	20	2	18	14	6	2	0	0.256344	0.242056	0.784036	1.01995	0.3016	0.567796
c2	HOEGERKORP_CD44_TARGETS_TEMPORAL_DN	23	19	2	17	13	6	2	0	0.241339	0.248471	0.697367	0.909537	0.379486	0.636457
c2	HOEGERKORP_CD44_TARGETS_TEMPORAL_UP	11	9	1	8	4	5	0	1	-0.129752	-0.129752	-0.0471636	-0.0471636	0.944697	0.975697
c2	HOELZEL_NF1_TARGETS_DN	99	73	18	55	53	20	17	1	0.568918	0.453284	1.74762	1.65583	0.0150408	0.113601
c2	HOELZEL_NF1_TARGETS_UP	134	99	19	80	72	27	18	1	0.370261	0.364898	1.75216	1.64906	0.00575576	0.0589135
c2	HOFFMANN_IMMATURE_TO_MATURE_B_LYMPHOCYTE_DN	46	39	1	38	18	21	0	1	-0.0925996	-0.0734652	-0.820217	-0.720378	0.209655	0.478089
c2	HOFFMANN_IMMATURE_TO_MATURE_B_LYMPHOCYTE_UP	38	35	4	31	20	15	1	3	0.102338	0.125669	-0.323355	0.26103	0.945845	0.976292
c2	HOFFMANN_LARGE_TO_SMALL_PRE_BII_LYMPHOCYTE_DN	71	59	4	55	37	22	3	1	0.192134	0.183643	0.614934	0.702379	0.389561	0.643738
c2	HOFFMANN_LARGE_TO_SMALL_PRE_BII_LYMPHOCYTE_UP	153	151	12	139	25	126	0	12	-0.471982	-0.499654	-4.61611	-4.58607	1.72e-13	8.88e-11
c2	HOFFMANN_PRE_BI_TO_LARGE_PRE_BII_LYMPHOCYTE_DN	77	64	2	62	44	20	2	0	0.158826	0.170465	0.699966	0.811591	0.261309	0.531895
c2	HOFFMANN_PRE_BI_TO_LARGE_PRE_BII_LYMPHOCYTE_UP	40	35	6	29	24	11	6	0	0.500936	0.369087	1.11495	1.53361	0.100374	0.328006
c2	HOFFMANN_SMALL_PRE_BII_TO_IMMATURE_B_LYMPHOCYTE_DN	48	42	2	40	23	19	2	0	0.0126077	-0.0139617	-0.410589	-0.202884	0.624843	0.805774
c2	HOFFMANN_SMALL_PRE_BII_TO_IMMATURE_B_LYMPHOCYTE_UP	66	58	4	54	23	35	3	1	-0.00695949	-0.0579445	-0.76449	-0.609502	0.211752	0.479978
c2	HOFFMAN_CLOCK_TARGETS_DN	8	7	0	7	5	2	0	0	0.0089077	0.0089077	0.371101	0.371101	0.838341	0.924716
c2	HOFFMAN_CLOCK_TARGETS_UP	10	7	1	6	4	3	1	0	0.375871	0.375871	1.76957	1.76957	0.222462	0.491742
c2	HOFMANN_CELL_LYMPHOMA_DN	39	31	0	31	19	12	0	0	0.0766686	0.0967648	-0.168616	0.360633	0.904525	0.957243
c2	HOFMANN_CELL_LYMPHOMA_UP	59	42	3	39	19	23	1	2	-0.0249411	-0.0264204	-0.884306	-0.540459	0.25859	0.528854
c2	HOFMANN_MYELODYSPLASTIC_SYNDROM_HIGH_RISK_DN	15	12	2	10	7	5	2	0	0.630867	0.382457	1.16611	1.01752	0.417632	0.664027
c2	HOFMANN_MYELODYSPLASTIC_SYNDROM_HIGH_RISK_UP	10	10	0	10	7	3	0	0	0.0366784	0.0512953	-0.0718747	0.207381	0.99506	0.997546
c2	HOFMANN_MYELODYSPLASTIC_SYNDROM_LOW_RISK_DN	26	21	1	20	9	12	0	1	0.00593434	-0.0272981	-1.00885	-0.893915	0.243568	0.512497
c2	HOFMANN_MYELODYSPLASTIC_SYNDROM_LOW_RISK_UP	20	16	0	16	11	5	0	0	0.148191	0.153265	0.506153	0.696321	0.559193	0.766268
c2	HOFMANN_MYELODYSPLASTIC_SYNDROM_RISK_DN	18	16	1	15	9	7	1	0	0.360683	0.151074	0.244122	0.430434	0.838516	0.924749
c2	HOFMANN_MYELODYSPLASTIC_SYNDROM_RISK_UP	20	19	3	16	9	10	2	1	0.0510107	0.0396284	-0.523778	-0.613256	0.490076	0.720652
c2	HOLLEMAN_ASPARAGINASE_RESISTANCE_ALL_DN	23	23	0	23	13	10	0	0	0.0205694	0.0198395	-0.112616	0.165335	0.936192	0.97172
c2	HOLLEMAN_ASPARAGINASE_RESISTANCE_ALL_UP	20	17	2	15	4	13	2	0	-0.0438454	-0.093416	-1.61551	-1.75972	0.0655589	0.264159
c2	HOLLEMAN_ASPARAGINASE_RESISTANCE_B_ALL_DN	14	13	0	13	10	3	0	0	0.184149	0.190007	0.850778	1.04623	0.377335	0.634743
c2	HOLLEMAN_ASPARAGINASE_RESISTANCE_B_ALL_UP	25	23	1	22	4	19	1	0	-0.19974	-0.247054	-2.40423	-2.5786	0.00225144	0.0288537
c2	HOLLEMAN_DAUNORUBICIN_ALL_DN	8	8	0	8	2	6	0	0	-0.123629	-0.123629	-1.63382	-1.63382	0.123858	0.366543
c2	HOLLEMAN_DAUNORUBICIN_ALL_UP	7	6	0	6	0	6	0	0	-0.465702	-0.465702	-3.1269	-3.1269	0.0162513	0.120083
c2	HOLLEMAN_DAUNORUBICIN_B_ALL_DN	12	12	0	12	5	7	0	0	-0.0849123	-0.108793	-1.22713	-1.4011	0.209438	0.477885
c2	HOLLEMAN_DAUNORUBICIN_B_ALL_UP	10	9	2	7	3	6	2	0	0.283206	0.283206	-0.403913	-0.403913	0.555358	0.762811
c2	HOLLEMAN_PREDNISOLONE_RESISTANCE_ALL_DN	11	10	0	10	5	5	0	0	-0.102558	-0.0455203	-0.332025	-0.0798457	0.721083	0.86436
c2	HOLLEMAN_PREDNISOLONE_RESISTANCE_ALL_UP	17	17	0	17	5	12	0	0	-0.080277	-0.0900585	-1.11325	-1.25537	0.144284	0.394676
c2	HOLLEMAN_PREDNISOLONE_RESISTANCE_B_ALL_DN	13	10	1	9	7	3	1	0	0.0510057	0.0664926	0.721721	0.664906	0.51785	0.738385
c2	HOLLEMAN_PREDNISOLONE_RESISTANCE_B_ALL_UP	21	21	0	21	4	17	0	0	-0.174129	-0.180359	-2.16079	-1.94306	0.00857353	0.0781297
c2	HOLLEMAN_VINCRISTINE_RESISTANCE_ALL_DN	16	16	0	16	2	14	0	0	-0.359196	-0.366671	-2.59766	-2.75486	0.00188616	0.0251961
c2	HOLLEMAN_VINCRISTINE_RESISTANCE_ALL_UP	27	26	0	26	17	9	0	0	0.071902	0.0717096	0.340972	0.450935	0.663879	0.830486
c2	HOLLEMAN_VINCRISTINE_RESISTANCE_B_ALL_DN	14	14	0	14	4	10	0	0	-0.236539	-0.253876	-2.07068	-2.16061	0.029126	0.170745
c2	HOLLEMAN_VINCRISTINE_RESISTANCE_B_ALL_UP	35	32	0	32	22	10	0	0	0.0841985	0.0743841	0.511836	0.470726	0.550572	0.759621
c2	HOLLMANN_APOPTOSIS_VIA_CD40_DN	242	218	11	207	127	91	10	1	0.107438	0.0939658	0.387126	0.46074	0.533844	0.748287
c2	HOLLMANN_APOPTOSIS_VIA_CD40_UP	190	179	14	165	89	90	8	6	-0.0169118	-0.0299642	-0.598041	-0.403384	0.303669	0.569778
c2	HONMA_DOCETAXEL_RESISTANCE	35	34	0	34	11	23	0	0	-0.153986	-0.154718	-1.07606	-1.16461	0.073665	0.280121
c2	HONRADO_BREAST_CANCER_BRCA1_VS_BRCA2	19	16	3	13	2	14	1	2	-0.406422	-0.511262	-3.17286	-4.36572	0.000157342	0.0032721
c2	HOOI_ST7_TARGETS_DN	103	89	14	75	54	35	10	4	0.218554	0.23349	0.690907	0.739333	0.289854	0.557075
c2	HOOI_ST7_TARGETS_UP	95	74	7	67	43	31	6	1	0.169218	0.138956	0.457932	0.61336	0.443338	0.684768
c2	HOQUE_METHYLATED_IN_CANCER	55	43	2	41	23	20	2	0	0.200151	0.192426	0.364679	0.254974	0.787104	0.900492
c2	HORIUCHI_WTAP_TARGETS_DN	305	295	22	273	69	226	4	18	-0.312489	-0.346597	-3.24958	-3.20751	9.6e-09	7.67e-07
c2	HORIUCHI_WTAP_TARGETS_UP	276	253	28	225	186	67	24	4	0.304337	0.286656	1.50797	1.59013	0.00447304	0.0486183
c2	HORTON_SREBF_TARGETS	25	25	0	25	7	18	0	0	-0.272855	-0.290942	-1.54007	-1.56316	0.0207481	0.139676
c2	HOSHIDA_LIVER_CANCER_LATE_RECURRENCE_DN	67	51	7	44	29	22	4	3	0.124334	0.0806674	0.114233	0.106408	0.980696	0.991991
c2	HOSHIDA_LIVER_CANCER_LATE_RECURRENCE_UP	61	55	5	50	35	20	4	1	0.179072	0.127385	0.272105	0.439642	0.632936	0.81182
c2	HOSHIDA_LIVER_CANCER_SUBCLASS_S1	242	228	28	200	134	94	24	4	0.228957	0.156043	0.801249	0.795616	0.191409	0.455032
c2	HOSHIDA_LIVER_CANCER_SUBCLASS_S2	114	108	5	103	42	66	1	4	-0.121977	-0.1074	-1.06496	-1.00508	0.0475357	0.224053
c2	HOSHIDA_LIVER_CANCER_SUBCLASS_S3	269	193	23	170	117	76	17	6	0.156846	0.157294	0.39296	0.413404	0.573417	0.774435
c2	HOSHIDA_LIVER_CANCER_SURVIVAL_DN	110	83	5	78	41	42	4	1	0.0257563	-0.000819269	-0.249365	-0.287254	0.507484	0.731908
c2	HOSHIDA_LIVER_CANCER_SURVIVAL_UP	88	62	9	53	41	21	8	1	0.313065	0.294078	1.14626	1.26728	0.104484	0.335496
c2	HOUSTIS_ROS	35	31	3	28	16	15	3	0	0.0881008	0.0205516	-0.225635	-0.211222	0.674346	0.837086
c2	HOWLIN_CITED1_TARGETS_1_DN	36	34	5	29	21	13	2	3	-0.075085	0.0921375	0.560067	0.742238	0.424561	0.66899
c2	HOWLIN_CITED1_TARGETS_1_UP	32	28	1	27	20	8	1	0	0.28115	0.278896	0.978674	0.983333	0.200249	0.465722
c2	HOWLIN_CITED1_TARGETS_2_DN	16	13	3	10	7	6	0	3	-0.197403	-0.137013	-0.610722	-0.701403	0.606739	0.795193
c2	HOWLIN_CITED1_TARGETS_2_UP	17	12	1	11	9	3	1	0	0.368192	0.298133	1.44805	1.44878	0.225579	0.494475
c2	HOWLIN_PUBERTAL_MAMMARY_GLAND	65	58	11	47	41	17	9	2	0.411737	0.418753	1.40055	1.49661	0.0437411	0.214791
c2	HO_LIVER_CANCER_VASCULAR_INVASION	12	12	0	12	7	5	0	0	0.276798	0.256631	-0.2537	-0.0547737	0.867192	0.938733
c2	HSIAO_HOUSEKEEPING_GENES	382	363	5	358	130	233	2	3	-0.126194	-0.146749	-1.40313	-1.37895	0.00280628	0.0342383
c2	HSIAO_LIVER_SPECIFIC_GENES	247	122	15	107	75	47	10	5	0.141751	0.16845	0.311249	0.468291	0.545339	0.756049
c2	HUANG_DASATINIB_RESISTANCE_DN	66	55	4	51	32	23	3	1	0.0744055	0.0550585	0.0376203	0.0990896	0.994991	0.997546
c2	HUANG_DASATINIB_RESISTANCE_UP	85	81	17	64	56	25	15	2	0.399669	0.424454	2.53191	2.23381	0.000655552	0.0108296
c2	HUANG_FOXA2_TARGETS_DN	35	29	8	21	23	6	8	0	0.529928	0.537774	1.98897	2.03251	0.0125695	0.100747
c2	HUANG_FOXA2_TARGETS_UP	43	39	11	28	26	13	6	5	0.246259	0.277699	0.645031	0.972595	0.242569	0.51119
c2	HUANG_GATA2_TARGETS_DN	73	69	12	57	27	42	3	9	-0.164335	-0.169236	-2.29473	-1.81281	0.0060348	0.0610643
c2	HUANG_GATA2_TARGETS_UP	149	142	4	138	94	48	4	0	0.180741	0.170258	1.08947	0.872954	0.070045	0.272812
c2	HUI_MAPK14_TARGETS_UP	21	17	1	16	12	5	1	0	0.382428	0.165263	1.27478	1.06302	0.219548	0.488494
c2	HUMMEL_BURKITTS_LYMPHOMA_DN	17	15	0	15	10	5	0	0	0.149765	0.148209	1.44187	1.11342	0.270564	0.539798
c2	HUMMEL_BURKITTS_LYMPHOMA_UP	40	36	8	28	15	21	5	3	0.0534598	0.0490587	-0.68048	-0.531861	0.408144	0.65606
c2	HUMMERICH_BENIGN_SKIN_TUMOR_DN	17	14	1	13	11	3	0	1	0.488623	0.550725	0.51043	0.532102	0.598763	0.790127
c2	HUMMERICH_BENIGN_SKIN_TUMOR_UP	16	11	0	11	9	2	0	0	0.149312	0.199286	0.642567	1.02543	0.466003	0.701765
c2	HUMMERICH_MALIGNANT_SKIN_TUMOR_DN	20	13	1	12	10	3	0	1	0.358085	0.402099	0.714531	0.775283	0.459674	0.696504
c2	HUMMERICH_MALIGNANT_SKIN_TUMOR_UP	15	12	2	10	9	3	1	1	0.232835	0.226012	0.271438	0.848102	0.609001	0.79701
c2	HUMMERICH_SKIN_CANCER_PROGRESSION_DN	99	88	6	82	57	31	6	0	0.308585	0.229335	1.12782	0.983794	0.123209	0.365654
c2	HUMMERICH_SKIN_CANCER_PROGRESSION_UP	85	74	9	65	43	31	8	1	0.230398	0.179807	0.881251	0.927698	0.202098	0.468127
c2	HUNSBERGER_EXERCISE_REGULATED_GENES	31	23	4	19	17	6	3	1	0.23372	0.184188	0.784689	0.87198	0.3729	0.630521
c2	HUPER_BREAST_BASAL_VS_LUMINAL_DN	55	38	5	33	18	20	3	2	0.184336	0.144076	0.103963	0.0962081	0.972657	0.988856
c2	HUPER_BREAST_BASAL_VS_LUMINAL_UP	50	32	6	26	19	13	4	2	0.356597	0.279292	0.250521	0.201934	0.835944	0.923812
c2	HUTTMANN_B_CLL_POOR_SURVIVAL_DN	53	46	5	41	31	15	5	0	0.223511	0.215879	1.16414	1.34903	0.0982084	0.32429
c2	HUTTMANN_B_CLL_POOR_SURVIVAL_UP	254	212	14	198	131	81	10	4	0.122549	0.130852	0.566469	0.662204	0.315164	0.579747
c2	HU_ANGIOGENESIS_DN	36	34	2	32	11	23	2	0	-0.0776495	-0.157883	-1.15364	-1.41103	0.0469369	0.222004
c2	HU_ANGIOGENESIS_UP	20	18	0	18	11	7	0	0	0.102723	0.118819	0.787364	0.803136	0.397199	0.649428
c2	HU_GENOTOXIC_DAMAGE_24HR	32	30	4	26	15	15	1	3	-0.0816563	-0.0597717	-1.7412	-1.41943	0.125259	0.367831
c2	HU_GENOTOXIC_DAMAGE_4HR	35	34	4	30	9	25	0	4	-0.340402	-0.352005	-3.28859	-3.3824	9.22e-05	0.00210757
c2	HU_GENOTOXIN_ACTION_DIRECT_VS_INDIRECT_24HR	55	51	1	50	23	28	0	1	-0.0482266	-0.0523844	-1.33697	-1.02089	0.0855363	0.302311
c2	HU_GENOTOXIN_ACTION_DIRECT_VS_INDIRECT_4HR	36	31	2	29	16	15	2	0	0.151625	0.0412943	0.827571	0.429102	0.492679	0.722352
c2	HWANG_PROSTATE_CANCER_MARKERS	26	22	2	20	14	8	2	0	0.233535	0.13351	0.135023	0.102263	0.919405	0.964243
c2	ICHIBA_GRAFT_VERSUS_HOST_DISEASE_35D_DN	48	30	3	27	16	14	1	2	-0.0859038	-0.052155	-0.0409925	-0.239744	0.71393	0.859758
c2	ICHIBA_GRAFT_VERSUS_HOST_DISEASE_35D_UP	122	113	4	109	60	53	3	1	0.0934934	0.0810578	0.387582	0.340222	0.593036	0.786454
c2	ICHIBA_GRAFT_VERSUS_HOST_DISEASE_D7_DN	45	27	3	24	10	17	2	1	-0.112347	-0.128383	0.352952	-0.322656	0.628984	0.809067
c2	ICHIBA_GRAFT_VERSUS_HOST_DISEASE_D7_UP	110	101	9	92	56	45	9	0	0.20341	0.168142	0.654293	0.691116	0.267266	0.536808
c2	IGARASHI_ATF4_TARGETS_DN	84	74	7	67	37	37	0	7	-0.0185856	0.0147372	-0.805463	-0.624559	0.328463	0.59131
c2	IGARASHI_ATF4_TARGETS_UP	5	5	2	3	3	2	2	0	0.629292	0.629292	1.74098	1.74098	0.401118	0.651334
c2	IGLESIAS_E2F_TARGETS_DN	12	4	2	2	4	0	2	0	0.962477	0.962477	4.30041	4.30041	0.0507297	0.232266
c2	IGLESIAS_E2F_TARGETS_UP	147	142	15	127	81	61	14	1	0.22345	0.144791	0.783359	0.642145	0.300873	0.567369
c2	IIZUKA_LIVER_CANCER_EARLY_RECURRENCE	9	9	1	8	7	2	1	0	0.241825	0.241825	0.740191	0.740191	0.516655	0.737485
c2	IIZUKA_LIVER_CANCER_PROGRESSION_G1_G2_DN	25	25	0	25	9	16	0	0	-0.0987114	-0.0899819	-1.12714	-1.12413	0.119942	0.36061
c2	IIZUKA_LIVER_CANCER_PROGRESSION_G1_G2_UP	11	11	1	10	7	4	1	0	0.165045	0.157638	0.834798	0.863591	0.436517	0.678912
c2	IIZUKA_LIVER_CANCER_PROGRESSION_G2_G3_DN	8	8	0	8	3	5	0	0	-0.00631617	-0.00631617	-0.37914	-0.37914	0.816514	0.914813
c2	IIZUKA_LIVER_CANCER_PROGRESSION_G2_G3_UP	25	21	1	20	10	11	1	0	-0.00113832	-0.0226602	-0.411635	-0.332593	0.564875	0.768938
c2	IIZUKA_LIVER_CANCER_PROGRESSION_L0_L1_DN	29	26	0	26	17	9	0	0	0.150049	0.148206	1.08994	1.30164	0.148573	0.400394
c2	IIZUKA_LIVER_CANCER_PROGRESSION_L0_L1_UP	20	11	3	8	7	4	3	0	0.411511	0.37721	1.03785	1.37073	0.36186	0.621896
c2	IIZUKA_LIVER_CANCER_PROGRESSION_L1_G1_DN	11	11	0	11	4	7	0	0	-0.274498	-0.209612	-1.22287	-1.29919	0.228602	0.497832
c2	IIZUKA_LIVER_CANCER_PROGRESSION_L1_G1_UP	20	18	1	17	13	5	1	0	0.25807	0.354378	1.57879	1.59755	0.0607765	0.253774
c2	IKEDA_MIR133_TARGETS_DN	8	7	2	5	6	1	2	0	0.443531	0.443531	2.39325	2.39325	0.108793	0.342288
c2	IKEDA_MIR133_TARGETS_UP	39	39	1	38	30	9	1	0	0.156946	0.152265	1.26516	1.28324	0.0669376	0.267374
c2	IKEDA_MIR1_TARGETS_DN	7	7	0	7	2	5	0	0	-0.207947	-0.207947	-1.7377	-1.7377	0.173903	0.433616
c2	IKEDA_MIR1_TARGETS_UP	50	50	1	49	33	17	1	0	0.248689	0.2535	1.55168	1.65118	0.0335521	0.185198
c2	IKEDA_MIR30_TARGETS_DN	27	24	4	20	15	9	4	0	0.359634	0.308822	1.25539	1.38081	0.185567	0.447738
c2	IKEDA_MIR30_TARGETS_UP	113	113	8	105	73	40	7	1	0.233808	0.177033	1.2975	1.28222	0.0423892	0.211178
c2	IM_SREBF1A_TARGETS	5	5	0	5	4	1	0	0	0.0833181	0.0833181	1.34371	1.34371	0.479097	0.712999
c2	INAMURA_LUNG_CANCER_SCC_DN	14	13	2	11	7	6	0	2	-0.282266	-0.114731	-1.4021	-1.06933	0.390983	0.644649
c2	INAMURA_LUNG_CANCER_SCC_SUBTYPES_DN	5	5	0	5	4	1	0	0	-0.00419733	-0.00419733	0.214665	0.214665	0.727994	0.869631
c2	INAMURA_LUNG_CANCER_SCC_SUBTYPES_UP	14	14	2	12	4	10	0	2	-0.302583	-0.288196	-4.18775	-4.17581	0.00393845	0.0444663
c2	INAMURA_LUNG_CANCER_SCC_UP	14	10	2	8	5	5	2	0	0.120069	0.117771	-1.63952	-1.44105	0.291995	0.559359
c2	INGA_TP53_TARGETS	14	14	1	13	6	8	1	0	0.166721	0.143666	-0.0276709	0.197307	0.96834	0.986705
c2	INGRAM_SHH_TARGETS	7	7	1	6	6	1	1	0	0.488583	0.488583	2.28253	2.28253	0.079277	0.290313
c2	INGRAM_SHH_TARGETS_DN	61	56	7	49	39	17	6	1	0.353056	0.31667	0.932349	0.765273	0.243581	0.512497
c2	INGRAM_SHH_TARGETS_UP	120	103	8	95	66	37	8	0	0.322699	0.267204	0.764229	0.961895	0.168031	0.426194
c2	IRITANI_MAD1_TARGETS_DN	47	46	3	43	5	41	0	3	-0.502238	-0.524504	-4.3875	-4.42472	2.35e-09	2.34e-07
c2	IRITANI_MAD1_TARGETS_UP	13	13	1	12	10	3	1	0	0.258463	0.223416	1.87773	1.38907	0.105152	0.336668
c2	ISHIDA_E2F_TARGETS	52	52	4	48	4	48	0	4	-0.637928	-0.671504	-5.91743	-6.05808	5.7e-15	5.94e-12
c2	ISHIDA_TARGETS_OF_SYT_SSX_FUSIONS	6	6	1	5	4	2	1	0	0.294959	0.294959	2.83633	2.83633	0.143251	0.393372
c2	ISHIKAWA_STING_SIGNALING	8	7	0	7	5	2	0	0	0.472774	0.472774	0.942255	0.942255	0.411743	0.659223
c2	ISSAEVA_MLL2_TARGETS	59	47	10	37	32	15	7	3	0.199933	0.295074	1.50796	1.31549	0.080759	0.293531
c2	ITO_PTTG1_TARGETS_DN	9	9	0	9	5	4	0	0	0.0602846	0.0602846	0.575978	0.575978	0.747817	0.879676
c2	ITO_PTTG1_TARGETS_UP	13	13	1	12	8	5	1	0	0.27768	0.264349	0.821014	0.868482	0.435408	0.678232
c2	IVANOVA_HEMATOPOIESIS_EARLY_PROGENITOR	508	469	21	448	184	285	15	6	-0.0588488	-0.0963596	-1.20431	-1.13087	0.01357	0.106036
c2	IVANOVA_HEMATOPOIESIS_INTERMEDIATE_PROGENITOR	144	136	8	128	46	90	4	4	-0.118956	-0.161465	-1.37785	-1.64611	0.00491718	0.0521668
c2	IVANOVA_HEMATOPOIESIS_LATE_PROGENITOR	537	493	29	464	230	263	17	12	-0.031256	-0.0364506	-0.453887	-0.399203	0.29662	0.563654
c2	IVANOVA_HEMATOPOIESIS_MATURE_CELL	287	259	15	244	160	99	9	6	0.10853	0.106566	0.616503	0.702719	0.272801	0.542037
c2	IVANOVA_HEMATOPOIESIS_STEM_CELL	237	199	11	188	141	58	10	1	0.235677	0.228257	1.16955	1.3274	0.0247965	0.156768
c2	IVANOVA_HEMATOPOIESIS_STEM_CELL_AND_PROGENITOR	654	571	38	533	319	252	29	9	0.0969913	0.0757085	0.196682	0.238773	0.807896	0.909839
c2	IVANOVA_HEMATOPOIESIS_STEM_CELL_LONG_TERM	293	225	18	207	147	78	14	4	0.230405	0.197156	0.798283	0.920477	0.147454	0.398881
c2	IVANOVA_HEMATOPOIESIS_STEM_CELL_SHORT_TERM	30	23	0	23	10	13	0	0	-0.0678626	-0.0641893	-1.12588	-0.80794	0.301356	0.567525
c2	IVANOVSKA_MIR106B_TARGETS	88	83	2	81	55	28	1	1	0.157646	0.132921	0.655375	0.816779	0.270127	0.539458
c2	IVANOV_MUTATED_IN_COLON_CANCER	12	11	1	10	6	5	1	0	0.0977826	-0.0115399	-0.224993	-0.378285	0.673994	0.837086
c2	IWANAGA_CARCINOGENESIS_BY_KRAS_DN	114	96	9	87	59	37	8	1	0.146683	0.139874	0.535907	0.650219	0.399014	0.650127
c2	IWANAGA_CARCINOGENESIS_BY_KRAS_PTEN_DN	335	295	22	273	180	115	18	4	0.166577	0.118638	0.586842	0.474884	0.387652	0.642023
c2	IWANAGA_CARCINOGENESIS_BY_KRAS_PTEN_UP	173	139	21	118	84	55	17	4	0.225912	0.195776	0.418566	0.659115	0.393168	0.646
c2	IWANAGA_CARCINOGENESIS_BY_KRAS_UP	167	139	9	130	90	49	7	2	0.187992	0.142398	0.388327	0.539247	0.456602	0.69492
c2	IWANAGA_E2F1_TARGETS_INDUCED_BY_SERUM	31	31	0	31	5	26	0	0	-0.24018	-0.273251	-2.38264	-2.6857	0.000749602	0.012057
c2	IWANAGA_E2F1_TARGETS_NOT_INDUCED_BY_SERUM	6	6	1	5	3	3	0	1	-0.17631	-0.17631	-1.5055	-1.5055	0.563452	0.768292
c2	IYENGAR_RESPONSE_TO_ADIPOCYTE_FACTORS	10	8	1	7	6	2	1	0	0.384267	0.384267	1.70437	1.70437	0.16225	0.41913
c2	IZADPANAH_STEM_CELL_ADIPOSE_VS_BONE_DN	107	97	16	81	75	22	14	2	0.513845	0.457032	1.55224	1.60672	0.00888978	0.080452
c2	IZADPANAH_STEM_CELL_ADIPOSE_VS_BONE_UP	110	101	15	86	49	52	10	5	0.0425242	0.0398741	-0.0633178	-0.00863902	0.810865	0.911414
c2	JAATINEN_HEMATOPOIETIC_STEM_CELL_DN	219	180	22	158	119	61	16	6	0.248179	0.220338	0.758188	0.81215	0.135327	0.383062
c2	JAATINEN_HEMATOPOIETIC_STEM_CELL_UP	289	253	23	230	145	108	13	10	0.0609515	0.0769205	-0.0465358	0.141184	0.994471	0.99734
c2	JACKSON_DNMT1_TARGETS_DN	23	21	5	16	11	10	4	1	0.380332	0.207749	-0.13289	0.0814684	0.986661	0.993986
c2	JACKSON_DNMT1_TARGETS_UP	75	73	8	65	41	32	6	2	0.0923884	0.0920341	-0.28255	-0.0980406	0.743748	0.877585
c2	JAEGER_METASTASIS_DN	244	146	25	121	109	37	22	3	0.456241	0.441459	1.1807	1.05921	0.040915	0.207092
c2	JAEGER_METASTASIS_UP	38	37	7	30	17	20	4	3	0.0290464	-0.0490296	-0.858723	-0.993493	0.214507	0.483522
c2	JAERVINEN_AMPLIFIED_IN_LARYNGEAL_CANCER	39	37	0	37	16	21	0	0	-0.0923412	-0.107378	-1.73196	-1.58348	0.0468947	0.221925
c2	JAIN_NFKB_SIGNALING	73	72	5	67	26	46	2	3	-0.18388	-0.188248	-1.9942	-1.89042	0.00318765	0.0377028
c2	JAZAERI_BREAST_CANCER_BRCA1_VS_BRCA2_DN	42	39	5	34	22	17	3	2	0.212013	0.164666	0.256732	0.373016	0.726457	0.868525
c2	JAZAERI_BREAST_CANCER_BRCA1_VS_BRCA2_UP	45	45	4	41	21	24	1	3	-0.122901	-0.147992	-1.57582	-1.21697	0.081243	0.294474
c2	JAZAG_TGFB1_SIGNALING_DN	37	27	2	25	18	9	2	0	0.218436	0.146561	0.594564	0.833603	0.392726	0.645754
c2	JAZAG_TGFB1_SIGNALING_UP	110	90	6	84	51	39	3	3	0.0658762	0.0680037	-0.29313	0.0809341	0.851844	0.931139
c2	JAZAG_TGFB1_SIGNALING_VIA_SMAD4_DN	66	50	5	45	21	29	5	0	0.0892157	0.0307302	-0.119552	-0.22928	0.5937	0.786992
c2	JAZAG_TGFB1_SIGNALING_VIA_SMAD4_UP	103	87	8	79	45	42	6	2	0.108135	0.0568812	-0.0105664	-0.0840414	0.764569	0.888584
c2	JECHLINGER_EPITHELIAL_TO_MESENCHYMAL_TRANSITION_DN	65	59	6	53	41	18	6	0	0.308193	0.294254	1.21044	1.21891	0.0666459	0.266709
c2	JECHLINGER_EPITHELIAL_TO_MESENCHYMAL_TRANSITION_UP	72	66	15	51	49	17	11	4	0.327529	0.309182	0.98756	1.0958	0.113893	0.349963
c2	JEON_SMAD6_TARGETS_DN	19	16	4	12	5	11	1	3	-0.463616	-0.45153	-2.60738	-3.43398	0.00603759	0.0610643
c2	JEON_SMAD6_TARGETS_UP	21	20	5	15	17	3	5	0	0.655954	0.643904	2.6562	2.55209	0.00605578	0.0611811
c2	JEPSEN_SMRT_TARGETS	35	30	5	25	19	11	4	1	0.345374	0.297208	0.921107	1.26988	0.215591	0.48406
c2	JIANG_AGING_CEREBRAL_CORTEX_DN	51	46	2	44	23	23	0	2	-0.111807	-0.0587831	-0.762746	-0.491193	0.362888	0.622616
c2	JIANG_AGING_CEREBRAL_CORTEX_UP	32	31	2	29	10	21	1	1	-0.0742969	-0.113578	-1.52259	-1.68721	0.0352905	0.190937
c2	JIANG_AGING_HYPOTHALAMUS_DN	40	36	0	36	17	19	0	0	0.0457459	0.0440575	-0.0758691	0.0509387	0.878074	0.943172
c2	JIANG_AGING_HYPOTHALAMUS_UP	47	44	0	44	16	28	0	0	-0.161061	-0.134722	-1.30823	-1.21644	0.0556487	0.242868
c2	JIANG_CORE_DUPLICON_GENES	14	3	0	3	2	1	0	0	0.0382688	0.0382688	0.521607	0.521607	0.746794	0.879117
c2	JIANG_HYPOXIA_CANCER	82	81	4	77	40	41	3	1	0.00911104	-0.00663794	-0.219165	-0.132213	0.672051	0.835562
c2	JIANG_HYPOXIA_NORMAL	303	286	21	265	170	116	17	4	0.11997	0.105415	0.541765	0.587974	0.349524	0.611121
c2	JIANG_HYPOXIA_VIA_VHL	32	32	0	32	8	24	0	0	-0.265753	-0.278943	-2.80552	-2.91498	0.000290014	0.00550878
c2	JIANG_TIP30_TARGETS_DN	25	20	2	18	13	7	1	1	0.152487	0.136406	0.492734	0.5592	0.569086	0.77142
c2	JIANG_TIP30_TARGETS_UP	44	42	4	38	24	18	1	3	0.0268745	0.0515385	-0.70376	-0.18952	0.603318	0.792878
c2	JIANG_VHL_TARGETS	133	129	2	127	56	73	1	1	-0.0611203	-0.068954	-1.02326	-1.00764	0.0661835	0.265482
c2	JISON_SICKLE_CELL_DISEASE_DN	168	156	5	151	63	93	3	2	-0.0790793	-0.0892588	-0.780755	-0.822676	0.0860648	0.302988
c2	JISON_SICKLE_CELL_DISEASE_UP	190	175	16	159	116	59	14	2	0.243218	0.218822	1.02845	1.12207	0.057528	0.247428
c2	JI_CARCINOGENESIS_BY_KRAS_AND_STK11_DN	17	17	4	13	16	1	4	0	0.934318	0.858659	3.31456	3.126	0.000910176	0.0140418
c2	JI_CARCINOGENESIS_BY_KRAS_AND_STK11_UP	9	6	2	4	3	3	1	1	-0.218986	-0.218986	0.0242777	0.0242777	0.928313	0.968481
c2	JI_METASTASIS_REPRESSED_BY_STK11	25	22	2	20	19	3	1	1	0.249227	0.426005	1.68088	1.61352	0.0578846	0.248023
c2	JI_RESPONSE_TO_FSH_DN	58	56	6	50	30	26	6	0	0.111662	0.050976	0.0326431	0.133168	0.975767	0.990272
c2	JI_RESPONSE_TO_FSH_UP	71	63	6	57	36	27	6	0	0.17823	0.129489	0.931571	0.594219	0.326854	0.590097
c2	JOHANSSON_BRAIN_CANCER_EARLY_VS_LATE_DN	43	41	4	37	23	18	4	0	0.245244	0.205998	0.751716	0.637735	0.442109	0.683638
c2	JOHANSSON_BRAIN_CANCER_EARLY_VS_LATE_UP	7	5	1	4	1	4	1	0	0.0489058	0.0489058	-3.37708	-3.37708	0.0606928	0.253611
c2	JOHANSSON_GLIOMAGENESIS_BY_PDGFB_DN	21	13	1	12	8	5	1	0	0.230832	0.243231	0.734637	0.925378	0.507162	0.731845
c2	JOHANSSON_GLIOMAGENESIS_BY_PDGFB_UP	55	52	5	47	19	33	2	3	-0.148435	-0.182353	-2.12393	-1.93442	0.00757913	0.0715564
c2	JOHNSTONE_PARVB_TARGETS_1_DN	55	53	3	50	33	20	2	1	0.147885	0.158769	1.55885	1.2709	0.107257	0.34006
c2	JOHNSTONE_PARVB_TARGETS_1_UP	6	6	2	4	4	2	1	1	0.319102	0.319102	0.280024	0.280024	0.809281	0.910354
c2	JOHNSTONE_PARVB_TARGETS_2_DN	316	310	17	293	173	137	16	1	0.0771187	0.0465627	0.284586	0.297251	0.747569	0.879573
c2	JOHNSTONE_PARVB_TARGETS_2_UP	137	129	11	118	89	40	9	2	0.222801	0.215321	0.926483	1.02695	0.0877343	0.306168
c2	JOHNSTONE_PARVB_TARGETS_3_DN	856	836	34	802	329	507	12	22	-0.123546	-0.128922	-1.37398	-1.30369	0.00467055	0.0501629
c2	JOHNSTONE_PARVB_TARGETS_3_UP	409	381	21	360	261	120	20	1	0.212692	0.183388	1.18396	1.20644	0.0252189	0.157996
c2	JONES_TCOF1_TARGETS	4	3	0	3	3	0	0	0	0.522849	0.522849	2.70558	2.70558	0.109637	0.343255
c2	JOSEPH_RESPONSE_TO_SODIUM_BUTYRATE_DN	79	52	7	45	32	20	7	0	0.270359	0.230961	0.96547	0.743009	0.350793	0.612288
c2	JOSEPH_RESPONSE_TO_SODIUM_BUTYRATE_UP	30	29	1	28	14	15	1	0	0.01481	-0.00956711	-0.661602	-0.592164	0.393479	0.646324
c2	JUBAN_TARGETS_OF_SPI1_AND_FLI1_DN	88	86	6	80	29	57	5	1	-0.0914642	-0.163858	-1.76521	-1.76963	0.0015742	0.0218368
c2	JUBAN_TARGETS_OF_SPI1_AND_FLI1_UP	114	105	2	103	68	37	2	0	0.119214	0.126259	1.13454	1.01077	0.101471	0.330022
c2	JU_AGING_TERC_TARGETS_DN	5	5	1	4	4	1	1	0	0.733406	0.733406	1.4857	1.4857	0.401741	0.651671
c2	JU_AGING_TERC_TARGETS_UP	10	8	4	4	8	0	4	0	1.48563	1.48563	3.2155	3.2155	0.00869933	0.0789382
c2	KAAB_FAILED_HEART_ATRIUM_DN	144	137	4	133	67	70	4	0	0.0178968	-0.0152565	-0.117445	-0.274779	0.562928	0.768271
c2	KAAB_FAILED_HEART_ATRIUM_UP	38	25	0	25	13	12	0	0	0.0169098	0.00899498	-0.126255	-0.139511	0.747666	0.87962
c2	KAAB_FAILED_HEART_VENTRICLE_DN	41	36	2	34	20	16	2	0	0.0745581	0.0377474	-0.291378	-0.115457	0.73791	0.874387
c2	KAAB_HEART_ATRIUM_VS_VENTRICLE_DN	248	224	15	209	121	103	11	4	0.0677856	0.0554954	-0.281075	-0.208426	0.555743	0.762927
c2	KAAB_HEART_ATRIUM_VS_VENTRICLE_UP	241	210	24	186	139	71	20	4	0.287352	0.25618	1.12805	1.23511	0.0434393	0.214265
c2	KALMA_E2F1_TARGETS	11	11	0	11	0	11	0	0	-0.64211	-0.65541	-5.49472	-5.4082	2.49e-06	0.000102793
c2	KAMIKUBO_MYELOID_CEBPA_NETWORK	28	24	1	23	14	10	1	0	0.228455	0.190143	0.440349	0.356032	0.637684	0.814475
c2	KAMIKUBO_MYELOID_MN1_NETWORK	17	17	1	16	14	3	1	0	0.305197	0.287368	2.14279	2.10843	0.0210155	0.140698
c2	KAMMINGA_EZH2_TARGETS	41	40	4	36	0	40	0	4	-0.656919	-0.634695	-6.6244	-6.55131	2.94e-15	3.57e-12
c2	KAMMINGA_SENESCENCE	39	36	2	34	15	21	2	0	0.0860574	-0.00978778	-0.512786	-0.72813	0.318363	0.582298
c2	KANG_AR_TARGETS_DN	18	13	2	11	11	2	2	0	0.45104	0.455026	1.86577	2.26138	0.0493316	0.228134
c2	KANG_AR_TARGETS_UP	17	14	4	10	11	3	3	1	0.430173	0.450441	1.61649	1.74559	0.134137	0.381461
c2	KANG_CISPLATIN_RESISTANCE_DN	8	7	0	7	3	4	0	0	0.0937874	0.0937874	0.185303	0.185303	0.998269	0.998915
c2	KANG_CISPLATIN_RESISTANCE_UP	17	17	1	16	9	8	1	0	0.178886	0.176649	0.534899	0.604267	0.624934	0.805774
c2	KANG_DOXORUBICIN_RESISTANCE_DN	19	19	1	18	14	5	0	1	0.104298	0.14616	0.721138	1.18648	0.292522	0.559441
c2	KANG_DOXORUBICIN_RESISTANCE_UP	53	53	7	46	2	51	0	7	-0.654249	-0.679549	-6.1803	-6.20548	1.57e-15	2.42e-12
c2	KANG_FLUOROURACIL_RESISTANCE_DN	15	13	3	10	9	4	2	1	0.2317	0.299195	-0.219982	0.594651	0.828709	0.920837
c2	KANG_FLUOROURACIL_RESISTANCE_UP	23	21	2	19	12	9	2	0	0.261829	0.226019	1.03737	0.880887	0.330623	0.59363
c2	KANG_GIST_WITH_PDGFRA_DN	4	4	0	4	2	2	0	0	-0.0496916	-0.0496916	-0.307419	-0.307419	0.755328	0.883724
c2	KANG_GIST_WITH_PDGFRA_UP	61	52	7	45	38	14	7	0	0.435853	0.430539	1.1452	1.17787	0.058023	0.248241
c2	KANG_GLIS3_TARGETS	36	16	3	13	7	9	2	1	-0.321942	-0.0892691	-0.313877	-0.250992	0.593058	0.786454
c2	KANG_IMMORTALIZED_BY_TERT_DN	95	69	5	64	48	21	4	1	0.313587	0.318363	0.88646	0.808429	0.193491	0.457409
c2	KANG_IMMORTALIZED_BY_TERT_UP	82	71	9	62	44	27	8	1	0.242361	0.168514	0.579433	0.69385	0.362726	0.622596
c2	KANNAN_TP53_TARGETS_DN	21	19	2	17	9	10	0	2	-0.159288	-0.174193	-1.93617	-1.94078	0.0555171	0.242868
c2	KANNAN_TP53_TARGETS_UP	53	48	4	44	24	24	4	0	0.190947	0.122755	0.554657	0.402654	0.605184	0.794374
c2	KAN_RESPONSE_TO_ARSENIC_TRIOXIDE	110	97	17	80	59	38	7	10	0.125479	0.157557	-0.200782	0.282843	0.774721	0.893455
c2	KAPOSI_LIVER_CANCER_MET_DN	5	5	0	5	4	1	0	0	0.325752	0.325752	1.40391	1.40391	0.369664	0.627752
c2	KAPOSI_LIVER_CANCER_MET_UP	19	19	1	18	10	9	0	1	-0.0794141	-0.0577636	-0.789554	-0.751548	0.358952	0.619294
c2	KARAKAS_TGFB1_SIGNALING	16	15	4	11	9	6	3	1	0.279948	0.16787	-0.23225	-0.201829	0.921988	0.965533
c2	KARLSSON_TGFB1_TARGETS_DN	206	197	6	191	138	59	5	1	0.20366	0.204356	1.33452	1.30914	0.0199298	0.136286
c2	KARLSSON_TGFB1_TARGETS_UP	121	119	9	110	34	85	5	4	-0.22021	-0.286005	-3.09632	-2.95858	2.9e-06	0.000115588
c2	KASLER_HDAC7_TARGETS_1_DN	17	17	2	15	15	2	2	0	0.378845	0.36738	2.01065	2.07068	0.0295424	0.171889
c2	KASLER_HDAC7_TARGETS_1_UP	191	183	6	177	99	84	4	2	0.0635412	0.0395208	-0.0235889	0.0084052	0.855473	0.933163
c2	KASLER_HDAC7_TARGETS_2_DN	30	27	4	23	18	9	2	2	0.205769	0.269129	1.38838	1.3485	0.109567	0.343105
c2	KASLER_HDAC7_TARGETS_2_UP	6	5	0	5	3	2	0	0	-0.0801331	-0.0801331	0.299775	0.299775	0.865428	0.938135
c2	KATSANOU_ELAVL1_TARGETS_DN	148	134	22	112	73	61	16	6	0.207167	0.157303	-0.352891	0.0498198	0.802087	0.906633
c2	KATSANOU_ELAVL1_TARGETS_UP	157	141	22	119	89	52	20	2	0.381728	0.294184	1.32079	1.09272	0.0489543	0.227129
[truncated: 15,034 more rows]
