# Supplementary material for: Tumour and host cell PD-L1 is required to mediate suppression of anti-tumour immunity in mice
Source: Nat Commun. 2017 Feb 21;8:14572. doi: 10.1038/ncomms14572 (PMC5321797; doi:10.1038/ncomms14572)
Supplement: Supplementary Data 2 — Gene set enrichment analysis of differential expression between wt_host-wt_tumour and ko_host-wt_tumour. [file ncomms14572-s3.xls]

## Sheet: Lau et al suppl_table 2 hKO_tWT
GSEA MC38 hKO_tWT vs hWT_tWT
collection	name	N	n	n.sig	n.neutral	n.up	n.down	n.sig.up	n.sig.down	mean.logFC	mean.logFC.trim	mean.t	mean.t.trim	pval	padj
GOSLIM	7-methylguanosine mRNA capping	3	3	0	3	1	2	0	0	-0.0414144	-0.0414144	-0.465765	-0.465765	0.513182	0.764029
GOSLIM	ATPase activity, coupled to transmembrane movement of substances	26	19	0	19	10	9	0	0	0.0719374	0.0630494	0.383221	0.371528	0.501414	0.756938
GOSLIM	B cell mediated immunity	130	90	0	90	57	33	0	0	0.321679	0.272917	0.736697	0.810704	0.014739	0.11097
GOSLIM	DNA binding	1702	1223	0	1223	549	674	0	0	-0.0199237	-0.0234505	-0.113497	-0.137528	0.325967	0.622166
GOSLIM	DNA helicase activity	31	29	0	29	16	13	0	0	-0.0070788	-0.00958297	-0.0497936	-0.0229182	0.733198	0.889675
GOSLIM	DNA ligase activity	4	4	0	4	3	1	0	0	0.0332532	0.0332532	0.490822	0.490822	0.56911	0.800159
GOSLIM	DNA metabolic process	332	277	0	277	152	125	0	0	0.00112648	0.00799473	0.127489	0.131404	0.810745	0.927712
GOSLIM	DNA recombination	49	40	0	40	18	22	0	0	-0.0375982	-0.0341252	-0.18265	-0.238357	0.39342	0.676882
GOSLIM	DNA repair	155	148	0	148	75	73	0	0	-0.0171554	-0.0100195	-0.0748534	-0.0535725	0.545255	0.785003
GOSLIM	DNA replication	141	117	0	117	64	53	0	0	0.00600452	0.0116586	0.141807	0.160681	0.777009	0.911477
GOSLIM	DNA replication origin binding	4	4	0	4	3	1	0	0	0.0233821	0.0233821	0.228585	0.228585	0.822322	0.932025
GOSLIM	DNA topoisomerase activity	6	6	0	6	4	2	0	0	0.0278612	0.0278612	0.315251	0.315251	0.678327	0.861192
GOSLIM	DNA-directed DNA polymerase activity	16	12	0	12	8	4	0	0	0.0625205	0.0492771	0.636473	0.634599	0.258202	0.557223
GOSLIM	DNA-directed RNA polymerase activity	37	34	0	34	18	16	0	0	-0.00750941	0.00136238	0.0396436	0.0400761	0.913668	0.968153
GOSLIM	DNA-methyltransferase activity	18	17	0	17	6	11	0	0	-0.0539375	-0.0168305	-0.17937	-0.220054	0.517102	0.766847
GOSLIM	G-protein coupled receptor activity	285	109	0	109	60	49	0	0	0.0772117	0.0958911	0.206357	0.24979	0.604956	0.82236
GOSLIM	G-protein coupled receptor signaling pathway	565	303	0	303	157	146	0	0	0.024106	0.0353647	0.113862	0.167391	0.844358	0.940182
GOSLIM	GABA receptor activity	41	5	0	5	2	3	0	0	-0.0812496	-0.0812496	-0.361577	-0.361577	0.50427	0.758958
GOSLIM	GTPase activity	252	215	0	215	121	94	0	0	0.0723923	0.0445322	0.305922	0.33905	0.319652	0.616622
GOSLIM	GTPase regulator activity	330	287	0	287	133	154	0	0	0.030843	0.00589472	0.0452832	0.0501492	0.876845	0.95367
GOSLIM	Golgi apparatus	17	17	0	17	9	8	0	0	0.0307355	0.0306898	0.332864	0.350934	0.528029	0.773246
GOSLIM	I-kappaB kinase/NF-kappaB signaling	77	58	0	58	39	19	0	0	0.104147	0.109915	0.668419	0.772831	0.036512	0.191953
GOSLIM	JAK-STAT cascade	58	26	0	26	20	6	0	0	0.163037	0.161398	0.850938	0.906164	0.0294039	0.169964
GOSLIM	JNK cascade	75	64	0	64	35	29	0	0	0.0921061	0.0897137	0.332096	0.397023	0.357138	0.647282
GOSLIM	MAPK cascade	273	191	0	191	102	89	0	0	0.0401622	0.0455859	0.24839	0.28232	0.47221	0.735996
GOSLIM	MHC protein complex	7	5	0	5	5	0	0	0	0.369319	0.369319	2.12742	2.12742	0.00848137	0.0786401
GOSLIM	RNA binding	432	372	0	372	233	139	0	0	0.0205579	0.0407227	0.405403	0.443284	0.125619	0.383573
GOSLIM	RNA catabolic process	62	43	0	43	31	12	0	0	0.0906561	0.0755227	0.625369	0.660359	0.0731792	0.282031
GOSLIM	RNA helicase activity	73	64	0	64	30	34	0	0	-0.00402412	0.00380276	0.0737974	0.0411775	0.975831	0.990081
GOSLIM	RNA localization	82	70	0	70	34	36	0	0	0.0094962	0.00466369	0.111649	0.119518	0.890412	0.958178
GOSLIM	RNA metabolic process	2115	1649	0	1649	820	829	0	0	-0.0142362	-0.00641925	0.0159024	0.00808728	0.747207	0.896384
GOSLIM	RNA methyltransferase activity	26	25	0	25	12	13	0	0	-0.00221241	-0.00663626	-0.0614276	-0.0737278	0.697184	0.87061
GOSLIM	RNA polymerase II transcription factor activity, ligand-activated sequence-specific DNA binding	44	28	0	28	14	14	0	0	0.0110718	-0.028104	-0.111699	-0.124009	0.58708	0.812244
GOSLIM	RNA polymerase II transcription factor activity, sequence-specific DNA binding	59	37	0	37	17	20	0	0	-0.00888693	-0.0357312	-0.239349	-0.22338	0.330625	0.625528
GOSLIM	RNA splicing	123	112	0	112	73	39	0	0	0.0454743	0.0507289	0.536584	0.5604	0.063113	0.260373
GOSLIM	RNA splicing, via transesterification reactions	120	109	0	109	71	38	0	0	0.0457127	0.0512466	0.542658	0.570186	0.0611841	0.255529
GOSLIM	SNAP receptor activity	5	4	0	4	2	2	0	0	0.0721297	0.0721297	0.226331	0.226331	0.830503	0.935518
GOSLIM	SNARE complex	4	3	0	3	1	2	0	0	0.0172765	0.0172765	0.0935842	0.0935842	0.982912	0.993277
GOSLIM	acetylcholine receptor activity	48	7	0	7	4	3	0	0	-0.0323935	-0.0323935	-0.0769292	-0.0769292	0.793734	0.920668
GOSLIM	acetyltransferase activity	82	72	0	72	42	30	0	0	-0.0115438	0.0131612	0.124201	0.185982	0.804604	0.92576
GOSLIM	actin binding	171	136	0	136	66	70	0	0	-0.0738876	-0.0230864	-0.0156098	-0.0638007	0.670009	0.857541
GOSLIM	actin cytoskeleton	311	236	0	236	112	124	0	0	-0.0996538	-0.0264317	0.0610815	0.00646288	0.883455	0.955738
GOSLIM	acyl-CoA metabolic process	31	22	0	22	10	12	0	0	0.00499202	0.00468354	-0.0347408	-0.0403771	0.764385	0.904877
GOSLIM	adenylate cyclase activity	55	26	0	26	7	19	0	0	-0.289609	-0.195528	-0.771205	-0.799172	0.0202129	0.135253
GOSLIM	amino acid transmembrane transporter activity	77	57	0	57	31	26	0	0	-0.0132675	0.0135243	0.0982785	0.232175	0.834847	0.937502
GOSLIM	amino acid transport	59	30	0	30	15	15	0	0	-0.0529704	-0.0108178	-0.16947	-0.132893	0.501098	0.756856
GOSLIM	aminoacyl-tRNA ligase activity	26	26	0	26	15	11	0	0	0.0142873	0.0105342	0.212345	0.203816	0.714489	0.881424
GOSLIM	amylase activity	8	4	0	4	1	3	0	0	-0.277359	-0.277359	-0.705328	-0.705328	0.294515	0.590938
GOSLIM	anatomical structure morphogenesis	550	384	0	384	164	220	0	0	-0.101618	-0.0492852	-0.175541	-0.211431	0.236548	0.532921
GOSLIM	angiogenesis	197	105	0	105	35	70	0	0	-0.174337	-0.153224	-0.655984	-0.648921	0.00500855	0.0555082
GOSLIM	anion channel activity	18	13	0	13	7	6	0	0	-0.0200376	-0.0221703	-0.0142818	0.0236605	0.848585	0.942257
GOSLIM	anion transport	168	76	0	76	31	45	0	0	-0.116604	-0.101415	-0.525519	-0.496307	0.035023	0.187897
GOSLIM	anterior/posterior axis specification	26	18	0	18	6	12	0	0	-0.0855015	-0.0488543	-0.316503	-0.280301	0.339037	0.633087
GOSLIM	antigen binding	27	11	0	11	9	2	0	0	0.287601	0.31609	1.87918	1.94478	0.000635013	0.0138233
GOSLIM	antigen processing and presentation	60	33	0	33	30	3	0	0	0.456782	0.438497	1.92421	1.94739	1.77e-07	3.38e-05
GOSLIM	antigen processing and presentation of peptide or polysaccharide antigen via MHC class II	26	13	0	13	13	0	0	0	0.583946	0.568613	1.98851	1.82598	0.00011199	0.00395521
GOSLIM	antioxidant activity	31	22	0	22	12	10	0	0	-0.113294	-0.0406151	-0.0273644	-0.0514027	0.813971	0.928889
GOSLIM	apoptotic process	514	334	0	334	190	144	0	0	0.0282486	0.0412534	0.295872	0.304764	0.333967	0.628426
GOSLIM	aspartic-type endopeptidase activity	23	15	0	15	8	7	0	0	0.0878412	0.0638811	0.326407	0.429597	0.546253	0.785178
GOSLIM	asymmetric protein localization	12	12	0	12	6	6	0	0	-0.0331608	-0.00872015	-0.0355998	-0.0300338	0.813731	0.928837
GOSLIM	behavior	17	7	0	7	4	3	0	0	0.207509	0.207509	0.45852	0.45852	0.537771	0.77983
GOSLIM	bicellular tight junction	3	3	0	3	1	2	0	0	-0.0184183	-0.0184183	-0.197488	-0.197488	0.74131	0.89334
GOSLIM	binding	5354	3801	0	3801	1926	1875	0	0	0.00185157	0.00267365	0.0963071	0.0958552	0.9144	0.968446
GOSLIM	biological adhesion	544	356	0	356	133	223	0	0	-0.135614	-0.121026	-0.418413	-0.445531	0.0285434	0.166813
GOSLIM	biological regulation	3814	2395	0	2395	1132	1263	0	0	-0.0270907	-0.0171781	-0.0370293	-0.0452782	0.52313	0.770817
GOSLIM	biosynthetic process	680	504	0	504	274	230	0	0	-0.00207458	0.00483776	0.112238	0.124585	0.856234	0.945613
GOSLIM	blood circulation	161	59	0	59	12	47	0	0	-0.458426	-0.413423	-1.14027	-1.1587	3.37e-05	0.00154229
GOSLIM	blood coagulation	177	94	0	94	46	48	0	0	-0.0503422	-0.000144248	0.084683	0.128022	0.949685	0.981214
GOSLIM	calcium ion binding	419	246	0	246	111	135	0	0	-0.082231	-0.0475887	-0.0892609	-0.0637256	0.495077	0.752406
GOSLIM	calcium-dependent phospholipid binding	149	74	0	74	33	41	0	0	0.0153432	0.0218741	0.0865957	0.137258	0.947161	0.980589
GOSLIM	calcium-mediated signaling	146	93	0	93	49	44	0	0	-0.00994729	0.0146155	0.066297	0.108247	0.988456	0.995237
GOSLIM	calmodulin binding	285	158	0	158	78	80	0	0	-0.0193583	0.0028991	0.127608	0.16076	0.80919	0.927412
GOSLIM	carbohydrate kinase activity	34	31	0	31	18	13	0	0	0.0714873	0.0360691	0.345105	0.308866	0.43709	0.709397
GOSLIM	carbohydrate metabolic process	554	387	0	387	206	181	0	0	-0.0221851	0.0131189	0.147956	0.166659	0.725002	0.886253
GOSLIM	carbohydrate phosphatase activity	13	9	0	9	3	6	0	0	-0.112417	-0.112417	-0.678364	-0.678364	0.16362	0.440993
GOSLIM	carbohydrate transmembrane transporter activity	58	20	0	20	7	13	0	0	-0.092086	-0.0900424	-0.544228	-0.622642	0.111763	0.359211
GOSLIM	carbohydrate transport	76	37	0	37	15	22	0	0	-0.0910931	-0.0521544	-0.325607	-0.313735	0.217775	0.511778
GOSLIM	carboxy-lyase activity	22	15	0	15	6	9	0	0	0.0878545	-0.00541436	0.204198	0.126055	0.832201	0.936056
GOSLIM	catabolic process	378	326	0	326	154	172	0	0	-0.0113022	-0.00213218	0.0892893	0.0538868	0.992402	0.996588
GOSLIM	catalytic activity	5107	3784	0	3784	2014	1770	0	0	0.00766588	0.0132552	0.151798	0.167524	0.630541	0.83637
GOSLIM	cation channel activity	140	59	0	59	21	38	0	0	-0.180833	-0.164178	-0.602088	-0.643197	0.0170499	0.122142
GOSLIM	cation transmembrane transporter activity	351	169	0	169	75	94	0	0	-0.0761818	-0.0440453	-0.124202	-0.150544	0.385684	0.670839
GOSLIM	cation transport	539	263	0	263	122	141	0	0	-0.0596015	-0.031117	-0.0774928	-0.0839317	0.496802	0.75365
GOSLIM	cell adhesion	518	338	0	338	127	211	0	0	-0.129582	-0.118022	-0.406851	-0.432409	0.0330042	0.181859
GOSLIM	cell communication	2996	1789	0	1789	877	912	0	0	-0.00589154	-0.00226201	0.0417815	0.0475282	0.845094	0.940386
GOSLIM	cell cycle	1075	804	0	804	413	391	0	0	0.00996802	0.00862347	0.140935	0.133275	0.765182	0.905392
GOSLIM	cell death	526	345	0	345	196	149	0	0	0.0185862	0.0371012	0.275602	0.286924	0.379213	0.66715
GOSLIM	cell differentiation	161	83	0	83	43	40	0	0	0.00927109	-0.013843	0.125227	0.0570947	0.933629	0.976493
GOSLIM	cell growth	3	3	0	3	1	2	0	0	0.32208	0.32208	0.343858	0.343858	0.934686	0.976505
GOSLIM	cell junction	52	36	0	36	13	23	0	0	-0.125101	-0.0678687	-0.27322	-0.328041	0.258483	0.557411
GOSLIM	cell killing	8	4	0	4	3	1	0	0	-0.017013	-0.017013	-0.0690461	-0.0690461	0.852547	0.944093
GOSLIM	cell part	2911	2126	0	2126	1179	947	0	0	0.0178292	0.0224391	0.247458	0.252972	0.361656	0.651203
GOSLIM	cell projection	62	40	0	40	19	21	0	0	0.00348502	0.00109699	0.0253209	-0.0346649	0.840349	0.939035
GOSLIM	cell proliferation	105	58	0	58	38	20	0	0	0.276574	0.244446	0.871247	0.89996	0.00708975	0.0702646
GOSLIM	cell surface receptor signaling pathway	1550	779	0	779	395	384	0	0	0.0387344	0.0332885	0.140902	0.164473	0.766877	0.906188
GOSLIM	cell-cell signaling	564	287	0	287	135	152	0	0	-0.0104385	-0.0165665	-0.0186769	-0.0136681	0.659298	0.851922
GOSLIM	cell-matrix adhesion	85	52	0	52	10	42	0	0	-0.277521	-0.248337	-0.998898	-1.0511	0.000449737	0.0109998
GOSLIM	cellular amino acid biosynthetic process	78	60	0	60	31	29	0	0	-0.0210565	0.000611115	0.055853	0.0744517	0.962388	0.985177
GOSLIM	cellular amino acid catabolic process	53	40	0	40	18	22	0	0	0.0227967	-0.0124761	-0.042585	-0.0889629	0.675553	0.860194
GOSLIM	cellular amino acid metabolic process	258	178	0	178	86	92	0	0	-0.0173215	-0.00299117	-0.0415668	-0.0271722	0.630895	0.836623
GOSLIM	cellular calcium ion homeostasis	37	23	0	23	9	14	0	0	-0.219001	-0.0750156	-0.0169781	-0.163015	0.71675	0.882503
GOSLIM	cellular component biogenesis	292	247	0	247	153	94	0	0	0.034104	0.0362885	0.410343	0.4161	0.139165	0.405838
GOSLIM	cellular component morphogenesis	441	301	0	301	131	170	0	0	-0.116053	-0.0538284	-0.213231	-0.237035	0.191808	0.478689
GOSLIM	cellular component organization	1156	838	0	838	417	421	0	0	-0.0307647	-0.00549737	0.0511095	0.0348341	0.886345	0.956829
GOSLIM	cellular component organization or biogenesis	1265	940	0	940	492	448	0	0	-0.0215525	0.00370379	0.116781	0.112484	0.84769	0.941933
GOSLIM	cellular defense response	215	143	0	143	100	43	0	0	0.30144	0.31359	0.886168	1.00867	0.00115834	0.0207427
GOSLIM	cellular glucose homeostasis	60	31	0	31	10	21	0	0	-0.218018	-0.191431	-0.716699	-0.821163	0.0200421	0.134727
GOSLIM	cellular process	6649	4270	0	4270	2169	2101	0	0	-0.00533607	0.000926303	0.0856664	0.0924375	0.958503	0.983884
GOSLIM	cellular protein modification process	1251	991	0	991	507	484	0	0	0.0122086	0.0071685	0.116759	0.127551	0.838656	0.93819
GOSLIM	centromeric DNA binding	38	29	0	29	13	16	0	0	0.0358868	-0.0126767	0.0183155	-0.0477967	0.81477	0.929339
GOSLIM	channel regulator activity	16	8	0	8	5	3	0	0	-0.27305	-0.27305	-0.0346466	-0.0346466	0.813835	0.928837
GOSLIM	chemokine activity	41	21	0	21	14	7	0	0	0.464694	0.425004	1.13285	1.18221	0.0105365	0.0902224
GOSLIM	cholesterol metabolic process	92	52	0	52	30	22	0	0	0.111479	0.0574431	0.239895	0.265148	0.593984	0.816601
GOSLIM	chromatin assembly	23	7	0	7	3	4	0	0	-0.0770086	-0.0770086	-0.0969347	-0.0969347	0.733556	0.88979
GOSLIM	chromatin binding	141	134	0	134	66	68	0	0	-0.00592906	0.0015132	0.039878	0.0588848	0.897206	0.960425
GOSLIM	chromatin organization	269	173	0	173	84	89	0	0	-0.0183448	-0.0112555	-0.0206156	-0.0188812	0.685193	0.865092
GOSLIM	chromatin remodeling	6	6	0	6	5	1	0	0	0.0374749	0.0374749	0.573879	0.573879	0.407166	0.688575
GOSLIM	chromosome	72	50	0	50	30	20	0	0	-4.62e-05	0.0130255	0.229721	0.199644	0.600504	0.819761
GOSLIM	chromosome segregation	80	63	0	63	28	35	0	0	-0.0304371	-0.0161137	-0.107787	-0.0612574	0.533546	0.776855
GOSLIM	cilium	10	8	0	8	3	5	0	0	-0.0058839	-0.0058839	-0.192002	-0.192002	0.612503	0.826266
GOSLIM	coenzyme metabolic process	97	77	0	77	44	33	0	0	0.0193743	0.0120567	0.10831	0.124437	0.883109	0.955689
GOSLIM	complement activation	40	24	0	24	7	17	0	0	-0.560285	-0.568069	-0.861891	-0.995846	0.0135944	0.105574
GOSLIM	cyclic nucleotide metabolic process	77	44	0	44	15	29	0	0	-0.178416	-0.118098	-0.515359	-0.502085	0.0636577	0.261877
GOSLIM	cysteine-type endopeptidase inhibitor activity	29	10	0	10	8	2	0	0	0.359663	0.255401	1.37779	1.39257	0.0144749	0.109894
GOSLIM	cysteine-type peptidase activity	104	65	0	65	48	17	0	0	0.159254	0.153994	0.955166	1.06085	0.00191071	0.029093
GOSLIM	cytokine activity	234	126	0	126	70	56	0	0	0.13137	0.134773	0.442042	0.480592	0.175995	0.45754
GOSLIM	cytokine production	4	3	0	3	2	1	0	0	-0.327599	-0.327599	0.193574	0.193574	0.879595	0.954692
GOSLIM	cytokine receptor activity	44	38	0	38	23	15	0	0	0.111993	0.0865583	0.370214	0.455574	0.34075	0.634498
GOSLIM	cytokine receptor binding	102	41	0	41	21	20	0	0	0.0320608	0.0600601	0.242582	0.297561	0.60169	0.820512
GOSLIM	cytokine-mediated signaling pathway	149	110	0	110	68	42	0	0	0.17989	0.167803	0.59239	0.684881	0.0465701	0.220151
GOSLIM	cytokinesis	97	68	0	68	28	40	0	0	-0.0709604	-0.0295425	0.0640162	-0.0218314	0.881088	0.955233
GOSLIM	cytoplasm	725	625	0	625	395	230	0	0	0.0433705	0.0466884	0.411204	0.454829	0.103756	0.345062
GOSLIM	cytoplasmic, membrane-bounded vesicle	47	34	0	34	24	10	0	0	0.147825	0.147217	0.951177	1.02955	0.00999396	0.0872
GOSLIM	cytoskeletal protein binding	242	193	0	193	89	104	0	0	-0.0739655	-0.0214518	-0.0614306	-0.0806805	0.542531	0.782979
GOSLIM	cytoskeleton	640	451	0	451	207	244	0	0	-0.0641221	-0.0102737	0.0360402	-0.00799002	0.805011	0.925822
GOSLIM	cytoskeleton organization	75	60	0	60	30	30	0	0	0.0154741	0.00936094	0.223336	0.149459	0.638797	0.841334
GOSLIM	cytosol	48	41	0	41	28	13	0	0	0.0893593	0.0888843	0.658459	0.74855	0.0575565	0.247233
GOSLIM	damaged DNA binding	14	13	0	13	10	3	0	0	0.0307516	0.0350628	0.497096	0.501188	0.342446	0.636057
GOSLIM	deacetylase activity	25	22	0	22	11	11	0	0	0.00930547	0.0078336	-0.00749204	0.0314381	0.853447	0.944308
GOSLIM	deaminase activity	28	22	0	22	9	13	0	0	-0.0129265	-0.0317661	-0.0881094	-0.215366	0.617873	0.829346
GOSLIM	death	530	349	0	349	198	151	0	0	0.0187908	0.0370918	0.277237	0.288793	0.374485	0.662873
GOSLIM	defense response to bacterium	41	6	0	6	2	4	0	0	0.0142481	0.0142481	-0.0285822	-0.0285822	0.853532	0.944308
GOSLIM	developmental process	2318	1409	0	1409	633	776	0	0	-0.0695798	-0.0463725	-0.131246	-0.145408	0.286897	0.584534
GOSLIM	digestive tract mesoderm development	48	33	0	33	15	18	0	0	-0.169847	-0.137977	-0.605355	-0.554405	0.0479711	0.223844
GOSLIM	dorsal/ventral axis specification	28	21	0	21	10	11	0	0	-0.0604953	-0.0690435	-0.288403	-0.303871	0.357579	0.647529
GOSLIM	double-stranded DNA binding	33	29	0	29	16	13	0	0	-0.0266485	-0.0101978	-0.0130837	-0.00788129	0.809499	0.92746
GOSLIM	ectoderm development	585	359	0	359	136	223	0	0	-0.125688	-0.0982429	-0.412339	-0.414504	0.0282647	0.16581
GOSLIM	embryo development	142	104	0	104	46	58	0	0	-0.0851443	-0.048003	-0.158899	-0.180129	0.341653	0.635416
GOSLIM	endocytosis	360	249	0	249	121	128	0	0	-0.009777	-0.00870308	0.0590514	0.0823722	0.937725	0.977639
GOSLIM	endodeoxyribonuclease activity	12	8	0	8	4	4	0	0	0.0186371	0.0186371	0.140014	0.140014	0.939863	0.97825
GOSLIM	endoderm development	12	9	0	9	6	3	0	0	0.0536501	0.0536501	0.277284	0.277284	0.739887	0.89275
GOSLIM	endoplasmic reticulum	61	55	0	55	33	22	0	0	0.0252132	0.0502634	0.407268	0.489755	0.244812	0.541929
GOSLIM	endoribonuclease activity	49	29	0	29	20	9	0	0	0.0631925	0.0546301	0.577649	0.591437	0.148302	0.419708
GOSLIM	endosome	31	30	0	30	20	10	0	0	0.060546	0.0603519	0.826958	0.775698	0.0359213	0.19063
GOSLIM	enzyme activator activity	130	109	0	109	48	61	0	0	0.00853393	-0.0105507	0.0160744	0.0192287	0.792211	0.919855
GOSLIM	enzyme inhibitor activity	391	171	0	171	82	89	0	0	-0.0124191	-0.00603226	-0.0238779	0.00429731	0.697938	0.871321
GOSLIM	enzyme regulator activity	983	652	0	652	300	352	0	0	0.00287419	-0.0037477	0.0104116	0.00743745	0.742844	0.894239
GOSLIM	exocytosis	241	158	0	158	79	79	0	0	-0.00959748	-0.0134756	0.0540945	0.0587186	0.913534	0.968135
GOSLIM	exodeoxyribonuclease activity	5	5	0	5	4	1	0	0	0.0295576	0.0295576	0.332343	0.332343	0.681814	0.863405
GOSLIM	exoribonuclease activity	27	26	0	26	17	9	0	0	0.0436394	0.043853	0.382175	0.419423	0.367353	0.656205
GOSLIM	extracellular matrix	240	148	0	148	32	116	0	0	-0.379479	-0.330077	-1.12546	-1.18225	1.47e-06	0.000152248
GOSLIM	extracellular matrix structural constituent	70	47	0	47	4	43	0	0	-0.484756	-0.414288	-1.56951	-1.56689	1.27e-07	2.68e-05
GOSLIM	extracellular region	682	328	0	328	108	220	0	0	-0.218329	-0.194026	-0.593168	-0.641253	0.00310212	0.040841
GOSLIM	extracellular transport	113	52	0	52	18	34	0	0	-0.137862	-0.115114	-0.425941	-0.567343	0.0720334	0.279552
GOSLIM	fatty acid beta-oxidation	32	30	0	30	15	15	0	0	0.0187967	0.017496	0.0192516	0.0632673	0.884462	0.955949
GOSLIM	fatty acid biosynthetic process	58	23	0	23	11	12	0	0	-0.104349	-0.0130766	0.0930971	0.179105	0.940402	0.978453
GOSLIM	fatty acid metabolic process	245	124	0	124	68	56	0	0	-0.0439499	0.0190169	0.115851	0.212769	0.805685	0.926013
GOSLIM	female gamete generation	93	67	0	67	33	34	0	0	-0.0829635	-0.0756575	-0.279019	-0.246341	0.213944	0.506995
GOSLIM	ferredoxin metabolic process	8	7	0	7	5	2	0	0	0.0380198	0.0380198	0.476415	0.476415	0.471796	0.735762
GOSLIM	fertilization	65	18	0	18	5	13	0	0	-0.330573	-0.247735	-0.653209	-0.702114	0.0721089	0.279615
GOSLIM	galactosidase activity	5	3	0	3	2	1	0	0	0.0269875	0.0269875	0.403283	0.403283	0.691626	0.868167
GOSLIM	gamete generation	326	203	0	203	90	113	0	0	-0.122937	-0.068731	-0.289154	-0.268668	0.123882	0.381623
GOSLIM	gap junction channel activity	20	7	0	7	4	3	0	0	0.0876911	0.0876911	0.318414	0.318414	0.663048	0.853787
GOSLIM	generation of precursor metabolites and energy	280	209	0	209	121	88	0	0	-0.0022647	0.0264739	0.236666	0.251077	0.479587	0.740827
GOSLIM	gluconeogenesis	13	11	0	11	3	8	0	0	-0.142117	-0.119667	-0.381376	-0.290011	0.357311	0.647282
GOSLIM	glucosidase activity	11	6	0	6	2	4	0	0	-0.0754358	-0.0754358	-0.406316	-0.406316	0.434268	0.706542
GOSLIM	glutamate receptor activity	137	4	0	4	1	3	0	0	-0.194092	-0.194092	-0.958042	-0.958042	0.211783	0.504672
GOSLIM	glycogen metabolic process	88	67	0	67	36	31	0	0	-0.0523546	0.010921	0.190364	0.209542	0.657769	0.85124
GOSLIM	glycolytic process	24	21	0	21	7	14	0	0	-0.111625	-0.0659808	-0.43695	-0.371913	0.183706	0.467301
GOSLIM	growth	5	5	0	5	3	2	0	0	0.445057	0.445057	1.36839	1.36839	0.122731	0.379002
GOSLIM	growth factor activity	92	37	0	37	21	16	0	0	0.0401924	0.0371305	0.147932	0.2023	0.788619	0.918079
GOSLIM	guanyl-nucleotide exchange factor activity	144	119	0	119	52	67	0	0	0.0212988	-0.00163235	-0.0239061	-0.0209027	0.681667	0.86333
GOSLIM	guanylate cyclase activity	23	16	0	16	2	14	0	0	-0.451323	-0.401281	-1.47769	-1.53287	0.000392975	0.00992523
GOSLIM	heart development	182	93	0	93	29	64	0	0	-0.214265	-0.16844	-0.590582	-0.649306	0.0105992	0.0906907
GOSLIM	helicase activity	113	102	0	102	47	55	0	0	-0.0138848	-0.00772486	-0.027308	-0.0361307	0.67447	0.859509
GOSLIM	hemopoiesis	115	67	0	67	46	21	0	0	0.287554	0.274113	0.820146	0.944543	0.00886849	0.0810351
GOSLIM	heterotrimeric G-protein complex	29	23	0	23	16	7	0	0	0.343184	0.32877	0.763969	0.871743	0.0697929	0.274154
GOSLIM	homeostatic process	200	119	0	119	39	80	0	0	-0.207136	-0.168263	-0.602031	-0.661278	0.00711374	0.0703023
GOSLIM	hormone activity	176	45	0	45	23	22	0	0	0.0460731	0.0157956	0.0795518	0.0526626	0.982683	0.993244
GOSLIM	hydro-lyase activity	55	40	0	40	22	18	0	0	-0.0230348	0.011841	0.18453	0.215188	0.713862	0.881214
GOSLIM	hydrogen ion transmembrane transporter activity	40	32	0	32	21	11	0	0	0.0201011	0.0564688	0.564547	0.683165	0.137867	0.403622
GOSLIM	hydrolase activity	2145	1463	0	1463	771	692	0	0	0.00419995	0.0123092	0.142628	0.156912	0.735305	0.890363
GOSLIM	hydrolase activity, acting on ester bonds	648	436	0	436	244	192	0	0	0.0178264	0.0258078	0.224885	0.244342	0.489487	0.74834
GOSLIM	hydrolase activity, hydrolyzing N-glycosyl compounds	30	19	0	19	13	6	0	0	0.172429	0.178739	0.853898	0.87685	0.0590096	0.250338
GOSLIM	hydrolase activity, hydrolyzing O-glycosyl compounds	34	18	0	18	8	10	0	0	-0.15865	-0.113553	-0.310832	-0.284419	0.346862	0.638441
GOSLIM	immune response	494	290	0	290	185	105	0	0	0.233679	0.226417	0.720047	0.79339	0.00553079	0.0592803
GOSLIM	immune system process	1379	806	0	806	463	343	0	0	0.110003	0.100682	0.372021	0.41047	0.16937	0.448953
GOSLIM	integral component of membrane	228	106	0	106	50	56	0	0	-0.0425575	-0.0465281	-0.176931	-0.166315	0.342359	0.636057
GOSLIM	intermediate filament binding	12	8	0	8	4	4	0	0	0.112545	0.112545	0.11813	0.11813	0.97184	0.9888
GOSLIM	intermediate filament cytoskeleton	71	16	0	16	8	8	0	0	-0.115775	-0.112223	-0.149385	-0.119687	0.627578	0.835347
GOSLIM	intracellular	2396	1885	0	1885	1066	819	0	0	0.0264894	0.0280527	0.292824	0.295599	0.256888	0.555515
GOSLIM	intracellular protein transport	983	746	0	746	381	365	0	0	-0.00588007	0.00284303	0.0984373	0.103429	0.917539	0.969524
GOSLIM	intracellular ribonucleoprotein complex	151	145	0	145	112	33	0	0	0.0994117	0.104467	0.992908	1.02115	0.00013472	0.00452493
GOSLIM	intracellular signal transduction	1166	807	0	807	432	375	0	0	0.0363685	0.0290864	0.208818	0.221184	0.541462	0.782322
GOSLIM	intramolecular transferase activity	4	4	0	4	2	2	0	0	0.0453198	0.0453198	0.253635	0.253635	0.809977	0.92746
GOSLIM	ion channel activity	425	126	0	126	49	77	0	0	-0.1565	-0.11524	-0.409313	-0.437439	0.0490767	0.226143
GOSLIM	ion transport	677	345	0	345	159	186	0	0	-0.0612243	-0.0395432	-0.160381	-0.142219	0.303786	0.602091
GOSLIM	isomerase activity	177	121	0	121	77	44	0	0	0.0291966	0.0562838	0.366912	0.417386	0.213816	0.506995
GOSLIM	kinase activator activity	62	54	0	54	20	34	0	0	-0.058054	-0.0535856	-0.273824	-0.29872	0.216477	0.510189
GOSLIM	kinase activity	734	618	0	618	294	324	0	0	0.0273524	8.19e-06	0.0327896	0.0264257	0.82959	0.935297
GOSLIM	kinase inhibitor activity	66	60	0	60	26	34	0	0	-0.00748164	-0.024846	-0.122938	-0.14342	0.46909	0.733633
GOSLIM	kinase regulator activity	168	149	0	149	63	86	0	0	-0.0122841	-0.0262222	-0.153174	-0.179356	0.328058	0.623831
GOSLIM	ligand-gated ion channel activity	219	29	0	29	11	18	0	0	-0.10096	-0.121197	-0.543051	-0.543279	0.0745564	0.285333
GOSLIM	ligase activity	409	334	0	334	195	139	0	0	0.0243798	0.0201853	0.23822	0.247952	0.456654	0.724177
GOSLIM	lipase activity	100	45	0	45	23	22	0	0	-0.0391342	0.00421657	0.110814	0.102354	0.94736	0.980657
GOSLIM	lipid binding	63	39	0	39	21	18	0	0	0.0505782	0.00502903	0.238535	0.181763	0.655681	0.849959
GOSLIM	lipid metabolic process	939	568	0	568	292	276	0	0	0.00534149	0.014117	0.138092	0.156018	0.765518	0.905468
GOSLIM	lipid transport	333	178	0	178	87	91	0	0	0.00967921	0.00499646	0.0892203	0.0895299	0.971622	0.9888
GOSLIM	lipid transporter activity	111	62	0	62	27	35	0	0	-0.0598848	-0.039052	-0.155251	-0.210139	0.409688	0.689523
GOSLIM	localization	2614	1625	0	1625	810	815	0	0	-0.0233306	-0.00517958	0.0574371	0.061476	0.919121	0.969646
GOSLIM	locomotion	59	49	0	49	25	24	0	0	-0.0205223	0.00693868	0.165642	0.17796	0.777963	0.911828
GOSLIM	lyase activity	194	137	0	137	73	64	0	0	-0.0498615	-0.0149754	0.0614481	0.113875	0.997979	0.998859
GOSLIM	lysosomal transport	40	26	0	26	17	9	0	0	0.0614169	0.0410366	0.553201	0.494017	0.218363	0.512531
GOSLIM	mRNA 3'-end processing	28	27	0	27	14	13	0	0	-0.034979	-0.0241473	-0.165666	-0.148482	0.505548	0.759759
GOSLIM	mRNA binding	125	113	0	113	69	44	0	0	0.0215573	0.0302102	0.283818	0.360631	0.372957	0.661521
GOSLIM	mRNA polyadenylation	18	17	0	17	10	7	0	0	-0.0303498	-0.0165992	-0.0508795	-0.0335019	0.793233	0.920423
GOSLIM	mRNA processing	249	227	0	227	139	88	0	0	0.0274315	0.0320862	0.344704	0.366868	0.234515	0.530658
GOSLIM	mRNA splicing, via spliceosome	165	150	0	150	95	55	0	0	0.0356174	0.0391838	0.376256	0.42005	0.197571	0.486159
GOSLIM	mRNA transcription	53	44	0	44	21	23	0	0	0.0280325	-0.00604786	0.0896708	0.0284709	0.985516	0.994179
GOSLIM	macromolecular complex	777	652	0	652	400	252	0	0	0.0420002	0.0439783	0.427992	0.45336	0.0920074	0.321017
GOSLIM	macrophage activation	160	93	0	93	50	43	0	0	0.108574	0.0815349	0.188285	0.258131	0.660849	0.852891
GOSLIM	mammary gland development	24	5	0	5	4	1	0	0	0.378129	0.378129	1.27744	1.27744	0.0887356	0.314304
GOSLIM	meiotic nuclear division	70	26	0	26	14	12	0	0	0.00854816	0.00622527	0.00350773	0.0320438	0.858883	0.947124
GOSLIM	membrane	1254	618	0	618	311	307	0	0	-0.00481133	0.00600322	0.122291	0.136054	0.833305	0.936512
GOSLIM	mesoderm development	659	358	0	358	130	228	0	0	-0.143475	-0.109204	-0.404275	-0.410488	0.0320775	0.178528
GOSLIM	metabolic process	7947	5838	0	5838	3111	2727	0	0	0.00529252	0.0113059	0.148786	0.158166	0.582838	0.809137
GOSLIM	metallopeptidase activity	152	99	0	99	35	64	0	0	-0.251577	-0.16808	-0.590015	-0.635048	0.010766	0.0914747
GOSLIM	methyltransferase activity	120	110	0	110	57	53	0	0	0.00090488	-0.00183597	0.0132547	0.0139668	0.80811	0.927174
GOSLIM	microtubule	125	89	0	89	40	49	0	0	-0.0546017	-0.0121383	-0.0186288	0.0184596	0.736805	0.891311
GOSLIM	microtubule binding	31	26	0	26	7	19	0	0	-0.190993	-0.0802398	-0.364678	-0.348823	0.226517	0.52115
GOSLIM	microtubule motor activity	23	16	0	16	6	10	0	0	-0.0486564	-0.0633983	-0.228045	-0.22864	0.467854	0.732685
GOSLIM	microtubule organizing center	32	30	0	30	12	18	0	0	-0.0123103	-0.0168737	-0.112593	-0.172682	0.555057	0.790756
GOSLIM	mitochondrial inner membrane	53	46	0	46	29	17	0	0	0.0488973	0.0429924	0.414943	0.418359	0.244264	0.541349
GOSLIM	mitochondrial transport	26	25	0	25	19	6	0	0	0.0561188	0.0569909	0.517626	0.506999	0.210499	0.503206
GOSLIM	mitochondrion	105	93	0	93	60	33	0	0	0.0447326	0.0602046	0.530176	0.565178	0.0754618	0.287058
GOSLIM	mitochondrion organization	43	38	0	38	29	9	0	0	0.100642	0.0761867	0.616662	0.639688	0.0784233	0.292768
GOSLIM	mitotic nuclear division	344	270	0	270	120	150	0	0	-0.0398914	-0.0139142	-0.0156259	-0.029202	0.670617	0.857759
GOSLIM	monosaccharide metabolic process	136	95	0	95	55	40	0	0	0.0351996	0.0400733	0.322617	0.385688	0.321661	0.618296
GOSLIM	motor activity	100	69	0	69	20	49	0	0	-0.104486	-0.0668338	-0.29976	-0.382098	0.143314	0.411652
GOSLIM	movement of cell or subcellular component	424	302	0	302	131	171	0	0	-0.0964862	-0.0441393	-0.117764	-0.12972	0.381506	0.668786
GOSLIM	multicellular organismal process	1726	776	0	776	336	440	0	0	-0.0947112	-0.0648729	-0.198788	-0.214219	0.184462	0.468392
GOSLIM	muscle contraction	199	88	0	88	36	52	0	0	-0.232898	-0.15387	-0.294255	-0.312047	0.157573	0.433267
GOSLIM	muscle organ development	269	145	0	145	53	92	0	0	-0.207276	-0.132736	-0.472543	-0.482733	0.0238586	0.150035
GOSLIM	natural killer cell activation	95	41	0	41	35	6	0	0	0.648227	0.61486	1.49389	1.63133	8.62e-06	0.000556106
GOSLIM	negative regulation of apoptotic process	89	73	0	73	45	28	0	0	0.0354965	0.0665894	0.47994	0.463723	0.155803	0.431348
GOSLIM	nervous system development	738	430	0	430	171	259	0	0	-0.0894896	-0.0788457	-0.317994	-0.346244	0.0692344	0.273216
GOSLIM	neurological system process	1180	473	0	473	206	267	0	0	-0.080691	-0.047282	-0.1619	-0.174322	0.26805	0.566905
GOSLIM	neuromuscular synaptic transmission	5	3	0	3	2	1	0	0	0.0912127	0.0912127	0.724524	0.724524	0.490763	0.749492
GOSLIM	neuron-neuron synaptic transmission	48	5	0	5	2	3	0	0	-0.0812496	-0.0812496	-0.361577	-0.361577	0.50427	0.758958
GOSLIM	neuropeptide hormone activity	21	5	0	5	2	3	0	0	-0.336449	-0.336449	-0.621523	-0.621523	0.302323	0.600169
GOSLIM	neurotransmitter secretion	134	76	0	76	33	43	0	0	-0.0702173	-0.0594279	-0.246612	-0.236614	0.239292	0.536478
GOSLIM	neurotrophin receptor binding	8	6	0	6	5	1	0	0	0.280024	0.280024	1.21915	1.21915	0.0720546	0.279552
GOSLIM	nitric oxide biosynthetic process	7	7	0	7	4	3	0	0	0.0383192	0.0383192	0.515903	0.515903	0.450797	0.720844
GOSLIM	nitrogen compound metabolic process	995	794	0	794	413	381	0	0	-0.00419194	0.0045789	0.100045	0.100802	0.907308	0.965685
GOSLIM	non-membrane spanning protein tyrosine kinase activity	61	56	0	56	24	32	0	0	-0.0188698	-0.0132222	-0.130859	-0.112639	0.485185	0.745156
GOSLIM	nuclear chromosome	57	37	0	37	19	18	0	0	-0.0159153	-0.00730006	0.111435	0.0512048	0.934974	0.976625
GOSLIM	nuclear envelope	14	9	0	9	3	6	0	0	0.0141465	0.0141465	-0.0149611	-0.0149611	0.844319	0.940182
GOSLIM	nuclear outer membrane-endoplasmic reticulum membrane network	57	51	0	51	32	19	0	0	0.0592764	0.0628863	0.556883	0.630542	0.100804	0.339529
GOSLIM	nuclear transport	66	61	0	61	26	35	0	0	0.0100077	-0.00630294	0.017008	-0.00764602	0.815497	0.929508
GOSLIM	nuclease activity	169	118	0	118	71	47	0	0	0.0296873	0.0346937	0.334078	0.341634	0.294706	0.590975
GOSLIM	nucleic acid binding	2672	2056	0	2056	1058	998	0	0	0.00465342	0.0047104	0.0901977	0.0934819	0.941199	0.978863
GOSLIM	nucleic acid binding transcription factor activity	1444	1048	0	1048	460	588	0	0	-0.0229452	-0.0278622	-0.147103	-0.168317	0.258961	0.557587
GOSLIM	nucleobase-containing compound metabolic process	3201	2475	0	2475	1251	1224	0	0	-0.00878541	-0.000523957	0.0512635	0.0518916	0.890908	0.95826
GOSLIM	nucleobase-containing compound transport	120	92	0	92	44	48	0	0	-0.0326112	0.00112082	-0.0190745	0.0848032	0.809907	0.92746
GOSLIM	nucleolus	26	25	0	25	18	7	0	0	0.0747387	0.0697515	0.729195	0.684926	0.0629096	0.260085
GOSLIM	nucleoplasm	55	48	0	48	32	16	0	0	0.0363551	0.0351474	0.388678	0.360631	0.276521	0.575173
GOSLIM	nucleotide binding	45	31	0	31	20	11	0	0	0.135043	0.085821	0.447341	0.476182	0.275621	0.574706
GOSLIM	nucleotide kinase activity	47	40	0	40	24	16	0	0	-0.00453769	0.0115089	0.207192	0.199353	0.671727	0.858018
GOSLIM	nucleotide phosphatase activity (obsolete)	27	20	0	20	11	9	0	0	0.00841811	0.0469361	0.102764	0.10534	0.952257	0.982305
GOSLIM	nucleotidyltransferase activity	83	77	0	77	46	31	0	0	0.0530513	0.0426511	0.435793	0.425956	0.181074	0.464571
GOSLIM	nucleus	239	201	0	201	128	73	0	0	0.0403892	0.0477645	0.493021	0.524577	0.0668746	0.269445
GOSLIM	organelle	1765	1368	0	1368	759	609	0	0	0.0139838	0.0232283	0.258606	0.251585	0.364869	0.654565
GOSLIM	organelle organization	572	428	0	428	230	198	0	0	0.0181162	0.00997725	0.155095	0.136952	0.723269	0.884906
GOSLIM	oxidative phosphorylation	54	44	0	44	38	6	0	0	0.132855	0.147649	1.19548	1.24996	0.000278496	0.00787516
GOSLIM	oxidoreductase activity	670	446	0	446	245	201	0	0	-0.0314242	0.012767	0.167137	0.181609	0.663571	0.854008
GOSLIM	pattern specification process	180	111	0	111	45	66	0	0	-0.0742804	-0.0652538	-0.284882	-0.273117	0.15017	0.423375
GOSLIM	pentose-phosphate shunt	8	6	0	6	6	0	0	0	0.102472	0.102472	1.26072	1.26072	0.0525275	0.235495
GOSLIM	peptidase activity	676	361	0	361	184	177	0	0	-0.0268984	-0.0143476	0.00521296	0.0291253	0.775202	0.910653
GOSLIM	peptidase inhibitor activity	268	85	0	85	39	46	0	0	-0.0456214	-0.024869	-0.143153	-0.118119	0.44107	0.712095
GOSLIM	peroxidase activity	28	19	0	19	11	8	0	0	-0.109089	-0.0687882	-0.0504626	-0.0552246	0.797482	0.922502
GOSLIM	peroxisomal transport	18	17	0	17	12	5	0	0	0.0262949	0.0196261	0.147489	0.198222	0.836602	0.937807
GOSLIM	phagocytosis	21	19	0	19	9	10	0	0	0.042866	0.0418725	0.103017	0.176268	0.915376	0.968785
GOSLIM	phosphatase activity	269	200	0	200	105	95	0	0	0.0141099	0.0128286	0.101144	0.114111	0.906186	0.965212
GOSLIM	phosphatase inhibitor activity	21	14	0	14	7	7	0	0	0.0133513	0.0256549	0.225747	0.240575	0.73005	0.888705
GOSLIM	phosphatase regulator activity	44	32	0	32	17	15	0	0	0.0288124	0.0304351	0.252297	0.259996	0.599416	0.818864
GOSLIM	phosphate ion transport	97	57	0	57	29	28	0	0	-0.0212785	0.00142241	-0.017467	0.0600532	0.807976	0.927174
GOSLIM	phosphate-containing compound metabolic process	873	650	0	650	320	330	0	0	0.0224952	0.0121636	0.130676	0.125328	0.81071	0.927712
GOSLIM	phospholipase activity	71	37	0	37	17	20	0	0	-0.0629191	-0.0212495	-0.0692521	-0.102275	0.623441	0.832772
GOSLIM	phospholipid metabolic process	172	128	0	128	57	71	0	0	-0.0105082	-0.00259972	-0.0218684	-0.0279391	0.679943	0.862176
GOSLIM	phosphoprotein phosphatase activity	182	133	0	133	70	63	0	0	0.0244054	0.019624	0.142384	0.164803	0.790178	0.918676
GOSLIM	phosphoric diester hydrolase activity	43	28	0	28	16	12	0	0	0.0671615	0.0555501	0.25387	0.285546	0.608786	0.824075
GOSLIM	phosphorylase activity	12	11	0	11	7	4	0	0	-0.0465943	0.125621	0.678596	0.577428	0.244158	0.541313
GOSLIM	plasma membrane	449	231	0	231	97	134	0	0	-0.0305228	-0.0399826	-0.118762	-0.142962	0.382613	0.66929
GOSLIM	poly(A) binding	11	10	0	10	6	4	0	0	-0.0338987	-0.00900344	0.0264073	0.0783121	0.972375	0.988901
GOSLIM	polyphosphate catabolic process	3	3	0	3	3	0	0	0	0.146593	0.146593	1.57149	1.57149	0.0770137	0.290388
GOSLIM	polysaccharide metabolic process	187	140	0	140	67	73	0	0	-0.0748614	-0.00515373	0.0433523	0.0527158	0.900329	0.962043
GOSLIM	porphyrin-containing compound metabolic process	28	24	0	24	11	13	0	0	-0.0319621	-0.00204572	-0.0024664	0.0202357	0.839671	0.938698
GOSLIM	primary metabolic process	6558	4812	0	4812	2533	2279	0	0	-0.0011856	0.00789836	0.120908	0.132518	0.752958	0.899165
GOSLIM	prosthetic group metabolic process	5	4	0	4	4	0	0	0	0.0434028	0.0434028	0.554156	0.554156	0.49562	0.75276
GOSLIM	protein ADP-ribosylation	10	4	0	4	1	3	0	0	-0.224941	-0.224941	-0.876597	-0.876597	0.195782	0.483996
GOSLIM	protein acetylation	34	30	0	30	14	16	0	0	-0.0653166	-0.0267173	-0.162284	-0.105291	0.499114	0.755592
GOSLIM	protein binding	2701	1878	0	1878	948	930	0	0	0.0140005	0.0133181	0.139496	0.140202	0.759291	0.902662
GOSLIM	protein complex	624	523	0	523	301	222	0	0	0.028395	0.0293577	0.302251	0.318798	0.287291	0.584837
GOSLIM	protein complex assembly	94	83	0	83	50	33	0	0	0.0305048	0.0300473	0.371175	0.376376	0.254129	0.551791
GOSLIM	protein complex biogenesis	95	84	0	84	50	34	0	0	0.0295072	0.0288218	0.361077	0.363825	0.270209	0.5693
GOSLIM	protein folding	145	128	0	128	73	55	0	0	-0.0325545	0.0138616	0.261189	0.283415	0.446375	0.717394
GOSLIM	protein glycosylation	167	130	0	130	69	61	0	0	-0.00785858	0.0102912	0.107802	0.139501	0.877673	0.954087
GOSLIM	protein kinase activity	425	352	0	352	172	180	0	0	0.0495037	0.0155668	0.108166	0.117096	0.890455	0.958178
GOSLIM	protein lipidation	29	27	0	27	18	9	0	0	0.0450998	0.0360509	0.501937	0.489302	0.246402	0.54354
GOSLIM	protein localization	106	96	0	96	54	42	0	0	0.0173333	0.0187222	0.253831	0.280461	0.478085	0.740084
GOSLIM	protein metabolic process	2630	1993	0	1993	1118	875	0	0	0.0146893	0.0206905	0.233644	0.264132	0.387718	0.672406
GOSLIM	protein methylation	13	12	0	12	8	4	0	0	0.0152452	0.0182681	0.253959	0.30744	0.678259	0.861192
GOSLIM	protein phosphorylation	587	458	0	458	222	236	0	0	0.0181169	0.00720289	0.0839411	0.104089	0.966361	0.986503
GOSLIM	protein targeting	104	92	0	92	51	41	0	0	0.0356254	0.0239687	0.283155	0.268424	0.42168	0.698138
GOSLIM	protein transport	1007	769	0	769	395	374	0	0	-0.00411265	0.00388317	0.105566	0.112491	0.889985	0.958178
GOSLIM	protein-DNA complex	27	11	0	11	6	5	0	0	-0.0403828	-0.0110081	0.0459466	0.0537613	0.958846	0.98405
GOSLIM	proteolysis	740	456	0	456	234	222	0	0	-0.0523554	-0.00974904	0.068612	0.0812521	0.974049	0.989618
GOSLIM	proton-transporting ATP synthase activity, rotational mechanism	16	12	0	12	10	2	0	0	0.0627096	0.0684942	0.732514	0.702477	0.160297	0.436458
GOSLIM	proton-transporting ATP synthase complex	16	12	0	12	10	2	0	0	0.0627096	0.0684942	0.732514	0.702477	0.160297	0.436458
GOSLIM	purine nucleobase metabolic process	89	72	0	72	40	32	0	0	-0.0265379	0.00564906	0.0613969	0.0877557	0.988162	0.995222
GOSLIM	pyrimidine nucleobase metabolic process	45	37	0	37	25	12	0	0	-0.0128802	0.0224497	0.354251	0.320796	0.39332	0.676791
GOSLIM	pyrophosphatase activity	296	240	0	240	98	142	0	0	-0.036613	-0.0197069	-0.0663989	-0.109157	0.501787	0.757262
GOSLIM	rRNA metabolic process	110	106	0	106	78	28	0	0	0.0742174	0.0767607	0.701559	0.711244	0.0115799	0.0953679
GOSLIM	racemase and epimerase activity	54	41	0	41	29	12	0	0	0.074751	0.0896984	0.569585	0.557386	0.106633	0.350086
GOSLIM	receptor activity	1841	791	0	791	387	404	0	0	0.00638206	0.0070203	0.00741007	0.0141514	0.731449	0.889139
GOSLIM	receptor binding	932	523	0	523	266	257	0	0	0.0439718	0.0370995	0.165327	0.16785	0.712802	0.880746
GOSLIM	receptor-mediated endocytosis	204	138	0	138	68	70	0	0	-0.00947801	-0.011001	0.00225879	0.0381067	0.790535	0.918878
GOSLIM	regulation of biological process	2786	1724	0	1724	851	873	0	0	-0.0192142	-0.0110456	0.00565707	-0.00520673	0.699732	0.872512
GOSLIM	regulation of carbohydrate metabolic process	22	19	0	19	16	3	0	0	0.101959	0.108034	1.19869	1.24478	0.00409567	0.0488038
GOSLIM	regulation of catalytic activity	1053	693	0	693	323	370	0	0	0.00303331	-0.00303663	0.0128294	0.0173078	0.75831	0.901923
GOSLIM	regulation of cell cycle	26	22	0	22	15	7	0	0	0.0498478	0.0414755	0.623675	0.546495	0.138772	0.405199
GOSLIM	regulation of cellular amino acid metabolic process	11	8	0	8	2	6	0	0	-0.0749404	-0.0749404	-0.501498	-0.501498	0.28628	0.584192
GOSLIM	regulation of gene expression, epigenetic	6	6	0	6	3	3	0	0	-0.0266175	-0.0266175	-0.0664002	-0.0664002	0.80862	0.927263
GOSLIM	regulation of liquid surface tension	53	33	0	33	5	28	0	0	-0.425514	-0.40001	-1.45119	-1.52893	9.15e-06	0.000583563
GOSLIM	regulation of molecular function	1075	713	0	713	335	378	0	0	0.00233421	-0.00175454	0.0229093	0.025288	0.792203	0.919855
GOSLIM	regulation of nucleobase-containing compound metabolic process	1489	1086	0	1086	480	606	0	0	-0.0419038	-0.0331573	-0.168847	-0.183746	0.219812	0.514211
GOSLIM	regulation of phosphate metabolic process	179	102	0	102	44	58	0	0	-0.0421878	-0.0315309	-0.101253	-0.068527	0.519503	0.76883
GOSLIM	regulation of sequence-specific DNA binding transcription factor activity	14	13	0	13	9	4	0	0	0.130635	0.114502	0.813258	0.775889	0.102089	0.342098
GOSLIM	regulation of transcription from RNA polymerase II promoter	1165	831	0	831	374	457	0	0	-0.0453737	-0.0324384	-0.16435	-0.175389	0.241431	0.538366
GOSLIM	regulation of translation	147	123	0	123	88	35	0	0	0.0544262	0.0621599	0.633114	0.641496	0.0224332	0.145091
GOSLIM	regulation of vasoconstriction	49	17	0	17	5	12	0	0	-0.35796	-0.32683	-0.835312	-0.824522	0.0347866	0.187278
GOSLIM	reproduction	398	227	0	227	98	129	0	0	-0.126017	-0.0733592	-0.302523	-0.286805	0.104664	0.346565
GOSLIM	respiratory electron transport chain	223	161	0	161	98	63	0	0	0.00937309	0.0447899	0.333307	0.361045	0.276069	0.574984
GOSLIM	response to abiotic stimulus	21	13	0	13	6	7	0	0	-0.0784644	-0.0513763	-0.365881	-0.387956	0.331487	0.626305
GOSLIM	response to biotic stimulus	33	10	0	10	6	4	0	0	0.19774	0.179054	0.385366	0.369966	0.558533	0.793317
GOSLIM	response to endogenous stimulus	57	29	0	29	15	14	0	0	0.0301522	0.00268699	0.269048	0.19728	0.674573	0.859509
GOSLIM	response to external stimulus	377	210	0	210	105	105	0	0	-0.04323	-0.021511	0.0080554	0.00863933	0.77798	0.911828
GOSLIM	response to interferon-gamma	46	38	0	38	27	11	0	0	0.469538	0.463264	1.18661	1.26681	0.000719605	0.0151239
GOSLIM	response to stimulus	2399	1235	0	1235	694	541	0	0	0.0823438	0.0677838	0.309179	0.3415	0.253308	0.55078
GOSLIM	response to stress	634	408	0	408	236	172	0	0	0.0367593	0.0348549	0.333794	0.352735	0.246209	0.543468
GOSLIM	response to toxic substance	50	39	0	39	21	18	0	0	-0.043946	0.0165345	0.216985	0.268455	0.646472	0.845406
GOSLIM	ribosome	39	37	0	37	31	6	0	0	0.128834	0.133586	1.21845	1.2109	0.000349469	0.00929533
GOSLIM	segment specification	135	74	0	74	28	46	0	0	-0.109107	-0.0889035	-0.438915	-0.377138	0.0605322	0.253934
GOSLIM	sensory perception	601	166	0	166	77	89	0	0	-0.10625	-0.0454762	-0.0833912	-0.0727853	0.513652	0.764419
GOSLIM	sensory perception of chemical stimulus	287	5	0	5	3	2	0	0	0.0495137	0.0495137	0.142526	0.142526	0.911434	0.967291
GOSLIM	sensory perception of pain	12	5	0	5	3	2	0	0	0.0715295	0.0715295	0.410522	0.410522	0.632574	0.837582
GOSLIM	sensory perception of sound	57	35	0	35	8	27	0	0	-0.247001	-0.207736	-0.56199	-0.651769	0.0432327	0.210624
GOSLIM	sensory perception of taste	12	3	0	3	1	2	0	0	0.0304709	0.0304709	-0.0700972	-0.0700972	0.862169	0.947935
GOSLIM	serine-type endopeptidase inhibitor activity	82	33	0	33	7	26	0	0	-0.503584	-0.410284	-1.30662	-1.33559	9.67e-05	0.00349367
GOSLIM	serine-type peptidase activity	363	169	0	169	83	86	0	0	0.0116125	-0.0202693	-0.0705555	-0.0575818	0.559613	0.793791
GOSLIM	sex determination	7	5	0	5	2	3	0	0	0.0175676	0.0175676	0.171905	0.171905	0.908702	0.966029
GOSLIM	signal transducer activity	462	96	0	96	47	49	0	0	-0.0160021	0.0130563	0.0171599	0.0169178	0.820746	0.931483
GOSLIM	signal transduction	2779	1656	0	1656	818	838	0	0	-0.00166722	0.00157714	0.0587888	0.065965	0.914958	0.968604
GOSLIM	single organismal cell-cell adhesion	342	219	0	219	72	147	0	0	-0.191049	-0.177615	-0.613256	-0.673176	0.00342989	0.0436957
GOSLIM	single-multicellular organism process	1722	775	0	775	336	439	0	0	-0.0945599	-0.0646361	-0.197569	-0.212723	0.18662	0.471841
GOSLIM	single-stranded DNA binding	34	31	0	31	16	15	0	0	-0.0108716	-0.0130017	-0.05875	-0.080466	0.678247	0.861192
GOSLIM	skeletal system development	231	117	0	117	39	78	0	0	-0.142295	-0.145661	-0.554169	-0.597149	0.0121219	0.0983989
GOSLIM	spermatogenesis	155	108	0	108	43	65	0	0	-0.117185	-0.0758725	-0.387929	-0.370794	0.0700243	0.274597
GOSLIM	steroid metabolic process	197	108	0	108	60	48	0	0	0.0192325	0.0291309	0.202891	0.244604	0.595012	0.817202
GOSLIM	structural constituent of cytoskeleton	604	406	0	406	190	216	0	0	-0.0753961	-0.0163642	0.0388131	-0.00666393	0.811757	0.927889
GOSLIM	structural constituent of myelin sheath	25	9	0	9	6	3	0	0	0.371506	0.371506	0.819735	0.819735	0.167521	0.446259
GOSLIM	structural constituent of ribosome	173	150	0	150	106	44	0	0	0.0869851	0.0855024	0.73509	0.811999	0.00507494	0.0560435
GOSLIM	structural molecule activity	960	668	0	668	343	325	0	0	-0.0547266	-0.000276457	0.134876	0.150636	0.781395	0.913892
GOSLIM	sulfur compound metabolic process	88	50	0	50	27	23	0	0	-0.0103808	0.00936533	0.181115	0.181749	0.734735	0.890103
GOSLIM	synapse	36	23	0	23	11	12	0	0	-0.0038679	0.0251973	0.149994	0.209757	0.818728	0.93052
GOSLIM	synaptic transmission	310	145	0	145	58	87	0	0	-0.0914216	-0.0719972	-0.300707	-0.313048	0.119066	0.372175
GOSLIM	synaptic vesicle exocytosis	62	36	0	36	15	21	0	0	-0.0912115	-0.0754012	-0.359991	-0.363668	0.190364	0.476669
GOSLIM	system development	1188	673	0	673	273	400	0	0	-0.080514	-0.0703714	-0.255976	-0.290013	0.110921	0.357277
GOSLIM	system process	1405	594	0	594	248	346	0	0	-0.120141	-0.0772781	-0.247186	-0.258638	0.129422	0.389455
GOSLIM	tRNA aminoacylation for protein translation	32	32	0	32	19	13	0	0	0.0412071	0.0358544	0.31863	0.325023	0.466844	0.731956
GOSLIM	tRNA metabolic process	78	76	0	76	48	28	0	0	0.0525054	0.0413518	0.430396	0.380777	0.191772	0.478689
GOSLIM	termination of RNA polymerase II transcription	11	10	0	10	5	5	0	0	-0.00488451	-0.00721105	-0.0164778	-0.0624124	0.843737	0.940106
GOSLIM	transaminase activity	24	17	0	17	7	10	0	0	-0.217075	-0.158987	-0.29586	-0.287221	0.390985	0.674991
GOSLIM	transcription cofactor activity	185	153	0	153	78	75	0	0	0.0171059	0.009086	0.0675589	0.10116	0.994888	0.997543
GOSLIM	transcription elongation from RNA polymerase II promoter	37	31	0	31	21	10	0	0	0.0269002	0.0357452	0.453898	0.574173	0.242861	0.539787
GOSLIM	transcription factor activity, RNA polymerase II transcription factor binding	7	6	0	6	5	1	0	0	0.146547	0.146547	0.495873	0.495873	0.479625	0.740827
GOSLIM	transcription factor activity, protein binding	195	163	0	163	85	78	0	0	0.022619	0.0131717	0.089333	0.119148	0.933521	0.976493
GOSLIM	transcription factor activity, sequence-specific DNA binding	1302	943	0	943	430	513	0	0	-0.0151829	-0.0196935	-0.0938065	-0.108273	0.395365	0.678575
GOSLIM	transcription factor activity, transcription factor binding	195	163	0	163	85	78	0	0	0.022619	0.0131717	0.089333	0.119148	0.933521	0.976493
GOSLIM	transcription from RNA polymerase II promoter	1543	1145	0	1145	527	618	0	0	-0.0312881	-0.0229494	-0.0961167	-0.114987	0.378895	0.666728
GOSLIM	transcription initiation from RNA polymerase II promoter	65	62	0	62	26	36	0	0	-0.0331454	-0.032451	-0.193851	-0.243122	0.324203	0.621009
GOSLIM	transcription, DNA-templated	1716	1285	0	1285	578	707	0	0	-0.0343048	-0.0271237	-0.126091	-0.147679	0.29607	0.59276
GOSLIM	transferase activity	1493	1226	0	1226	623	603	0	0	0.0149491	0.00703873	0.102217	0.104324	0.8941	0.959785
GOSLIM	transferase activity, transferring acyl groups	159	128	0	128	68	60	0	0	-0.0120352	0.000765134	0.143182	0.136829	0.782269	0.914348
GOSLIM	transferase activity, transferring glycosyl groups	214	163	0	163	90	73	0	0	0.00178789	0.0238121	0.174994	0.210462	0.649067	0.846721
GOSLIM	transforming growth factor beta-activated receptor activity	15	13	0	13	4	9	0	0	-0.107028	-0.101789	-0.756986	-0.788679	0.078223	0.292208
GOSLIM	transketolase activity	5	3	0	3	3	0	0	0	0.0696366	0.0696366	1.00982	1.00982	0.265122	0.564358
GOSLIM	translation	422	367	0	367	253	114	0	0	0.0615186	0.0636013	0.569315	0.620433	0.0210443	0.138744
GOSLIM	translation elongation factor activity	41	35	0	35	24	11	0	0	0.048517	0.0703052	0.569285	0.594677	0.127572	0.386479
GOSLIM	translation factor activity, RNA binding	140	116	0	116	80	36	0	0	0.0493963	0.0562608	0.591055	0.593028	0.0366959	0.192563
GOSLIM	translation initiation factor activity	103	83	0	83	54	29	0	0	0.0354964	0.0425777	0.468614	0.489267	0.126773	0.385271
GOSLIM	translation regulator activity	131	107	0	107	73	34	0	0	0.0475354	0.0546578	0.574076	0.573625	0.0470226	0.221123
GOSLIM	translation release factor activity	8	8	0	8	6	2	0	0	0.0696801	0.0696801	0.793479	0.793479	0.20048	0.49013
GOSLIM	transmembrane receptor protein kinase activity	32	30	0	30	11	19	0	0	-0.0229635	-0.0530492	-0.364529	-0.351733	0.223324	0.517724
GOSLIM	transmembrane receptor protein serine/threonine kinase activity	17	15	0	15	4	11	0	0	-0.111786	-0.108085	-0.854162	-0.895929	0.0370483	0.193421
GOSLIM	transmembrane receptor protein serine/threonine kinase signaling pathway	104	75	0	75	24	51	0	0	-0.199091	-0.124562	-0.545824	-0.569277	0.0228652	0.14677
GOSLIM	transmembrane receptor protein tyrosine kinase activity	11	11	0	11	5	6	0	0	0.0634529	0.0367026	0.304913	0.252327	0.70259	0.873753
GOSLIM	transmembrane receptor protein tyrosine kinase signaling pathway	154	110	0	110	57	53	0	0	0.0795447	0.0422242	0.217525	0.181002	0.601278	0.820171
GOSLIM	transmembrane transporter activity	1085	543	0	543	239	304	0	0	-0.0671899	-0.0485006	-0.201976	-0.200213	0.202085	0.492546
GOSLIM	transport	2495	1525	0	1525	765	760	0	0	-0.0233141	-0.00473848	0.0606302	0.0653483	0.933236	0.976493
GOSLIM	transporter activity	1177	603	0	603	266	337	0	0	-0.0742673	-0.0486373	-0.19398	-0.1906	0.211771	0.504672
GOSLIM	tricarboxylic acid cycle	21	17	0	17	9	8	0	0	0.0114045	0.00878159	0.262588	0.233524	0.644608	0.844713
GOSLIM	tubulin complex	10	8	0	8	3	5	0	0	-0.0933657	-0.0933657	-0.156526	-0.156526	0.642913	0.843752
GOSLIM	tumor necrosis factor receptor binding	10	8	0	8	7	1	0	0	0.82658	0.82658	1.84452	1.84452	0.00250356	0.0347336
GOSLIM	tumor necrosis factor-activated receptor activity	19	19	0	19	15	4	0	0	0.267151	0.250939	1.13195	1.21664	0.00784031	0.0747287
GOSLIM	ubiquitin-protein transferase activity	163	126	0	126	63	63	0	0	-0.000594493	-0.0103707	0.0381559	0.0498575	0.882399	0.955589
GOSLIM	unsaturated fatty acid biosynthetic process	10	9	0	9	6	3	0	0	-0.155556	-0.155556	0.0277819	0.0277819	0.987261	0.994836
GOSLIM	vacuole	44	40	0	40	24	16	0	0	0.0167592	0.024622	0.211314	0.273596	0.631422	0.837191
GOSLIM	vesicle coat	40	37	0	37	25	12	0	0	0.0587095	0.0472051	0.455987	0.439184	0.235022	0.531125
GOSLIM	vesicle-mediated transport	828	609	0	609	304	305	0	0	-0.0119178	-0.00379639	0.087651	0.0998308	0.962778	0.985353
GOSLIM	visual perception	211	125	0	125	61	64	0	0	-0.0470587	-0.0188417	-0.014767	-0.000778699	0.724684	0.886101
GOSLIM	vitamin biosynthetic process	31	21	0	21	14	7	0	0	0.0139863	0.0367967	0.364767	0.431873	0.424661	0.699943
GOSLIM	vitamin metabolic process	42	29	0	29	18	11	0	0	0.0624017	0.0323164	0.355587	0.342218	0.4098	0.689523
GOSLIM	vitamin transport	59	28	0	28	8	20	0	0	-0.113754	-0.0905557	-0.500235	-0.505159	0.0933842	0.324093
GOSLIM	voltage-gated calcium channel activity	14	8	0	8	3	5	0	0	-0.128202	-0.128202	-0.726472	-0.726472	0.189815	0.475977
GOSLIM	voltage-gated ion channel activity	105	41	0	41	16	25	0	0	-0.161122	-0.15357	-0.582843	-0.575101	0.0389383	0.199113
GOSLIM	voltage-gated potassium channel activity	46	13	0	13	6	7	0	0	-0.105425	-0.181434	-0.550373	-0.528545	0.191658	0.478688
GOSLIM	voltage-gated sodium channel activity	8	4	0	4	1	3	0	0	-0.0438549	-0.0438549	-0.336738	-0.336738	0.575553	0.804338
c2	ABBUD_LIF_SIGNALING_1_DN	25	20	0	20	13	7	0	0	0.0419672	0.0544572	0.392783	0.366056	0.412049	0.691133
c2	ABBUD_LIF_SIGNALING_1_UP	44	35	0	35	22	13	0	0	-0.0873812	-0.0135305	0.486867	0.586499	0.217659	0.51177
c2	ABBUD_LIF_SIGNALING_2_DN	7	3	0	3	1	2	0	0	-0.0425521	-0.0425521	-0.476974	-0.476974	0.521763	0.769988
c2	ABBUD_LIF_SIGNALING_2_UP	14	11	0	11	4	7	0	0	-0.0382825	-0.0431252	0.141845	0.0389277	0.992201	0.996533
c2	ABDELMOHSEN_ELAVL4_TARGETS	14	14	0	14	9	5	0	0	0.0552786	0.0649029	0.857598	0.80256	0.084066	0.305039
c2	ABDULRAHMAN_KIDNEY_CANCER_VHL_DN	15	11	0	11	3	8	0	0	-0.20744	-0.127314	-0.354983	-0.501513	0.351186	0.642269
c2	ABDULRAHMAN_KIDNEY_CANCER_VHL_UP	4	4	0	4	1	3	0	0	-0.23002	-0.23002	-0.989208	-0.989208	0.177835	0.460274
c2	ABE_INNER_EAR	44	34	0	34	16	18	0	0	-0.102833	-0.0335347	0.107299	0.142717	0.922348	0.9709
c2	ABE_VEGFA_TARGETS	17	15	0	15	6	9	0	0	-0.203113	-0.124756	-0.304571	-0.304696	0.39296	0.676513
c2	ABE_VEGFA_TARGETS_2HR	30	22	0	22	13	9	0	0	0.196681	0.0945954	0.64761	0.506069	0.169861	0.449905
c2	ABE_VEGFA_TARGETS_30MIN	28	22	0	22	14	8	0	0	0.223671	0.0809071	0.459049	0.407282	0.351416	0.642328
c2	ABRAHAM_ALPC_VS_MULTIPLE_MYELOMA_DN	20	20	0	20	14	6	0	0	0.0847481	0.0816749	0.941657	0.983797	0.0297823	0.170957
c2	ABRAHAM_ALPC_VS_MULTIPLE_MYELOMA_UP	30	25	0	25	12	13	0	0	-0.119764	-0.0692308	0.176213	0.120921	0.86172	0.94792
c2	ABRAMSON_INTERACT_WITH_AIRE	43	41	0	41	23	18	0	0	0.00314466	0.00267921	0.0639459	0.0482691	0.970018	0.987892
c2	ACEVEDO_FGFR1_TARGETS_IN_PROSTATE_CANCER_MODEL_DN	286	198	0	198	59	139	0	0	-0.309678	-0.222853	-0.634911	-0.677049	0.00201336	0.0301504
c2	ACEVEDO_FGFR1_TARGETS_IN_PROSTATE_CANCER_MODEL_UP	281	222	0	222	125	97	0	0	0.0274107	0.0525486	0.335817	0.348048	0.274722	0.574377
c2	ACEVEDO_LIVER_CANCER_DN	528	421	0	421	237	184	0	0	-0.00215815	0.0286903	0.301751	0.31715	0.30526	0.603676
c2	ACEVEDO_LIVER_CANCER_UP	934	873	0	873	534	339	0	0	0.0363939	0.0392438	0.415787	0.414991	0.102816	0.34379
c2	ACEVEDO_LIVER_CANCER_WITH_H3K27ME3_DN	187	102	0	102	48	54	0	0	-0.052452	-0.0350277	-0.0803607	-0.119478	0.521486	0.769881
c2	ACEVEDO_LIVER_CANCER_WITH_H3K27ME3_UP	247	153	0	153	76	77	0	0	0.0240509	0.0366603	0.112542	0.135387	0.897292	0.960425
c2	ACEVEDO_LIVER_CANCER_WITH_H3K9ME3_DN	104	67	0	67	19	48	0	0	-0.0439763	-0.0576073	-0.334505	-0.359323	0.128215	0.387491
c2	ACEVEDO_LIVER_CANCER_WITH_H3K9ME3_UP	111	57	0	57	31	26	0	0	0.0700539	0.0529179	0.418782	0.450721	0.278699	0.577327
c2	ACEVEDO_LIVER_TUMOR_VS_NORMAL_ADJACENT_TISSUE_DN	260	194	0	194	98	96	0	0	0.0111743	0.0196039	0.178649	0.167883	0.684445	0.864468
c2	ACEVEDO_LIVER_TUMOR_VS_NORMAL_ADJACENT_TISSUE_UP	851	802	0	802	518	284	0	0	0.0358988	0.0470138	0.46741	0.487934	0.0569418	0.246458
c2	ACEVEDO_METHYLATED_IN_LIVER_CANCER_DN	708	433	0	433	201	232	0	0	-0.0176686	-0.016357	0.0415137	0.00844566	0.829776	0.935297
c2	ACEVEDO_NORMAL_TISSUE_ADJACENT_TO_LIVER_TUMOR_DN	343	298	0	298	189	109	0	0	0.0476885	0.0574647	0.523517	0.534613	0.0450813	0.215567
c2	ACEVEDO_NORMAL_TISSUE_ADJACENT_TO_LIVER_TUMOR_UP	163	138	0	138	79	59	0	0	0.034764	0.033809	0.364342	0.373214	0.249457	0.546567
c2	ACOSTA_PROLIFERATION_INDEPENDENT_MYC_TARGETS_DN	113	97	0	97	57	40	0	0	0.0124323	0.0592983	0.488922	0.497979	0.126694	0.385202
c2	ACOSTA_PROLIFERATION_INDEPENDENT_MYC_TARGETS_UP	82	77	0	77	44	33	0	0	0.023284	0.0192505	0.254297	0.206335	0.521545	0.769881
c2	ADDYA_ERYTHROID_DIFFERENTIATION_BY_HEMIN	70	60	0	60	36	24	0	0	-0.0032865	0.0621462	0.465275	0.441503	0.205892	0.497784
c2	AFFAR_YY1_TARGETS_DN	229	192	0	192	101	91	0	0	-0.00964674	-0.0146855	0.0161393	0.0289615	0.808312	0.927174
c2	AFFAR_YY1_TARGETS_UP	208	150	0	150	70	80	0	0	-0.139314	-0.0633922	-0.126976	-0.125177	0.396868	0.679598
c2	AGARWAL_AKT_PATHWAY_TARGETS	9	8	0	8	4	4	0	0	-0.00627467	-0.00627467	0.116726	0.116726	0.946322	0.98045
c2	AGUIRRE_PANCREATIC_CANCER_COPY_NUMBER_DN	224	215	0	215	141	74	0	0	0.0655209	0.0614397	0.598361	0.594071	0.0273663	0.163344
c2	AGUIRRE_PANCREATIC_CANCER_COPY_NUMBER_UP	284	264	0	264	166	98	0	0	0.0261492	0.0355818	0.388169	0.402732	0.169235	0.448805
c2	AIGNER_ZEB1_TARGETS	31	16	0	16	10	6	0	0	0.0930508	0.109916	0.312979	0.335571	0.580457	0.807413
c2	AIYAR_COBRA1_TARGETS_DN	28	24	0	24	12	12	0	0	-0.0498143	-0.00367451	0.290119	0.337428	0.563075	0.796434
c2	AIYAR_COBRA1_TARGETS_UP	40	31	0	31	18	13	0	0	-0.0427044	0.0216294	0.179289	0.168487	0.77271	0.908729
c2	AKL_HTLV1_INFECTION_DN	64	59	0	59	37	22	0	0	0.16393	0.120463	0.811269	0.80967	0.0154826	0.114986
c2	AKL_HTLV1_INFECTION_UP	26	25	0	25	17	8	0	0	0.10348	0.111271	0.837714	0.908191	0.044401	0.213731
c2	ALCALAY_AML_BY_NPM1_LOCALIZATION_DN	177	162	0	162	99	63	0	0	0.102242	0.0820611	0.514616	0.527325	0.0733169	0.282306
c2	ALCALAY_AML_BY_NPM1_LOCALIZATION_UP	132	115	0	115	49	66	0	0	-0.0677459	-0.0607266	-0.200381	-0.223714	0.258425	0.557411
c2	ALCALA_APOPTOSIS	93	88	0	88	65	23	0	0	0.197922	0.149873	1.08421	1.11534	0.000196739	0.00606442
c2	ALFANO_MYC_TARGETS	237	222	0	222	117	105	0	0	-0.0253516	0.0139647	0.203355	0.227096	0.588068	0.812552
c2	ALONSO_METASTASIS_DN	30	17	0	17	9	8	0	0	-0.0225263	-0.0011013	-0.0131388	0.0665442	0.896907	0.960425
c2	ALONSO_METASTASIS_EMT_UP	38	32	0	32	18	14	0	0	-0.0666505	0.0320075	0.254565	0.31145	0.566611	0.798858
c2	ALONSO_METASTASIS_NEURAL_UP	17	16	0	16	10	6	0	0	0.0573495	0.0746292	0.444736	0.494998	0.38388	0.670076
c2	ALONSO_METASTASIS_UP	197	179	0	179	118	61	0	0	0.0130044	0.0602171	0.578173	0.611339	0.0319518	0.178268
c2	ALTEMEIER_RESPONSE_TO_LPS_WITH_MECHANICAL_VENTILATION	126	115	0	115	88	27	0	0	0.30339	0.341607	1.17366	1.28531	2.17e-05	0.00112609
c2	AMBROSINI_FLAVOPIRIDOL_TREATMENT_TP53	105	91	0	91	39	52	0	0	-0.0780378	-0.0454461	-0.227233	-0.253728	0.232907	0.528565
c2	AMIT_DELAYED_EARLY_GENES	18	18	0	18	13	5	0	0	0.112453	0.114273	0.827565	0.74369	0.0808158	0.298681
c2	AMIT_EGF_RESPONSE_120_HELA	65	64	0	64	42	22	0	0	0.0469251	0.0682439	0.47405	0.455486	0.163208	0.440649
c2	AMIT_EGF_RESPONSE_120_MCF10A	42	38	0	38	30	8	0	0	0.0662479	0.122093	0.747847	0.777034	0.0314913	0.176923
c2	AMIT_EGF_RESPONSE_20_HELA	12	11	0	11	10	1	0	0	0.341021	0.32427	1.62122	1.62867	0.00225082	0.0324434
c2	AMIT_EGF_RESPONSE_20_MCF10A	14	13	0	13	6	7	0	0	-0.0661884	-0.0428547	-0.0516198	-0.0255801	0.782714	0.91453
c2	AMIT_EGF_RESPONSE_240_HELA	59	56	0	56	29	27	0	0	-0.00705492	0.0196208	0.270615	0.222573	0.549778	0.787947
c2	AMIT_EGF_RESPONSE_240_MCF10A	19	17	0	17	8	9	0	0	-0.0641735	-0.0355607	-0.0577829	-0.0166619	0.754594	0.900081
c2	AMIT_EGF_RESPONSE_40_HELA	42	40	0	40	23	17	0	0	0.0711101	0.076164	0.618398	0.494201	0.134776	0.399146
c2	AMIT_EGF_RESPONSE_40_MCF10A	18	18	0	18	12	6	0	0	0.132908	0.153697	0.904107	0.886324	0.0488723	0.225768
c2	AMIT_EGF_RESPONSE_480_HELA	157	152	0	152	97	55	0	0	0.0333822	0.0472153	0.493509	0.517922	0.0879092	0.312693
c2	AMIT_EGF_RESPONSE_480_MCF10A	42	37	0	37	17	20	0	0	-0.0523064	-0.0332038	0.100808	0.07321	0.98955	0.99559
c2	AMIT_EGF_RESPONSE_60_HELA	45	43	0	43	26	17	0	0	0.0424445	0.0369317	0.30693	0.255067	0.466916	0.731956
c2	AMIT_EGF_RESPONSE_60_MCF10A	36	34	0	34	21	13	0	0	0.0604251	0.083304	0.62862	0.715161	0.0990682	0.336212
c2	AMIT_SERUM_RESPONSE_120_MCF10A	62	58	0	58	36	22	0	0	0.0304738	0.0445876	0.405083	0.395629	0.257089	0.555738
c2	AMIT_SERUM_RESPONSE_20_MCF10A	20	15	0	15	8	7	0	0	-0.0392478	0.00914378	0.180554	0.1822	0.821236	0.931647
c2	AMIT_SERUM_RESPONSE_240_MCF10A	55	43	0	43	25	18	0	0	-0.0859651	-0.0263527	0.188335	0.225355	0.714827	0.881584
c2	AMIT_SERUM_RESPONSE_40_MCF10A	30	29	0	29	23	6	0	0	0.180213	0.199367	0.999229	1.07507	0.00889159	0.0810447
c2	AMIT_SERUM_RESPONSE_480_MCF10A	32	27	0	27	17	10	0	0	-0.13106	-0.0112227	-0.0526293	0.0951289	0.838248	0.937919
c2	AMIT_SERUM_RESPONSE_60_MCF10A	54	50	0	50	25	25	0	0	0.040327	0.0403526	0.337067	0.281871	0.436581	0.708746
c2	AMUNDSON_DNA_DAMAGE_RESPONSE_TP53	14	13	0	13	11	2	0	0	0.166266	0.131519	0.826394	0.935356	0.0846059	0.30559
c2	AMUNDSON_GAMMA_RADIATION_RESISTANCE	17	15	0	15	5	10	0	0	0.0562449	0.0443439	0.0416653	-0.0245787	0.852973	0.944164
c2	AMUNDSON_GAMMA_RADIATION_RESPONSE	40	40	0	40	19	21	0	0	0.00295628	-0.000375609	0.189696	0.116626	0.749204	0.896863
c2	AMUNDSON_GENOTOXIC_SIGNATURE	100	89	0	89	55	34	0	0	0.0617671	0.0529117	0.45834	0.472389	0.15049	0.423786
c2	AMUNDSON_POOR_SURVIVAL_AFTER_GAMMA_RADIATION_2G	159	157	0	157	89	68	0	0	0.117718	0.0665255	0.373451	0.3585	0.246043	0.543248
c2	AMUNDSON_POOR_SURVIVAL_AFTER_GAMMA_RADIATION_8G	92	90	0	90	52	38	0	0	0.128335	0.0905985	0.427304	0.461138	0.194116	0.481346
c2	AMUNDSON_RESPONSE_TO_ARSENITE	198	188	0	188	110	78	0	0	0.0373539	0.036792	0.333275	0.346161	0.271622	0.570489
c2	ANASTASSIOU_CANCER_MESENCHYMAL_TRANSITION_SIGNATURE	63	57	0	57	11	46	0	0	-0.464771	-0.41316	-1.51098	-1.50662	1.88e-07	3.51e-05
c2	APPEL_IMATINIB_RESPONSE	35	30	0	30	28	2	0	0	0.31952	0.380147	2.11061	2.30328	2.07e-08	8.83e-06
c2	APPIERTO_RESPONSE_TO_FENRETINIDE_DN	48	46	0	46	30	16	0	0	0.0788236	0.0786881	0.555725	0.676905	0.0994687	0.3371
c2	APPIERTO_RESPONSE_TO_FENRETINIDE_UP	37	33	0	33	19	14	0	0	-0.0739582	-0.0110171	0.0987427	0.137757	0.917709	0.969524
c2	APRELIKOVA_BRCA1_TARGETS	46	40	0	40	26	14	0	0	0.0165985	0.0439277	0.509859	0.515403	0.166215	0.444257
c2	ASGHARZADEH_NEUROBLASTOMA_POOR_SURVIVAL_DN	39	32	0	32	14	18	0	0	-0.111207	-0.0584286	-0.278783	-0.268677	0.305192	0.60362
c2	ASTIER_INTEGRIN_SIGNALING	58	52	0	52	31	21	0	0	0.0358107	0.0313744	0.313221	0.290492	0.425145	0.700394
c2	ASTON_MAJOR_DEPRESSIVE_DISORDER_DN	151	127	0	127	69	58	0	0	0.000939562	0.0186936	0.286837	0.256065	0.417802	0.695394
c2	ASTON_MAJOR_DEPRESSIVE_DISORDER_UP	42	37	0	37	11	26	0	0	-0.130322	-0.111932	-0.45325	-0.577932	0.0835764	0.304325
c2	AUNG_GASTRIC_CANCER	49	40	0	40	21	19	0	0	0.0237369	0.0163747	0.14255	0.212515	0.80158	0.92466
c2	AZARE_NEOPLASTIC_TRANSFORMATION_BY_STAT3_DN	15	10	0	10	4	6	0	0	-0.0556877	-0.0444481	-0.282036	-0.203668	0.468638	0.733326
c2	AZARE_NEOPLASTIC_TRANSFORMATION_BY_STAT3_UP	124	102	0	102	46	56	0	0	-0.0447488	-0.00846987	-0.104314	-0.0590167	0.50225	0.757626
c2	AZARE_STAT3_TARGETS	25	22	0	22	7	15	0	0	-0.175081	-0.0499737	-0.423303	-0.356763	0.188238	0.473831
c2	BACOLOD_RESISTANCE_TO_ALKYLATING_AGENTS_DN	59	51	0	51	23	28	0	0	-0.0337734	-0.0228347	-0.182283	-0.152303	0.40693	0.688312
c2	BACOLOD_RESISTANCE_TO_ALKYLATING_AGENTS_UP	18	18	0	18	8	10	0	0	-0.232976	-0.136051	-0.248256	-0.201982	0.45848	0.72548
c2	BAELDE_DIABETIC_NEPHROPATHY_DN	417	378	0	378	187	191	0	0	-0.0376686	-0.00693504	0.0538191	0.0239634	0.881646	0.95527
c2	BAELDE_DIABETIC_NEPHROPATHY_UP	82	71	0	71	23	48	0	0	-0.283237	-0.192865	-0.547124	-0.576843	0.0270182	0.161935
c2	BAE_BRCA1_TARGETS_DN	30	28	0	28	13	15	0	0	0.0236169	-0.0121789	-0.0195726	-0.093903	0.732183	0.889139
c2	BAE_BRCA1_TARGETS_UP	70	65	0	65	43	22	0	0	0.0256162	0.045371	0.485638	0.541385	0.138695	0.405114
c2	BAFNA_MUC4_TARGETS_DN	5	4	0	4	4	0	0	0	0.479567	0.479567	2.18297	2.18297	0.006615	0.0669998
c2	BAFNA_MUC4_TARGETS_UP	6	5	0	5	3	2	0	0	0.313018	0.313018	0.431501	0.431501	0.627402	0.835309
c2	BAKER_HEMATOPOESIS_STAT1_TARGETS	9	8	0	8	5	3	0	0	0.0967092	0.0967092	0.667879	0.667879	0.298522	0.596047
c2	BAKER_HEMATOPOESIS_STAT5_TARGETS	7	7	0	7	6	1	0	0	0.161428	0.161428	1.35715	1.35715	0.0257809	0.157131
c2	BAKER_HEMATOPOIESIS_STAT3_TARGETS	16	16	0	16	10	6	0	0	0.00337131	0.0550645	0.556101	0.644077	0.241989	0.539187
c2	BAKKER_FOXO3_TARGETS_DN	185	148	0	148	79	69	0	0	-0.0137479	0.0104157	0.16135	0.197571	0.694263	0.869476
c2	BAKKER_FOXO3_TARGETS_UP	62	59	0	59	34	25	0	0	0.110098	0.0621257	0.387333	0.36954	0.294368	0.590938
c2	BALDWIN_PRKCI_TARGETS_UP	33	31	0	31	13	18	0	0	-0.0751642	-0.0149954	-0.0526077	-0.102043	0.650892	0.847551
c2	BALLIF_DEVELOPMENTAL_DISABILITY_P16_P12_DELETION	13	9	0	9	6	3	0	0	-0.153744	-0.153744	0.731534	0.731534	0.224656	0.518943
c2	BANDRES_RESPONSE_TO_CARMUSTIN_MGMT_24HR_DN	31	23	0	23	12	11	0	0	0.0911028	0.0863453	0.720773	0.729943	0.105604	0.348185
c2	BANDRES_RESPONSE_TO_CARMUSTIN_MGMT_24HR_UP	9	9	0	9	6	3	0	0	-0.0135003	-0.0135003	0.219324	0.219324	0.76742	0.906405
c2	BANDRES_RESPONSE_TO_CARMUSTIN_MGMT_48HR_DN	152	106	0	106	56	50	0	0	0.015027	0.0254743	0.327748	0.324947	0.360664	0.650105
c2	BANDRES_RESPONSE_TO_CARMUSTIN_MGMT_48HR_UP	17	13	0	13	6	7	0	0	-0.108533	-0.12972	-0.519976	-0.49319	0.234787	0.531063
c2	BANDRES_RESPONSE_TO_CARMUSTIN_WITHOUT_MGMT_24HR_DN	9	9	0	9	6	3	0	0	0.050204	0.050204	0.436966	0.436966	0.46885	0.733413
c2	BANDRES_RESPONSE_TO_CARMUSTIN_WITHOUT_MGMT_24HR_UP	13	12	0	12	8	4	0	0	-0.0256082	0.0190233	0.250941	0.332659	0.682992	0.863979
c2	BANDRES_RESPONSE_TO_CARMUSTIN_WITHOUT_MGMT_48HR_DN	29	25	0	25	12	13	0	0	0.0198522	0.0346615	0.468577	0.475454	0.339525	0.633144
c2	BANDRES_RESPONSE_TO_CARMUSTIN_WITHOUT_MGMT_48HR_UP	17	13	0	13	8	5	0	0	0.0120118	-0.00428419	0.357052	0.364446	0.564886	0.797682
c2	BARIS_THYROID_CANCER_DN	64	56	0	56	35	21	0	0	0.145501	0.119756	0.770884	0.803913	0.0207005	0.137275
c2	BARIS_THYROID_CANCER_UP	23	22	0	22	16	6	0	0	0.0542079	0.0690764	0.656742	0.658273	0.12281	0.379012
c2	BARRIER_CANCER_RELAPSE_NORMAL_SAMPLE_DN	30	29	0	29	14	15	0	0	-0.0033486	0.00834615	0.0146823	0.0344636	0.861018	0.94766
c2	BARRIER_CANCER_RELAPSE_NORMAL_SAMPLE_UP	29	24	0	24	15	9	0	0	-0.0329484	0.0178161	0.246514	0.309615	0.635168	0.838565
c2	BARRIER_CANCER_RELAPSE_TUMOR_SAMPLE_DN	11	11	0	11	4	7	0	0	-0.0812784	-0.034413	-0.465832	-0.453013	0.28376	0.582236
c2	BARRIER_CANCER_RELAPSE_TUMOR_SAMPLE_UP	15	15	0	15	13	2	0	0	0.134619	0.123212	1.06739	1.09754	0.0230265	0.147212
c2	BARRIER_COLON_CANCER_RECURRENCE_DN	18	16	0	16	9	7	0	0	0.0107562	0.0278812	0.321443	0.400743	0.556243	0.791716
c2	BARRIER_COLON_CANCER_RECURRENCE_UP	42	38	0	38	26	12	0	0	0.0339892	0.0331236	0.322816	0.36761	0.407984	0.688856
c2	BASAKI_YBX1_TARGETS_DN	357	315	0	315	135	180	0	0	-0.0189555	-0.0212301	-0.0533769	-0.0862247	0.534044	0.776945
c2	BASAKI_YBX1_TARGETS_UP	274	266	0	266	162	104	0	0	0.0321264	0.0353541	0.342035	0.362679	0.22274	0.517472
c2	BASSO_B_LYMPHOCYTE_NETWORK	136	135	0	135	102	33	0	0	0.0921925	0.102151	0.864306	0.931533	0.00107243	0.019779
c2	BASSO_CD40_SIGNALING_DN	65	56	0	56	35	21	0	0	0.182014	0.135126	0.57314	0.607344	0.0884353	0.313894
c2	BASSO_CD40_SIGNALING_UP	94	84	0	84	70	14	0	0	0.353276	0.326432	1.4449	1.5549	5.27e-07	7.73e-05
c2	BASSO_HAIRY_CELL_LEUKEMIA_DN	78	69	0	69	36	33	0	0	-0.0794402	-0.0179041	0.0933902	0.0697893	0.990894	0.996003
c2	BASSO_HAIRY_CELL_LEUKEMIA_UP	5	5	0	5	5	0	0	0	0.196245	0.196245	1.53203	1.53203	0.0349301	0.187753
c2	BAUS_TFF2_TARGETS_DN	11	7	0	7	5	2	0	0	0.0917701	0.0917701	0.445032	0.445032	0.579894	0.80696
c2	BAUS_TFF2_TARGETS_UP	32	24	0	24	17	7	0	0	0.200626	0.260236	0.932523	1.0317	0.023407	0.148567
c2	BECKER_TAMOXIFEN_RESISTANCE_DN	46	43	0	43	20	23	0	0	-0.0050169	-0.00806056	0.0412356	-0.000921858	0.888785	0.957824
c2	BECKER_TAMOXIFEN_RESISTANCE_UP	45	39	0	39	24	15	0	0	0.0203233	0.0584732	0.661554	0.56132	0.109688	0.355322
c2	BEGUM_TARGETS_OF_PAX3_FOXO1_FUSION_AND_PAX3	7	6	0	6	4	2	0	0	0.364028	0.364028	0.835197	0.835197	0.275736	0.574781
c2	BEGUM_TARGETS_OF_PAX3_FOXO1_FUSION_DN	45	39	0	39	18	21	0	0	-0.159509	-0.134592	-0.414964	-0.454018	0.127593	0.386479
c2	BEGUM_TARGETS_OF_PAX3_FOXO1_FUSION_UP	54	46	0	46	19	27	0	0	-0.0988866	-0.04641	-0.0936094	-0.0930251	0.571013	0.80115
c2	BEIER_GLIOMA_STEM_CELL_DN	61	57	0	57	33	24	0	0	0.129989	0.0952838	0.58122	0.59717	0.101032	0.339766
c2	BEIER_GLIOMA_STEM_CELL_UP	34	24	0	24	10	14	0	0	0.00717033	-0.00325933	-0.108581	-0.152556	0.573392	0.802504
c2	BENNETT_SYSTEMIC_LUPUS_ERYTHEMATOSUS	28	24	0	24	20	4	0	0	0.352889	0.343709	1.47995	1.62034	0.000200061	0.00614736
c2	BENPORATH_CYCLING_GENES	620	586	0	586	273	313	0	0	-0.0107173	-0.00812732	-0.0102124	-0.00552462	0.687137	0.866172
c2	BENPORATH_EED_TARGETS	986	551	0	551	250	301	0	0	-0.0995984	-0.0555794	-0.14298	-0.158102	0.307805	0.606043
c2	BENPORATH_ES_1	364	298	0	298	148	150	0	0	-0.0165161	-0.00505929	0.0153784	0.00846012	0.781653	0.913996
c2	BENPORATH_ES_2	38	27	0	27	15	12	0	0	0.0160729	0.00582584	0.161297	0.127905	0.809759	0.92746
c2	BENPORATH_ES_CORE_NINE	9	8	0	8	3	5	0	0	0.01281	0.01281	0.201387	0.201387	0.86146	0.947887
c2	BENPORATH_ES_CORE_NINE_CORRELATED	97	90	0	90	53	37	0	0	0.0559048	0.0322482	0.358105	0.357643	0.291164	0.588064
c2	BENPORATH_ES_WITH_H3K27ME3	1050	571	0	571	244	327	0	0	-0.13154	-0.0848276	-0.262539	-0.282202	0.11586	0.366356
c2	BENPORATH_MYC_MAX_TARGETS	763	712	0	712	464	248	0	0	0.0598895	0.0548527	0.547049	0.538465	0.0255298	0.155867
c2	BENPORATH_MYC_TARGETS_WITH_EBOX	227	199	0	199	120	79	0	0	-0.00563092	0.0322852	0.387498	0.374051	0.196916	0.485399
c2	BENPORATH_NANOG_TARGETS	961	876	0	876	474	402	0	0	-0.0059582	0.0150459	0.152137	0.171544	0.698883	0.872029
c2	BENPORATH_NOS_TARGETS	180	160	0	160	77	83	0	0	-0.0370645	-0.0106323	-0.0824541	-0.0746605	0.515388	0.76568
c2	BENPORATH_OCT4_TARGETS	287	261	0	261	138	123	0	0	-0.0154162	0.0119481	0.0879576	0.107457	0.950252	0.98162
c2	BENPORATH_PRC2_TARGETS	602	298	0	298	121	177	0	0	-0.149475	-0.111304	-0.403501	-0.407058	0.038205	0.197123
c2	BENPORATH_PROLIFERATION	146	141	0	141	96	45	0	0	0.0455506	0.0516387	0.59762	0.58937	0.0310605	0.175419
c2	BENPORATH_SOX2_TARGETS	718	653	0	653	351	302	0	0	0.00385031	0.0157724	0.152656	0.17122	0.702013	0.87358
c2	BENPORATH_SUZ12_TARGETS	956	520	0	520	212	308	0	0	-0.125211	-0.0860037	-0.296826	-0.310761	0.0871601	0.311184
c2	BERENJENO_ROCK_SIGNALING_NOT_VIA_RHOA_DN	47	46	0	46	21	25	0	0	-0.0476742	-0.0413611	-0.153105	-0.191473	0.428794	0.702626
c2	BERENJENO_ROCK_SIGNALING_NOT_VIA_RHOA_UP	25	22	0	22	12	10	0	0	0.0958628	0.0709483	0.343609	0.338653	0.478694	0.740263
c2	BERENJENO_TRANSFORMED_BY_RHOA_DN	386	378	0	378	175	203	0	0	-0.065659	-0.0147567	0.0269132	0.0537405	0.828718	0.935017
c2	BERENJENO_TRANSFORMED_BY_RHOA_FOREVER_DN	30	30	0	30	16	14	0	0	-0.0972126	-0.0361084	-0.171552	-0.054646	0.546871	0.785661
c2	BERENJENO_TRANSFORMED_BY_RHOA_FOREVER_UP	18	18	0	18	10	8	0	0	-0.0964212	-0.0278035	0.0997736	0.0952211	0.94594	0.98045
c2	BERENJENO_TRANSFORMED_BY_RHOA_REVERSIBLY_DN	28	27	0	27	12	15	0	0	-0.203653	-0.11269	-0.00280728	-0.0706026	0.76465	0.904938
c2	BERENJENO_TRANSFORMED_BY_RHOA_REVERSIBLY_UP	6	6	0	6	4	2	0	0	0.105208	0.105208	0.870326	0.870326	0.233258	0.52887
c2	BERENJENO_TRANSFORMED_BY_RHOA_UP	529	523	0	523	345	178	0	0	0.0367333	0.0525246	0.51613	0.508955	0.0375757	0.195552
c2	BERNARD_PPAPDC1B_TARGETS_DN	55	46	0	46	18	28	0	0	0.00633744	-0.0230935	-0.0810811	-0.160231	0.562171	0.795738
c2	BERNARD_PPAPDC1B_TARGETS_UP	38	37	0	37	21	16	0	0	0.0320299	0.0106977	0.221409	0.170183	0.664397	0.854284
c2	BERTUCCI_INVASIVE_CARCINOMA_DUCTAL_VS_LOBULAR_DN	42	33	0	33	13	20	0	0	-0.33662	-0.261015	-0.529763	-0.478483	0.113119	0.36141
c2	BERTUCCI_INVASIVE_CARCINOMA_DUCTAL_VS_LOBULAR_UP	23	19	0	19	12	7	0	0	0.0604777	0.0436046	0.446045	0.460237	0.348225	0.640086
c2	BERTUCCI_MEDULLARY_VS_DUCTAL_BREAST_CANCER_DN	156	138	0	138	40	98	0	0	-0.22708	-0.161785	-0.748316	-0.760806	0.000894921	0.0174705
c2	BERTUCCI_MEDULLARY_VS_DUCTAL_BREAST_CANCER_UP	188	177	0	177	142	35	0	0	0.248348	0.206856	1.13519	1.21224	8.88e-06	0.00056819
c2	BHATI_G2M_ARREST_BY_2METHOXYESTRADIOL_DN	123	96	0	96	61	35	0	0	0.0975011	0.0545797	0.46938	0.48307	0.138359	0.40457
c2	BHATI_G2M_ARREST_BY_2METHOXYESTRADIOL_UP	110	98	0	98	61	37	0	0	0.0767033	0.045736	0.390031	0.440942	0.207106	0.499019
c2	BHATTACHARYA_EMBRYONIC_STEM_CELL	88	72	0	72	49	23	0	0	0.0423007	0.0651576	0.615138	0.613138	0.0447346	0.214814
c2	BHAT_ESR1_TARGETS_NOT_VIA_AKT1_DN	90	77	0	77	29	48	0	0	-0.0660415	-0.0565286	-0.263684	-0.316007	0.190021	0.476256
c2	BHAT_ESR1_TARGETS_NOT_VIA_AKT1_UP	205	170	0	170	97	73	0	0	0.00328178	0.0264898	0.185378	0.206795	0.627163	0.835057
c2	BHAT_ESR1_TARGETS_VIA_AKT1_DN	80	69	0	69	27	42	0	0	-0.0858535	-0.0791888	-0.380152	-0.421892	0.0940334	0.325581
c2	BHAT_ESR1_TARGETS_VIA_AKT1_UP	270	234	0	234	135	99	0	0	0.0167512	0.0361574	0.242046	0.280266	0.450204	0.72042
c2	BIDUS_METASTASIS_DN	151	142	0	142	84	58	0	0	0.0484503	0.067484	0.46147	0.481256	0.115527	0.366024
c2	BIDUS_METASTASIS_UP	210	204	0	204	104	100	0	0	-0.0062354	-0.00102054	0.0806942	0.0464298	0.994852	0.997543
c2	BILANGES_RAPAMYCIN_SENSITIVE_GENES	38	37	0	37	19	18	0	0	0.0508101	0.0326556	0.254188	0.289923	0.574577	0.803502
c2	BILANGES_RAPAMYCIN_SENSITIVE_VIA_TSC1_AND_TSC2	72	70	0	70	51	19	0	0	0.0418456	0.0622139	0.539871	0.626767	0.0778826	0.291213
c2	BILANGES_SERUM_AND_RAPAMYCIN_SENSITIVE_GENES	64	60	0	60	47	13	0	0	0.074756	0.0881462	0.861937	0.93405	0.00458624	0.0520919
c2	BILANGES_SERUM_RESPONSE_TRANSLATION	33	27	0	27	21	6	0	0	0.0704198	0.103647	0.86817	1.00895	0.0212924	0.140054
c2	BILANGES_SERUM_SENSITIVE_GENES	84	72	0	72	42	30	0	0	0.00686852	0.0196056	0.244699	0.286959	0.533286	0.776706
c2	BILANGES_SERUM_SENSITIVE_VIA_TSC1	22	16	0	16	7	9	0	0	-0.242353	-0.221078	-0.381623	-0.351774	0.318763	0.615658
c2	BILANGES_SERUM_SENSITIVE_VIA_TSC2	42	36	0	36	12	24	0	0	-0.108779	-0.0734529	-0.498286	-0.483084	0.0765717	0.289394
c2	BILBAN_B_CLL_LPL_DN	34	32	0	32	19	13	0	0	0.20133	0.164045	0.556521	0.64478	0.171421	0.452277
c2	BILBAN_B_CLL_LPL_UP	63	59	0	59	28	31	0	0	0.00960142	0.00296726	-0.185636	-0.1556	0.38211	0.668928
c2	BILD_CTNNB1_ONCOGENIC_SIGNATURE	80	70	0	70	27	43	0	0	-0.0220502	-0.028531	-0.22381	-0.208701	0.27695	0.575504
c2	BILD_E2F3_ONCOGENIC_SIGNATURE	230	203	0	203	91	112	0	0	-0.0244831	-0.0132793	-0.104959	-0.0906088	0.446858	0.717655
c2	BILD_HRAS_ONCOGENIC_SIGNATURE	232	202	0	202	107	95	0	0	-0.0387348	0.00348552	0.088259	0.0945764	0.965069	0.985919
c2	BILD_MYC_ONCOGENIC_SIGNATURE	195	179	0	179	99	80	0	0	-0.0282957	0.00964857	0.0801593	0.179993	0.894915	0.959895
c2	BILD_SRC_ONCOGENIC_SIGNATURE	59	53	0	53	24	29	0	0	-0.0581641	-0.0391885	-0.180618	-0.222416	0.362947	0.652437
c2	BIOCARTA_41BB_PATHWAY	17	15	0	15	10	5	0	0	0.227038	0.106665	0.827379	0.837566	0.110541	0.356459
c2	BIOCARTA_ACE2_PATHWAY	13	6	0	6	1	5	0	0	-0.523367	-0.523367	-1.57857	-1.57857	0.00986739	0.0864501
c2	BIOCARTA_ACH_PATHWAY	16	14	0	14	8	6	0	0	0.193967	0.119198	0.68669	0.640611	0.205107	0.496732
c2	BIOCARTA_ACTINY_PATHWAY	19	16	0	16	14	2	0	0	0.107679	0.107798	1.14916	1.19324	0.0123049	0.0991686
c2	BIOCARTA_AGPCR_PATHWAY	12	12	0	12	7	5	0	0	0.153538	0.0850543	0.574266	0.596445	0.28045	0.578638
c2	BIOCARTA_AGR_PATHWAY	34	28	0	28	14	14	0	0	-0.0749893	-0.0205414	0.0545038	0.0296202	0.918004	0.969524
c2	BIOCARTA_AHSP_PATHWAY	15	12	0	12	7	5	0	0	-0.783924	-0.715529	-0.354052	-0.321111	0.419777	0.696635
c2	BIOCARTA_AKAP13_PATHWAY	11	10	0	10	5	5	0	0	-0.0249318	-0.00857537	0.169273	0.0818763	0.890413	0.958178
c2	BIOCARTA_AKAP95_PATHWAY	12	12	0	12	5	7	0	0	-0.0260105	-0.0249183	-0.0531479	-0.0680044	0.755453	0.900376
c2	BIOCARTA_AKAPCENTROSOME_PATHWAY	12	12	0	12	9	3	0	0	0.0271536	0.030295	0.521614	0.502695	0.362935	0.652437
c2	BIOCARTA_AKT_PATHWAY	21	21	0	21	13	8	0	0	0.123382	0.0512399	0.675846	0.636073	0.145869	0.415483
c2	BIOCARTA_ALK_PATHWAY	35	26	0	26	8	18	0	0	-0.0820649	-0.0682758	-0.424427	-0.477851	0.150632	0.423976
c2	BIOCARTA_AMI_PATHWAY	19	9	0	9	3	6	0	0	-0.040075	-0.040075	-0.630353	-0.630353	0.196937	0.485399
c2	BIOCARTA_ARAP_PATHWAY	17	17	0	17	8	9	0	0	0.0121763	-0.00839573	-0.0327964	-0.0363529	0.78053	0.913318
c2	BIOCARTA_ARENRF2_PATHWAY	12	12	0	12	7	5	0	0	0.106111	0.0745385	0.495141	0.490598	0.406686	0.688105
c2	BIOCARTA_ARF_PATHWAY	17	17	0	17	13	4	0	0	0.110145	0.0935805	0.804	0.814904	0.0707467	0.276411
c2	BIOCARTA_ASBCELL_PATHWAY	10	7	0	7	7	0	0	0	0.940095	0.940095	2.37724	2.37724	0.000224968	0.0067001
c2	BIOCARTA_AT1R_PATHWAY	28	27	0	27	14	13	0	0	0.0178737	0.0369883	0.315585	0.319794	0.532063	0.776119
c2	BIOCARTA_ATM_PATHWAY	20	19	0	19	9	10	0	0	0.0347746	0.0348129	0.526031	0.498369	0.298243	0.59582
c2	BIOCARTA_ATRBRCA_PATHWAY	21	21	0	21	8	13	0	0	0.00862553	-0.010766	0.0722271	-0.0420395	0.9552	0.982834
c2	BIOCARTA_BAD_PATHWAY	25	24	0	24	16	8	0	0	0.0654383	0.111392	0.71975	0.779042	0.0811084	0.299029
c2	BIOCARTA_BARRESTIN_PATHWAY	10	8	0	8	4	4	0	0	0.136614	0.136614	0.390368	0.390368	0.57069	0.801052
c2	BIOCARTA_BARRESTIN_SRC_PATHWAY	14	13	0	13	7	6	0	0	0.170053	0.108576	0.596349	0.586748	0.258525	0.557411
c2	BIOCARTA_BARR_MAPK_PATHWAY	12	11	0	11	5	6	0	0	0.114274	0.0267393	0.445549	0.428894	0.45227	0.721119
c2	BIOCARTA_BCELLSURVIVAL_PATHWAY	16	16	0	16	12	4	0	0	0.140088	0.118699	0.701181	0.682741	0.140506	0.40787
c2	BIOCARTA_BCR_PATHWAY	30	29	0	29	19	10	0	0	0.201491	0.212707	0.891073	1.0036	0.0213634	0.140305
c2	BIOCARTA_BIOPEPTIDES_PATHWAY	39	33	0	33	19	14	0	0	0.126035	0.0884441	0.498005	0.502992	0.222971	0.517472
c2	BIOCARTA_BLYMPHOCYTE_PATHWAY	8	7	0	7	7	0	0	0	0.829703	0.829703	2.61249	2.61249	5.75e-05	0.00232003
c2	BIOCARTA_CACAM_PATHWAY	10	9	0	9	3	6	0	0	0.0284168	0.0284168	-0.0329454	-0.0329454	0.810935	0.927732
c2	BIOCARTA_CALCINEURIN_PATHWAY	14	14	0	14	7	7	0	0	-0.00607186	0.0208908	0.0560924	0.0737996	0.981178	0.992397
c2	BIOCARTA_CARDIACEGF_PATHWAY	17	16	0	16	7	9	0	0	-0.244701	-0.226591	-0.363741	-0.384027	0.368999	0.657559
c2	BIOCARTA_CARM1_PATHWAY	12	12	0	12	6	6	0	0	0.0190883	0.0068492	0.0401825	0.0687774	0.9456	0.98045
c2	BIOCARTA_CARM_ER_PATHWAY	35	31	0	31	16	15	0	0	-0.0214974	-0.0109544	-0.0312417	0.050901	0.788427	0.918021
c2	BIOCARTA_CASPASE_PATHWAY	21	21	0	21	14	7	0	0	0.192545	0.109316	0.692844	0.659874	0.130767	0.39173
c2	BIOCARTA_CBL_PATHWAY	13	13	0	13	7	6	0	0	-0.00180067	0.0104331	0.190987	0.103613	0.856668	0.945908
c2	BIOCARTA_CCR3_PATHWAY	21	18	0	18	10	8	0	0	0.0874117	0.0644244	0.521072	0.558752	0.275973	0.574984
c2	BIOCARTA_CCR5_PATHWAY	14	14	0	14	10	4	0	0	0.230673	0.273549	0.848758	0.938184	0.10716	0.351068
c2	BIOCARTA_CD40_PATHWAY	15	14	0	14	8	6	0	0	0.124574	0.0600941	0.563245	0.464705	0.305808	0.604216
c2	BIOCARTA_CDC42RAC_PATHWAY	14	14	0	14	12	2	0	0	0.102353	0.131611	1.30466	1.45635	0.00712072	0.070311
c2	BIOCARTA_CDK5_PATHWAY	10	10	0	10	5	5	0	0	0.0929277	0.0679427	0.577422	0.591653	0.327139	0.62332
c2	BIOCARTA_CDMAC_PATHWAY	15	14	0	14	9	5	0	0	0.221528	0.184892	1.30332	1.32586	0.0084482	0.0784581
c2	BIOCARTA_CELL2CELL_PATHWAY	13	10	0	10	5	5	0	0	0.0321874	0.0314937	0.30883	0.332687	0.654163	0.848864
c2	BIOCARTA_CELLCYCLE_PATHWAY	24	23	0	23	15	8	0	0	0.0379928	0.0486515	0.560716	0.574516	0.183203	0.46653
c2	BIOCARTA_CERAMIDE_PATHWAY	22	22	0	22	16	6	0	0	0.0700913	0.0772112	0.807578	0.887089	0.0481065	0.224066
c2	BIOCARTA_CFTR_PATHWAY	11	9	0	9	7	2	0	0	0.154933	0.154933	0.989369	0.989369	0.0930686	0.323328
c2	BIOCARTA_CHEMICAL_PATHWAY	22	22	0	22	16	6	0	0	0.133306	0.0978226	0.943974	0.889027	0.0229518	0.146938
c2	BIOCARTA_CHREBP2_PATHWAY	40	34	0	34	22	12	0	0	0.0299602	0.0372402	0.496651	0.539127	0.188211	0.473831
c2	BIOCARTA_CK1_PATHWAY	16	12	0	12	8	4	0	0	0.0492385	0.0415315	0.59546	0.571432	0.270501	0.5693
c2	BIOCARTA_CLASSIC_PATHWAY	18	10	0	10	4	6	0	0	-0.0174783	-0.0110798	-0.0881819	-0.171974	0.677653	0.86084
c2	BIOCARTA_COMP_PATHWAY	22	13	0	13	5	8	0	0	-0.0552966	-0.0575192	-0.272839	-0.269862	0.456857	0.724232
c2	BIOCARTA_CREB_PATHWAY	25	24	0	24	14	10	0	0	0.0756356	0.0794382	0.544848	0.514258	0.206688	0.498812
c2	BIOCARTA_CSK_PATHWAY	19	18	0	18	16	2	0	0	0.720544	0.693132	1.80012	1.8531	5.02e-05	0.00206079
c2	BIOCARTA_CTCF_PATHWAY	23	22	0	22	11	11	0	0	0.0303375	-0.00162068	0.121347	0.121457	0.926673	0.973151
c2	BIOCARTA_CTLA4_PATHWAY	18	16	0	16	14	2	0	0	0.887741	0.879695	2.07743	2.1897	1.03e-05	0.000638757
c2	BIOCARTA_CTL_PATHWAY	21	18	0	18	17	1	0	0	0.842786	0.836842	2.79051	2.82819	1.4e-09	1.13e-06
c2	BIOCARTA_CXCR4_PATHWAY	23	22	0	22	11	11	0	0	0.057274	0.057266	0.28328	0.316188	0.604627	0.822155
c2	BIOCARTA_CYTOKINE_PATHWAY	18	9	0	9	8	1	0	0	0.572794	0.572794	1.35445	1.35445	0.0185977	0.12859
c2	BIOCARTA_D4GDI_PATHWAY	11	11	0	11	7	4	0	0	0.30399	0.184191	1.04142	1.01373	0.0681075	0.271839
c2	BIOCARTA_DC_PATHWAY	19	13	0	13	13	0	0	0	0.969886	0.919837	2.48666	2.51545	5.49e-07	7.93e-05
c2	BIOCARTA_DEATH_PATHWAY	31	31	0	31	19	12	0	0	0.0625684	0.0610969	0.619121	0.5993	0.11879	0.371585
c2	BIOCARTA_DNAFRAGMENT_PATHWAY	8	8	0	8	5	3	0	0	0.0285657	0.0285657	0.298049	0.298049	0.674586	0.859509
c2	BIOCARTA_DREAM_PATHWAY	13	12	0	12	8	4	0	0	0.147154	0.119466	1.01652	0.870598	0.0770952	0.290388
c2	BIOCARTA_ECM_PATHWAY	23	22	0	22	13	9	0	0	0.058111	0.0529801	0.610671	0.572032	0.181518	0.465134
c2	BIOCARTA_EDG1_PATHWAY	27	25	0	25	12	13	0	0	0.032617	0.000247455	0.216347	0.204075	0.735598	0.890491
c2	BIOCARTA_EGFR_SMRTE_PATHWAY	11	10	0	10	3	7	0	0	-0.230639	-0.17073	-0.888687	-0.87431	0.0582764	0.249006
c2	BIOCARTA_EGF_PATHWAY	30	30	0	30	18	12	0	0	0.0967281	0.0681974	0.437733	0.460233	0.303885	0.602216
c2	BIOCARTA_EIF2_PATHWAY	11	11	0	11	6	5	0	0	-0.00541606	0.0253586	0.433786	0.401269	0.47833	0.740084
c2	BIOCARTA_EIF4_PATHWAY	24	24	0	24	10	14	0	0	-0.00570421	-0.0137002	-0.119398	-0.114979	0.590557	0.814341
c2	BIOCARTA_EIF_PATHWAY	15	15	0	15	7	8	0	0	-0.0312004	-0.0103997	-0.125477	-0.0735012	0.659379	0.851963
c2	BIOCARTA_EPHA4_PATHWAY	10	7	0	7	6	1	0	0	-0.12178	-0.12178	1.01675	1.01675	0.130052	0.390524
c2	BIOCARTA_EPONFKB_PATHWAY	11	9	0	9	6	3	0	0	-0.0494133	-0.0494133	0.523506	0.523506	0.391995	0.675808
c2	BIOCARTA_EPO_PATHWAY	18	17	0	17	9	8	0	0	0.0558023	0.066876	0.332487	0.368732	0.563798	0.796826
c2	BIOCARTA_ERK5_PATHWAY	16	15	0	15	8	7	0	0	0.0561263	0.043633	0.247839	0.262088	0.744678	0.895312
c2	BIOCARTA_ERK_PATHWAY	27	26	0	26	17	9	0	0	0.105021	0.0875327	0.604122	0.692431	0.132426	0.394797
c2	BIOCARTA_ERYTH_PATHWAY	13	10	0	10	4	6	0	0	-0.300196	-0.19273	-0.240264	-0.261141	0.569705	0.800502
c2	BIOCARTA_ETC_PATHWAY	10	10	0	10	8	2	0	0	0.0716546	0.063641	0.524885	0.46952	0.361481	0.651057
c2	BIOCARTA_ETS_PATHWAY	17	17	0	17	15	2	0	0	0.137912	0.116912	0.983201	0.931025	0.026924	0.161724
c2	BIOCARTA_EXTRINSIC_PATHWAY	13	7	0	7	3	4	0	0	-0.0209666	-0.0209666	-0.385752	-0.385752	0.481368	0.742248
c2	BIOCARTA_FAS_PATHWAY	28	28	0	28	21	7	0	0	0.141984	0.0915126	0.744391	0.742513	0.0588585	0.250106
c2	BIOCARTA_FCER1_PATHWAY	34	34	0	34	21	13	0	0	0.163349	0.172247	0.81068	0.901747	0.0356883	0.190087
c2	BIOCARTA_FEEDER_PATHWAY	9	7	0	7	4	3	0	0	-0.228352	-0.228352	0.211901	0.211901	0.8207	0.931483
c2	BIOCARTA_FIBRINOLYSIS_PATHWAY	12	5	0	5	1	4	0	0	-0.325501	-0.325501	-1.10989	-1.10989	0.102603	0.343349
c2	BIOCARTA_FMLP_PATHWAY	31	29	0	29	21	8	0	0	0.16924	0.152849	0.947446	1.01286	0.0114392	0.0946671
c2	BIOCARTA_FREE_PATHWAY	9	9	0	9	9	0	0	0	0.273951	0.273951	1.93172	1.93172	0.000585479	0.0130551
c2	BIOCARTA_G1_PATHWAY	28	27	0	27	15	12	0	0	-0.0116103	0.00868768	0.236067	0.231726	0.649459	0.846955
c2	BIOCARTA_G2_PATHWAY	26	25	0	25	12	13	0	0	0.0276005	0.0190477	0.304534	0.237983	0.564868	0.797682
c2	BIOCARTA_GABA_PATHWAY	10	4	0	4	3	1	0	0	0.0593913	0.0593913	0.748062	0.748062	0.389537	0.673864
c2	BIOCARTA_GATA3_PATHWAY	15	12	0	12	10	2	0	0	0.153161	0.12881	0.981037	0.930696	0.0683353	0.272174
c2	BIOCARTA_GCR_PATHWAY	16	14	0	14	11	3	0	0	0.120081	0.100738	0.571958	0.753754	0.226273	0.520927
c2	BIOCARTA_GH_PATHWAY	26	24	0	24	11	13	0	0	0.0523308	0.0755026	0.361671	0.373652	0.480165	0.741324
c2	BIOCARTA_GLEEVEC_PATHWAY	22	22	0	22	16	6	0	0	0.147328	0.105674	0.822975	0.827454	0.0545918	0.240818
c2	BIOCARTA_GLYCOLYSIS_PATHWAY	12	9	0	9	3	6	0	0	-0.0501422	-0.0501422	-0.260956	-0.260956	0.50903	0.761376
c2	BIOCARTA_GPCR_PATHWAY	29	28	0	28	16	12	0	0	0.0880577	0.0822373	0.421332	0.460255	0.328802	0.624432
c2	BIOCARTA_GRANULOCYTES_PATHWAY	13	13	0	13	11	2	0	0	0.455731	0.534946	1.47875	1.70937	0.00327028	0.0423991
c2	BIOCARTA_GSK3_PATHWAY	27	26	0	26	13	13	0	0	-0.0312493	0.02719	0.192927	0.200897	0.745892	0.895822
c2	BIOCARTA_HCMV_PATHWAY	17	17	0	17	11	6	0	0	0.0649384	0.0423467	0.556835	0.534783	0.247199	0.543905
c2	BIOCARTA_HDAC_PATHWAY	25	22	0	22	12	10	0	0	-0.019506	0.0222974	0.175418	0.169296	0.8332	0.936456
c2	BIOCARTA_HER2_PATHWAY	21	19	0	19	8	11	0	0	-0.0327177	-0.0079887	0.0124107	-0.0131795	0.835902	0.937729
c2	BIOCARTA_HIF_PATHWAY	15	14	0	14	5	9	0	0	-0.0747179	-0.054652	-0.268729	-0.29251	0.431274	0.704741
c2	BIOCARTA_HIVNEF_PATHWAY	57	57	0	57	38	19	0	0	0.129627	0.0876043	0.745149	0.74709	0.0224783	0.145198
c2	BIOCARTA_HSP27_PATHWAY	15	13	0	13	10	3	0	0	0.262596	0.263173	1.0315	1.07783	0.0412521	0.205477
c2	BIOCARTA_IGF1MTOR_PATHWAY	20	20	0	20	9	11	0	0	-0.125022	-0.0321095	-0.217392	-0.19344	0.468338	0.733172
c2	BIOCARTA_IGF1R_PATHWAY	21	20	0	20	10	10	0	0	0.0682819	0.0489501	0.462703	0.3901	0.348208	0.640086
c2	BIOCARTA_IGF1_PATHWAY	20	20	0	20	9	11	0	0	-0.00697793	0.0363809	0.278352	0.279502	0.647749	0.845925
c2	BIOCARTA_IL10_PATHWAY	17	17	0	17	14	3	0	0	0.283842	0.327547	1.32975	1.4409	0.00311651	0.0409987
c2	BIOCARTA_IL12_PATHWAY	21	20	0	20	18	2	0	0	0.796064	0.749646	1.95795	2.16785	6.38e-06	0.000448726
c2	BIOCARTA_IL17_PATHWAY	12	11	0	11	9	2	0	0	0.883823	0.957814	1.95133	2.20275	0.00037899	0.0097151
c2	BIOCARTA_IL1R_PATHWAY	31	30	0	30	18	12	0	0	0.0544807	0.087925	0.513357	0.565942	0.224984	0.519329
c2	BIOCARTA_IL22BP_PATHWAY	17	13	0	13	11	2	0	0	0.298045	0.269331	1.27075	1.28531	0.0098169	0.0862049
c2	BIOCARTA_IL2RB_PATHWAY	37	37	0	37	26	11	0	0	0.331841	0.259935	1.20135	1.20496	0.000925761	0.0179086
c2	BIOCARTA_IL2_PATHWAY	21	20	0	20	13	7	0	0	0.329428	0.245629	1.0641	1.09749	0.0173508	0.123273
c2	BIOCARTA_IL3_PATHWAY	14	14	0	14	9	5	0	0	0.240808	0.204553	0.908077	0.90816	0.0690816	0.273216
c2	BIOCARTA_IL4_PATHWAY	11	10	0	10	6	4	0	0	0.192545	0.121505	0.946141	0.890163	0.108064	0.352072
c2	BIOCARTA_IL5_PATHWAY	8	4	0	4	2	2	0	0	0.0529388	0.0529388	0.267263	0.267263	0.863602	0.948252
c2	BIOCARTA_IL6_PATHWAY	21	21	0	21	13	8	0	0	0.0504598	0.0737685	0.579706	0.560516	0.202521	0.492996
c2	BIOCARTA_IL7_PATHWAY	17	17	0	17	14	3	0	0	0.385047	0.345849	1.6044	1.6294	0.000585982	0.0130551
c2	BIOCARTA_INFLAM_PATHWAY	24	16	0	16	13	3	0	0	0.378539	0.353112	1.25109	1.37114	0.00643659	0.0657555
c2	BIOCARTA_INSULIN_PATHWAY	21	20	0	20	9	11	0	0	-0.00923436	0.0303435	0.284502	0.205701	0.664488	0.854284
c2	BIOCARTA_INTEGRIN_PATHWAY	35	33	0	33	19	14	0	0	0.0373977	0.0529958	0.541165	0.561647	0.173851	0.455581
c2	BIOCARTA_INTRINSIC_PATHWAY	24	9	0	9	2	7	0	0	-0.173454	-0.173454	-0.947015	-0.947015	0.0571956	0.246679
c2	BIOCARTA_KERATINOCYTE_PATHWAY	45	45	0	45	29	16	0	0	0.182279	0.140411	0.776831	0.836401	0.0247756	0.153344
c2	BIOCARTA_KREB_PATHWAY	8	8	0	8	5	3	0	0	0.0121201	0.0121201	0.0735481	0.0735481	0.994662	0.997543
c2	BIOCARTA_LAIR_PATHWAY	17	13	0	13	10	3	0	0	0.215158	0.342475	0.983303	1.12384	0.0574993	0.247233
c2	BIOCARTA_LECTIN_PATHWAY	13	6	0	6	1	5	0	0	-0.482528	-0.482528	-1.90047	-1.90047	0.00366491	0.0454926
c2	BIOCARTA_LEPTIN_PATHWAY	11	9	0	9	3	6	0	0	-0.150637	-0.150637	-0.544982	-0.544982	0.24877	0.546074
c2	BIOCARTA_LONGEVITY_PATHWAY	13	13	0	13	6	7	0	0	-0.136746	-0.0471645	-0.130492	-0.136196	0.6426	0.843471
c2	BIOCARTA_LYM_PATHWAY	10	10	0	10	10	0	0	0	0.47617	0.441006	1.63378	1.57365	0.00236014	0.0333693
c2	BIOCARTA_MAL_PATHWAY	17	15	0	15	10	5	0	0	0.0456617	0.0551877	0.405591	0.477501	0.419403	0.696537
c2	BIOCARTA_MAPK_PATHWAY	84	82	0	82	46	36	0	0	0.0683597	0.0482804	0.346239	0.340402	0.328002	0.623794
c2	BIOCARTA_MCALPAIN_PATHWAY	23	21	0	21	13	8	0	0	0.0686209	0.0542406	0.498918	0.538692	0.287042	0.584558
c2	BIOCARTA_MCM_PATHWAY	18	18	0	18	12	6	0	0	0.0224255	0.0260274	0.283499	0.318003	0.57336	0.802504
c2	BIOCARTA_MEF2D_PATHWAY	15	15	0	15	9	6	0	0	0.119698	0.0948894	0.761842	0.716555	0.135148	0.399621
c2	BIOCARTA_MET_PATHWAY	36	35	0	35	20	15	0	0	0.102443	0.0724327	0.495391	0.46564	0.229951	0.524482
c2	BIOCARTA_MITOCHONDRIA_PATHWAY	21	20	0	20	15	5	0	0	0.0829084	0.0955522	0.89432	0.890867	0.03861	0.198333
c2	BIOCARTA_MONOCYTE_PATHWAY	11	10	0	10	9	1	0	0	0.246819	0.429795	1.30218	1.57514	0.0177049	0.124645
c2	BIOCARTA_MPR_PATHWAY	33	28	0	28	21	7	0	0	0.12893	0.103516	0.940266	0.988372	0.0147238	0.110917
c2	BIOCARTA_MTA3_PATHWAY	18	16	0	16	10	6	0	0	0.0135468	0.0449311	0.511675	0.486888	0.317819	0.614589
c2	BIOCARTA_MTOR_PATHWAY	23	23	0	23	11	12	0	0	-0.0239521	-0.0217203	-0.196278	-0.220582	0.457775	0.724902
c2	BIOCARTA_MYOSIN_PATHWAY	30	28	0	28	13	15	0	0	0.0227047	-0.00157352	-0.0479583	-0.00737445	0.744704	0.895312
c2	BIOCARTA_NDKDYNAMIN_PATHWAY	15	14	0	14	9	5	0	0	0.0544947	0.0566769	0.495822	0.476495	0.332499	0.62737
c2	BIOCARTA_NFAT_PATHWAY	47	37	0	37	21	16	0	0	0.00714753	0.0518331	0.308138	0.383314	0.445642	0.716487
c2	BIOCARTA_NFKB_PATHWAY	22	22	0	22	15	7	0	0	0.102976	0.117869	0.793281	0.889487	0.0568011	0.246037
c2	BIOCARTA_NGF_PATHWAY	17	17	0	17	9	8	0	0	0.10956	0.0984656	0.509018	0.520121	0.338898	0.633058
c2	BIOCARTA_NKCELLS_PATHWAY	26	23	0	23	20	3	0	0	0.476649	0.431161	2.07175	2.08571	9.52e-07	0.000114099
c2	BIOCARTA_NKT_PATHWAY	28	20	0	20	18	2	0	0	0.735589	0.743687	2.29667	2.60937	1.21e-07	2.64e-05
c2	BIOCARTA_NO1_PATHWAY	27	22	0	22	9	13	0	0	-0.162559	-0.145224	-0.679543	-0.637035	0.0580634	0.248418
c2	BIOCARTA_NO2IL12_PATHWAY	17	16	0	16	16	0	0	0	1.08119	1.0745	2.61503	2.65838	1.71e-08	7.48e-06
c2	BIOCARTA_NOS1_PATHWAY	17	13	0	13	6	7	0	0	-0.0130597	0.0103895	0.0076432	0.177737	0.936324	0.97706
c2	BIOCARTA_NTHI_PATHWAY	22	22	0	22	14	8	0	0	0.130983	0.0907192	0.451274	0.520346	0.322269	0.619046
c2	BIOCARTA_NUCLEARRS_PATHWAY	13	8	0	8	6	2	0	0	0.309586	0.309586	1.29103	1.29103	0.0374559	0.195036
c2	BIOCARTA_P27_PATHWAY	13	13	0	13	11	2	0	0	0.0927755	0.100844	0.984132	1.03034	0.0499594	0.228373
c2	BIOCARTA_P35ALZHEIMERS_PATHWAY	11	10	0	10	6	4	0	0	0.071427	0.061083	1.07023	0.964376	0.0730567	0.281879
c2	BIOCARTA_P38MAPK_PATHWAY	36	35	0	35	22	13	0	0	0.0441165	0.0668636	0.576095	0.549736	0.139091	0.405737
c2	BIOCARTA_P53HYPOXIA_PATHWAY	23	22	0	22	12	10	0	0	-0.0203247	-0.00614977	0.166957	0.0701983	0.839882	0.938698
c2	BIOCARTA_P53_PATHWAY	16	16	0	16	12	4	0	0	0.0609979	0.0765818	0.667366	0.717002	0.147366	0.41837
c2	BIOCARTA_PAR1_PATHWAY	35	33	0	33	17	16	0	0	0.0537517	0.0403075	0.146687	0.194124	0.813872	0.928837
c2	BIOCARTA_PARKIN_PATHWAY	12	9	0	9	5	4	0	0	0.0465082	0.0465082	0.967224	0.967224	0.122742	0.379002
c2	BIOCARTA_PDGF_PATHWAY	31	31	0	31	20	11	0	0	0.133979	0.102719	0.647593	0.702208	0.0988785	0.335836
c2	BIOCARTA_PGC1A_PATHWAY	18	15	0	15	7	8	0	0	-0.0642406	0.014664	0.23548	0.222398	0.734754	0.890103
c2	BIOCARTA_PITX2_PATHWAY	15	14	0	14	4	10	0	0	-0.000257614	-0.0190603	-0.258032	-0.279367	0.43159	0.704805
c2	BIOCARTA_PLATELETAPP_PATHWAY	14	7	0	7	1	6	0	0	-0.24955	-0.24955	-0.881045	-0.881045	0.0905648	0.317807
c2	BIOCARTA_PLCE_PATHWAY	11	10	0	10	7	3	0	0	0.0722718	0.0910093	0.621735	0.65928	0.282221	0.580574
c2	BIOCARTA_PML_PATHWAY	15	15	0	15	12	3	0	0	0.310167	0.24806	1.44728	1.49452	0.0019428	0.0294237
c2	BIOCARTA_PPARA_PATHWAY	57	50	0	50	31	19	0	0	0.0421013	0.0635588	0.476014	0.463735	0.191957	0.478782
c2	BIOCARTA_PROTEASOME_PATHWAY	28	28	0	28	27	1	0	0	0.121281	0.128143	1.52701	1.53447	3.64e-05	0.00163179
c2	BIOCARTA_PS1_PATHWAY	14	12	0	12	5	7	0	0	-0.0297758	-0.00294933	0.011577	-0.0748492	0.849588	0.942738
c2	BIOCARTA_PTC1_PATHWAY	12	11	0	11	4	7	0	0	-0.0497573	-0.0376036	-0.13932	-0.177415	0.647176	0.845619
c2	BIOCARTA_PTDINS_PATHWAY	23	22	0	22	11	11	0	0	0.0315139	0.00435583	0.194112	0.173359	0.760741	0.903042
c2	BIOCARTA_PTEN_PATHWAY	18	18	0	18	7	11	0	0	0.0660412	-0.00507823	0.11454	0.0512296	0.99139	0.996251
c2	BIOCARTA_PYK2_PATHWAY	24	24	0	24	15	9	0	0	0.0839246	0.0657661	0.561334	0.581963	0.202511	0.492996
c2	BIOCARTA_RAB_PATHWAY	12	11	0	11	10	1	0	0	0.210222	0.16294	1.91658	1.98892	0.00035939	0.00939768
c2	BIOCARTA_RAC1_PATHWAY	22	21	0	21	14	7	0	0	0.0571458	0.0467481	0.458728	0.493705	0.324363	0.62118
c2	BIOCARTA_RACCYCD_PATHWAY	25	25	0	25	17	8	0	0	0.055798	0.0571462	0.721879	0.692054	0.0804399	0.297799
c2	BIOCARTA_RANKL_PATHWAY	14	13	0	13	10	3	0	0	0.175236	0.158257	1.08074	1.14888	0.0321048	0.178543
c2	BIOCARTA_RANMS_PATHWAY	10	10	0	10	6	4	0	0	0.0444228	0.0414944	0.358112	0.463848	0.550794	0.788425
c2	BIOCARTA_RARRXR_PATHWAY	15	15	0	15	9	6	0	0	0.0549862	0.056839	0.550208	0.533706	0.276284	0.575101
c2	BIOCARTA_RAS_PATHWAY	21	21	0	21	15	6	0	0	0.0890679	0.0783199	0.892863	0.887934	0.0366809	0.192544
c2	BIOCARTA_RB_PATHWAY	13	12	0	12	6	6	0	0	0.0187052	0.0120357	0.264952	0.260157	0.696727	0.870487
c2	BIOCARTA_RELA_PATHWAY	16	16	0	16	12	4	0	0	0.158184	0.117974	1.13278	1.12967	0.0151034	0.112914
c2	BIOCARTA_RHO_PATHWAY	31	29	0	29	20	9	0	0	0.0664521	0.0717394	0.845505	0.84618	0.0295596	0.170442
c2	BIOCARTA_RNA_PATHWAY	10	10	0	10	7	3	0	0	0.0856843	0.0728331	1.00936	0.97308	0.070713	0.276342
c2	BIOCARTA_SALMONELLA_PATHWAY	11	10	0	10	10	0	0	0	0.159863	0.150111	1.65406	1.65484	0.00235739	0.0333693
c2	BIOCARTA_SARS_PATHWAY	10	8	0	8	6	2	0	0	0.123801	0.123801	0.620977	0.620977	0.342862	0.636204
c2	BIOCARTA_SET_PATHWAY	9	9	0	9	8	1	0	0	0.455352	0.455352	1.07438	1.07438	0.0614835	0.256179
c2	BIOCARTA_SHH_PATHWAY	15	14	0	14	3	11	0	0	-0.10112	-0.107351	-0.747189	-0.790859	0.0574443	0.247169
c2	BIOCARTA_SKP2E2F_PATHWAY	10	9	0	9	8	1	0	0	0.0808614	0.0808614	0.854509	0.854509	0.153763	0.428327
c2	BIOCARTA_SODD_PATHWAY	10	10	0	10	8	2	0	0	0.220183	0.165505	1.32647	1.4683	0.0159599	0.117105
c2	BIOCARTA_SPPA_PATHWAY	21	20	0	20	12	8	0	0	0.119379	0.120367	0.475581	0.54967	0.302933	0.60091
c2	BIOCARTA_SPRY_PATHWAY	17	16	0	16	3	13	0	0	-0.0951276	-0.0794705	-0.429638	-0.523862	0.213266	0.506407
c2	BIOCARTA_SRCRPTP_PATHWAY	12	12	0	12	7	5	0	0	0.0573451	0.0437726	0.454249	0.440158	0.436671	0.708825
c2	BIOCARTA_STATHMIN_PATHWAY	19	19	0	19	12	7	0	0	0.435392	0.401405	0.958911	0.919305	0.0379594	0.196444
c2	BIOCARTA_STEM_PATHWAY	13	7	0	7	6	1	0	0	0.475971	0.475971	1.33047	1.33047	0.039858	0.201755
c2	BIOCARTA_STRESS_PATHWAY	26	25	0	25	18	7	0	0	0.0893464	0.0620731	0.717103	0.745742	0.0869032	0.310769
c2	BIOCARTA_TALL1_PATHWAY	15	13	0	13	7	6	0	0	0.186329	0.10768	0.563231	0.585128	0.315474	0.612072
c2	BIOCARTA_TCAPOPTOSIS_PATHWAY	9	9	0	9	9	0	0	0	1.2468	1.2468	2.89807	2.89807	9.15e-07	0.000110526
c2	BIOCARTA_TCRA_PATHWAY	9	9	0	9	9	0	0	0	1.25876	1.25876	2.96691	2.96691	5.03e-07	7.49e-05
c2	BIOCARTA_TCR_PATHWAY	40	40	0	40	28	12	0	0	0.369988	0.281508	1.25224	1.41608	0.000376994	0.0096942
c2	BIOCARTA_TCYTOTOXIC_PATHWAY	12	12	0	12	12	0	0	0	1.20716	1.21324	2.6959	2.80139	2.55e-07	4.39e-05
c2	BIOCARTA_TEL_PATHWAY	18	18	0	18	12	6	0	0	0.027258	0.0283897	0.341834	0.382516	0.485149	0.745156
c2	BIOCARTA_TFF_PATHWAY	19	19	0	19	10	9	0	0	0.039635	0.0246585	0.279097	0.284882	0.649342	0.846901
c2	BIOCARTA_TGFB_PATHWAY	18	18	0	18	8	10	0	0	-0.0115133	-0.00492329	0.0329676	0.00836765	0.895491	0.960249
c2	BIOCARTA_TH1TH2_PATHWAY	17	13	0	13	13	0	0	0	0.929807	0.896374	2.66206	2.8082	1.23e-07	2.65e-05
c2	BIOCARTA_THELPER_PATHWAY	12	12	0	12	12	0	0	0	1.12181	1.12765	2.68678	2.79044	2.74e-07	4.62e-05
c2	BIOCARTA_TID_PATHWAY	19	15	0	15	13	2	0	0	0.288989	0.235252	1.65299	1.77328	0.000513763	0.0119315
c2	BIOCARTA_TNFR1_PATHWAY	28	28	0	28	18	10	0	0	0.0988835	0.0638551	0.632551	0.630334	0.124956	0.382507
c2	BIOCARTA_TNFR2_PATHWAY	18	17	0	17	11	6	0	0	0.107552	0.10099	0.924192	0.893486	0.0499999	0.228496
c2	BIOCARTA_TOB1_PATHWAY	19	17	0	17	11	6	0	0	0.544958	0.520248	1.00224	1.05322	0.043439	0.211024
c2	BIOCARTA_TOLL_PATHWAY	35	34	0	34	24	10	0	0	0.177647	0.152018	0.876474	0.867422	0.0156667	0.115954
c2	BIOCARTA_TPO_PATHWAY	23	22	0	22	12	10	0	0	0.0787252	0.0947205	0.471906	0.548901	0.312974	0.609702
c2	BIOCARTA_TRKA_PATHWAY	11	10	0	10	5	5	0	0	0.0752339	0.0775481	0.236529	0.256856	0.765231	0.905392
c2	BIOCARTA_UCALPAIN_PATHWAY	17	15	0	15	10	5	0	0	0.0757421	0.0760296	0.920898	0.89227	0.0593885	0.25111
c2	BIOCARTA_VDR_PATHWAY	12	12	0	12	5	7	0	0	0.00650499	0.0013458	-0.0894596	-0.089377	0.730733	0.888875
c2	BIOCARTA_VEGF_PATHWAY	27	27	0	27	14	13	0	0	-0.0287701	-0.0285429	-0.0513938	0.0180187	0.763094	0.904229
c2	BIOCARTA_VIP_PATHWAY	22	21	0	21	14	7	0	0	0.0861461	0.0714335	0.648909	0.611795	0.150163	0.423375
c2	BIOCARTA_VITCB_PATHWAY	11	8	0	8	1	7	0	0	-0.192782	-0.192782	-0.872017	-0.872017	0.0847432	0.305891
c2	BIOCARTA_WNT_PATHWAY	25	23	0	23	10	13	0	0	0.0101765	0.00551774	0.0768452	0.0261239	0.986077	0.994217
c2	BLALOCK_ALZHEIMERS_DISEASE_DN	1196	1040	0	1040	635	405	0	0	0.00824861	0.0387696	0.404934	0.425617	0.102034	0.341981
c2	BLALOCK_ALZHEIMERS_DISEASE_INCIPIENT_DN	158	138	0	138	83	55	0	0	0.0136281	0.0427601	0.360387	0.421514	0.22151	0.516402
c2	BLALOCK_ALZHEIMERS_DISEASE_INCIPIENT_UP	361	329	0	329	177	152	0	0	-0.021475	0.01224	0.174936	0.161916	0.682692	0.863803
c2	BLALOCK_ALZHEIMERS_DISEASE_UP	1594	1425	0	1425	744	681	0	0	-0.0200974	0.0064185	0.131478	0.127701	0.792276	0.919855
c2	BLUM_RESPONSE_TO_SALIRASIB_DN	331	317	0	317	161	156	0	0	-0.00913415	0.00317969	0.0898246	0.091406	0.93839	0.977804
c2	BLUM_RESPONSE_TO_SALIRASIB_UP	238	225	0	225	148	77	0	0	0.0202147	0.0530103	0.496191	0.522801	0.0618598	0.256902
c2	BOCHKIS_FOXA2_TARGETS	427	322	0	322	183	139	0	0	0.0164056	0.0296993	0.283119	0.285843	0.36749	0.656205
c2	BOGNI_TREATMENT_RELATED_MYELOID_LEUKEMIA_DN	28	27	0	27	11	16	0	0	0.040315	-0.0187894	-0.173876	-0.129401	0.496781	0.75365
c2	BOGNI_TREATMENT_RELATED_MYELOID_LEUKEMIA_UP	29	22	0	22	10	12	0	0	-0.237926	-0.0959709	-0.125606	-0.0633154	0.630115	0.83637
c2	BOHN_PRIMARY_IMMUNODEFICIENCY_SYNDROM_DN	37	34	0	34	24	10	0	0	0.097141	0.122676	0.697995	0.765579	0.0593728	0.251106
c2	BOHN_PRIMARY_IMMUNODEFICIENCY_SYNDROM_UP	44	42	0	42	21	21	0	0	0.080278	0.0383859	0.317704	0.266863	0.459735	0.726657
c2	BONCI_TARGETS_OF_MIR15A_AND_MIR16_1	86	77	0	77	30	47	0	0	-0.078605	-0.0693063	-0.346721	-0.362156	0.11193	0.359371
c2	BONOME_OVARIAN_CANCER_POOR_SURVIVAL_DN	21	19	0	19	11	8	0	0	0.0705176	0.0530655	0.367448	0.37434	0.464019	0.730059
c2	BONOME_OVARIAN_CANCER_POOR_SURVIVAL_UP	31	29	0	29	10	19	0	0	-0.235959	-0.182796	-0.404189	-0.481053	0.141836	0.410136
c2	BONOME_OVARIAN_CANCER_SURVIVAL_OPTIMAL_DEBULKING	239	210	0	210	117	93	0	0	0.0179642	0.0222988	0.227053	0.224996	0.534389	0.777313
c2	BONOME_OVARIAN_CANCER_SURVIVAL_SUBOPTIMAL_DEBULKING	481	435	0	435	210	225	0	0	-0.0415589	-0.020511	-0.0547429	-0.0683715	0.54324	0.783401
c2	BOQUEST_STEM_CELL_CULTURED_VS_FRESH_DN	30	24	0	24	8	16	0	0	-0.431064	-0.42809	-0.656173	-0.780118	0.0477551	0.223334
c2	BOQUEST_STEM_CELL_CULTURED_VS_FRESH_UP	396	346	0	346	166	180	0	0	-0.175782	-0.0992191	-0.190565	-0.17656	0.254756	0.552609
c2	BOQUEST_STEM_CELL_DN	199	178	0	178	95	83	0	0	0.0195315	0.0302093	0.0728273	0.0991148	0.997956	0.998859
c2	BOQUEST_STEM_CELL_UP	251	210	0	210	64	146	0	0	-0.417191	-0.331758	-0.933183	-0.991248	2.84e-05	0.00136133
c2	BORCZUK_MALIGNANT_MESOTHELIOMA_DN	107	69	0	69	40	29	0	0	0.0645991	0.0865899	0.381002	0.407351	0.283848	0.582302
c2	BORCZUK_MALIGNANT_MESOTHELIOMA_UP	304	297	0	297	183	114	0	0	0.0357721	0.0409329	0.459528	0.451944	0.0844899	0.305498
c2	BORLAK_LIVER_CANCER_EGF_UP	58	46	0	46	29	17	0	0	0.0692579	0.0771689	0.440357	0.478543	0.224508	0.518805
c2	BOSCO_ALLERGEN_INDUCED_TH2_ASSOCIATED_MODULE	147	130	0	130	88	42	0	0	0.176337	0.158473	0.68072	0.753537	0.014652	0.11051
c2	BOSCO_EPITHELIAL_DIFFERENTIATION_MODULE	51	19	0	19	10	9	0	0	-0.119892	-0.0946484	-0.0511697	-0.10471	0.714015	0.881214
c2	BOSCO_INTERFERON_INDUCED_ANTIVIRAL_MODULE	68	67	0	67	58	9	0	0	0.360461	0.322463	1.36563	1.37293	4.25e-06	0.000336183
c2	BOSCO_TH1_CYTOTOXIC_MODULE	106	86	0	86	68	18	0	0	0.580748	0.531523	1.51212	1.61803	2.13e-07	3.82e-05
c2	BOUDOUKHA_BOUND_BY_IGF2BP2	103	100	0	100	68	32	0	0	0.0166805	0.0643846	0.592794	0.638762	0.0424627	0.208977
c2	BOWIE_RESPONSE_TO_EXTRACELLULAR_MATRIX	28	26	0	26	25	1	0	0	0.458781	0.482767	1.82775	1.96795	1.12e-06	0.000127564
c2	BOWIE_RESPONSE_TO_TAMOXIFEN	28	26	0	26	24	2	0	0	0.473275	0.460601	1.74388	1.8892	3.83e-06	0.000313812
c2	BOYAULT_LIVER_CANCER_SUBCLASS_G123_DN	50	32	0	32	17	15	0	0	-0.0852201	-0.042944	-0.0583785	-0.0270198	0.733259	0.889675
c2	BOYAULT_LIVER_CANCER_SUBCLASS_G123_UP	43	42	0	42	22	20	0	0	-0.0107383	0.00107723	0.0460325	0.0550349	0.930453	0.974597
c2	BOYAULT_LIVER_CANCER_SUBCLASS_G12_DN	13	9	0	9	2	7	0	0	-0.169939	-0.169939	-0.579713	-0.579713	0.201023	0.490963
c2	BOYAULT_LIVER_CANCER_SUBCLASS_G12_UP	35	33	0	33	17	16	0	0	0.0216355	0.0114793	0.27119	0.252772	0.559255	0.79368
c2	BOYAULT_LIVER_CANCER_SUBCLASS_G1_DN	38	38	0	38	23	15	0	0	0.0319277	0.0601829	0.536589	0.597873	0.156157	0.43163
c2	BOYAULT_LIVER_CANCER_SUBCLASS_G1_UP	111	100	0	100	46	54	0	0	-0.0272638	-0.0279271	-0.16448	-0.161951	0.351006	0.642197
c2	BOYAULT_LIVER_CANCER_SUBCLASS_G2	26	26	0	26	16	10	0	0	0.040211	0.0429931	0.230875	0.204245	0.665503	0.854686
c2	BOYAULT_LIVER_CANCER_SUBCLASS_G23_DN	10	9	0	9	4	5	0	0	-0.161659	-0.161659	-0.637288	-0.637288	0.226796	0.521502
c2	BOYAULT_LIVER_CANCER_SUBCLASS_G23_UP	52	49	0	49	28	21	0	0	0.00269115	-0.00126273	0.139258	0.0842456	0.84253	0.939905
c2	BOYAULT_LIVER_CANCER_SUBCLASS_G3_DN	51	37	0	37	16	21	0	0	-0.197647	-0.0768858	-0.264822	-0.214456	0.313734	0.610574
c2	BOYAULT_LIVER_CANCER_SUBCLASS_G3_UP	194	186	0	186	122	64	0	0	0.0427702	0.0406807	0.485159	0.464289	0.0800894	0.296694
c2	BOYAULT_LIVER_CANCER_SUBCLASS_G56_DN	16	16	0	16	7	9	0	0	0.0464435	0.04015	0.354545	0.284099	0.618154	0.829459
c2	BOYAULT_LIVER_CANCER_SUBCLASS_G56_UP	11	8	0	8	4	4	0	0	-0.0156597	-0.0156597	0.39386	0.39386	0.613529	0.826891
c2	BOYAULT_LIVER_CANCER_SUBCLASS_G5_DN	34	30	0	30	28	2	0	0	0.444269	0.467435	1.76306	1.95276	1.01e-06	0.000116731
c2	BOYAULT_LIVER_CANCER_SUBCLASS_G6_DN	18	17	0	17	11	6	0	0	0.140892	0.148248	0.502885	0.637548	0.278777	0.577327
c2	BOYAULT_LIVER_CANCER_SUBCLASS_G6_UP	62	53	0	53	21	32	0	0	-0.125186	-0.0835803	-0.170048	-0.193106	0.3866	0.671609
c2	BOYERINAS_ONCOFETAL_TARGETS_OF_LET7A1	11	10	0	10	5	5	0	0	-0.086821	-0.0769149	-0.240232	-0.292549	0.536193	0.77894
c2	BOYLAN_MULTIPLE_MYELOMA_C_CLUSTER_DN	27	24	0	24	14	10	0	0	0.194397	0.158173	0.733795	0.670028	0.105826	0.348717
c2	BOYLAN_MULTIPLE_MYELOMA_C_CLUSTER_UP	39	36	0	36	15	21	0	0	-0.00472448	-0.0354666	-0.0641216	-0.158354	0.613003	0.826677
c2	BOYLAN_MULTIPLE_MYELOMA_C_DN	51	48	0	48	24	24	0	0	0.0867136	0.0600825	0.427122	0.386523	0.325796	0.622166
c2	BOYLAN_MULTIPLE_MYELOMA_C_D_DN	255	221	0	221	136	85	0	0	0.234393	0.196498	0.70326	0.719215	0.00981693	0.0862049
c2	BOYLAN_MULTIPLE_MYELOMA_C_D_UP	134	118	0	118	54	64	0	0	-0.0072768	-0.0129205	-0.0748507	-0.115687	0.519905	0.768957
c2	BOYLAN_MULTIPLE_MYELOMA_C_UP	44	41	0	41	20	21	0	0	-0.0770803	-0.0339314	-0.143911	-0.0989794	0.503097	0.758032
c2	BOYLAN_MULTIPLE_MYELOMA_D_CLUSTER_DN	40	39	0	39	20	19	0	0	0.0830187	0.0684497	0.377298	0.301144	0.40358	0.685232
c2	BOYLAN_MULTIPLE_MYELOMA_D_CLUSTER_UP	28	24	0	24	9	15	0	0	-0.103818	-0.0783054	-0.238283	-0.372885	0.337556	0.631902
c2	BOYLAN_MULTIPLE_MYELOMA_D_DN	72	69	0	69	43	26	0	0	0.162952	0.129411	0.667459	0.68974	0.0376124	0.195683
c2	BOYLAN_MULTIPLE_MYELOMA_D_UP	90	82	0	82	32	50	0	0	-0.0416197	-0.0464443	-0.160317	-0.245085	0.339294	0.633144
c2	BOYLAN_MULTIPLE_MYELOMA_PCA1_DN	8	7	0	7	5	2	0	0	0.117861	0.117861	0.837219	0.837219	0.239623	0.536842
c2	BOYLAN_MULTIPLE_MYELOMA_PCA1_UP	106	88	0	88	54	34	0	0	0.249218	0.238586	0.765379	0.802856	0.0129955	0.102417
c2	BOYLAN_MULTIPLE_MYELOMA_PCA3_DN	66	55	0	55	28	27	0	0	0.0367002	0.0322674	0.211615	0.190776	0.687495	0.866264
c2	BOYLAN_MULTIPLE_MYELOMA_PCA3_UP	73	64	0	64	31	33	0	0	-0.00879564	-0.0216303	0.0785917	-0.0594417	0.903628	0.963875
c2	BRACHAT_RESPONSE_TO_CAMPTOTHECIN_DN	47	45	0	45	30	15	0	0	0.0672744	0.0678921	0.628657	0.680335	0.0648278	0.264379
c2	BRACHAT_RESPONSE_TO_CAMPTOTHECIN_UP	30	24	0	24	14	10	0	0	0.0702141	0.0631435	0.428556	0.474909	0.331147	0.625999
c2	BRACHAT_RESPONSE_TO_CISPLATIN	23	22	0	22	15	7	0	0	-0.104314	0.048387	0.316777	0.421678	0.478252	0.740084
c2	BRACHAT_RESPONSE_TO_METHOTREXATE_DN	29	27	0	27	16	11	0	0	0.064598	0.0618194	0.505013	0.463986	0.247208	0.543905
c2	BRACHAT_RESPONSE_TO_METHOTREXATE_UP	27	23	0	23	15	8	0	0	-0.0723767	0.0689599	0.410083	0.49911	0.342391	0.636057
c2	BREDEMEYER_RAG_SIGNALING_NOT_VIA_ATM_DN	56	53	0	53	25	28	0	0	-0.00674281	-0.0185498	0.0229293	-0.0491505	0.798088	0.922902
c2	BREDEMEYER_RAG_SIGNALING_NOT_VIA_ATM_UP	61	49	0	49	27	22	0	0	0.0119602	0.027705	0.239167	0.167631	0.635937	0.839125
c2	BREDEMEYER_RAG_SIGNALING_VIA_ATM_NOT_VIA_NFKB_DN	36	34	0	34	15	19	0	0	0.0548088	0.00123686	0.172486	0.0966123	0.831877	0.935957
c2	BREDEMEYER_RAG_SIGNALING_VIA_ATM_NOT_VIA_NFKB_UP	49	48	0	48	24	24	0	0	0.0491286	0.0426414	0.138447	0.127185	0.85981	0.947638
c2	BREUHAHN_GROWTH_FACTOR_SIGNALING_IN_LIVER_CANCER	22	20	0	20	6	14	0	0	-0.0949364	-0.0512756	-0.513432	-0.503371	0.140616	0.408066
c2	BRIDEAU_IMPRINTED_GENES	56	37	0	37	13	24	0	0	-0.21644	-0.174568	-0.529343	-0.537145	0.0730823	0.281879
c2	BROCKE_APOPTOSIS_REVERSED_BY_IL6	136	131	0	131	88	43	0	0	0.139907	0.118088	0.700233	0.742527	0.0127538	0.101027
c2	BROWNE_HCMV_INFECTION_10HR_DN	52	48	0	48	19	29	0	0	-0.0235623	-0.0292039	-0.0528441	-0.136694	0.604303	0.821977
c2	BROWNE_HCMV_INFECTION_10HR_UP	83	75	0	75	39	36	0	0	0.0441478	0.0100282	0.225679	0.131044	0.634388	0.838186
c2	BROWNE_HCMV_INFECTION_12HR_DN	97	90	0	90	40	50	0	0	-0.02343	-0.0355503	-0.184561	-0.188261	0.325227	0.621796
c2	BROWNE_HCMV_INFECTION_12HR_UP	97	88	0	88	48	40	0	0	-0.0023471	0.0197752	0.287128	0.263737	0.437192	0.709401
c2	BROWNE_HCMV_INFECTION_14HR_DN	281	249	0	249	127	122	0	0	-0.00623751	0.00309564	0.0503563	0.0695682	0.9208	0.970274
c2	BROWNE_HCMV_INFECTION_14HR_UP	147	129	0	129	69	60	0	0	0.00862994	0.0129112	0.126499	0.127288	0.845791	0.940617
c2	BROWNE_HCMV_INFECTION_16HR_DN	74	66	0	66	30	36	0	0	-0.118085	-0.0364457	-0.139512	-0.136826	0.444701	0.715424
c2	BROWNE_HCMV_INFECTION_16HR_UP	206	195	0	195	98	97	0	0	0.00850452	0.00513612	0.161957	0.0937907	0.769703	0.907889
c2	BROWNE_HCMV_INFECTION_18HR_DN	164	141	0	141	63	78	0	0	-0.0898847	-0.0705679	-0.146198	-0.166122	0.358972	0.648881
c2	BROWNE_HCMV_INFECTION_18HR_UP	174	155	0	155	72	83	0	0	0.000215772	-0.00864781	0.00722488	-0.0379092	0.735335	0.890363
c2	BROWNE_HCMV_INFECTION_1HR_DN	209	173	0	173	85	88	0	0	-0.0175354	-0.00764685	-0.0381	-0.00431813	0.665218	0.854514
c2	BROWNE_HCMV_INFECTION_1HR_UP	54	40	0	40	16	24	0	0	-0.0375087	-0.07005	-0.205044	-0.32916	0.327902	0.623732
c2	BROWNE_HCMV_INFECTION_20HR_DN	92	84	0	84	36	48	0	0	-0.119815	-0.0431001	-0.211532	-0.138976	0.320653	0.617468
c2	BROWNE_HCMV_INFECTION_20HR_UP	217	197	0	197	101	96	0	0	0.00340144	0.00753836	0.232659	0.145211	0.572472	0.801875
c2	BROWNE_HCMV_INFECTION_24HR_DN	138	125	0	125	47	78	0	0	-0.18132	-0.109848	-0.421838	-0.428729	0.0485065	0.224748
c2	BROWNE_HCMV_INFECTION_24HR_UP	143	124	0	124	65	59	0	0	0.0297469	0.0188512	0.269339	0.203958	0.506474	0.759759
c2	BROWNE_HCMV_INFECTION_2HR_DN	45	42	0	42	21	21	0	0	-0.0672644	-0.00505686	0.183976	0.176139	0.756118	0.900853
c2	BROWNE_HCMV_INFECTION_2HR_UP	34	30	0	30	19	11	0	0	-0.131262	-0.00476818	0.435543	0.564092	0.26608	0.565386
c2	BROWNE_HCMV_INFECTION_30MIN_DN	140	112	0	112	58	54	0	0	0.0563161	0.0350061	0.203615	0.216938	0.623108	0.832523
c2	BROWNE_HCMV_INFECTION_30MIN_UP	46	33	0	33	20	13	0	0	0.0668563	0.0983526	0.622583	0.62408	0.129822	0.390244
c2	BROWNE_HCMV_INFECTION_48HR_DN	471	400	0	400	196	204	0	0	-0.0705743	-0.0287656	-0.0881202	-0.0694366	0.475033	0.738251
c2	BROWNE_HCMV_INFECTION_48HR_UP	165	143	0	143	70	73	0	0	0.0297539	0.0161034	0.147073	0.104144	0.819225	0.930703
c2	BROWNE_HCMV_INFECTION_4HR_DN	253	208	0	208	103	105	0	0	0.0378922	0.012973	0.0712566	0.0709356	0.984978	0.994179
c2	BROWNE_HCMV_INFECTION_4HR_UP	50	44	0	44	25	19	0	0	0.0999272	0.0973483	0.475475	0.455597	0.203147	0.493953
c2	BROWNE_HCMV_INFECTION_6HR_DN	152	142	0	142	68	74	0	0	-0.0274812	-0.0223606	-0.11442	-0.121249	0.427481	0.701804
c2	BROWNE_HCMV_INFECTION_6HR_UP	65	48	0	48	30	18	0	0	0.0403215	0.0893063	0.450359	0.522419	0.214161	0.507188
c2	BROWNE_HCMV_INFECTION_8HR_DN	42	38	0	38	21	17	0	0	0.149046	0.0645825	0.375776	0.401178	0.340741	0.634498
c2	BROWNE_HCMV_INFECTION_8HR_UP	95	80	0	80	50	30	0	0	0.0726989	0.0769388	0.395873	0.474543	0.21451	0.507731
c2	BROWNE_INTERFERON_RESPONSIVE_GENES	62	58	0	58	54	4	0	0	0.423243	0.383142	1.68742	1.76455	2.51e-08	9.72e-06
c2	BROWN_MYELOID_CELL_DEVELOPMENT_DN	124	116	0	116	62	54	0	0	0.0383454	0.0235164	0.170716	0.194264	0.703354	0.874083
c2	BROWN_MYELOID_CELL_DEVELOPMENT_UP	163	143	0	143	113	30	0	0	0.265453	0.279665	1.25782	1.32941	2.16e-06	0.000202906
c2	BRUECKNER_TARGETS_OF_MIRLET7A3_DN	71	63	0	63	34	29	0	0	-0.0489777	0.00233674	0.127365	0.16202	0.826483	0.933752
c2	BRUECKNER_TARGETS_OF_MIRLET7A3_UP	104	86	0	86	41	45	0	0	-0.0398972	0.00515216	0.158797	0.142301	0.770479	0.908008
c2	BRUINS_UVC_RESPONSE_EARLY_LATE	301	282	0	282	163	119	0	0	0.0210384	0.032566	0.352009	0.335959	0.226428	0.521089
c2	BRUINS_UVC_RESPONSE_LATE	1119	1022	0	1022	614	408	0	0	0.00220643	0.0358029	0.362707	0.40603	0.151031	0.424328
c2	BRUINS_UVC_RESPONSE_MIDDLE	98	93	0	93	59	34	0	0	0.0391433	0.0429282	0.332914	0.402918	0.29467	0.590972
c2	BRUINS_UVC_RESPONSE_VIA_TP53_GROUP_A	873	596	0	596	290	306	0	0	-0.0538083	-0.0145771	-0.0218155	-0.0175243	0.641712	0.842826
c2	BRUINS_UVC_RESPONSE_VIA_TP53_GROUP_B	531	440	0	440	240	200	0	0	-0.00529745	0.0123871	0.164926	0.159314	0.700228	0.872835
c2	BRUINS_UVC_RESPONSE_VIA_TP53_GROUP_C	92	61	0	61	40	21	0	0	0.0405519	0.057246	0.406994	0.425705	0.250727	0.548251
c2	BRUINS_UVC_RESPONSE_VIA_TP53_GROUP_D	263	205	0	205	96	109	0	0	-0.0107831	-0.0168652	-0.0189463	-0.1067	0.611841	0.825896
c2	BRUNEAU_HEART_GREAT_VESSELS_AND_VALVULOGENESIS	8	6	0	6	4	2	0	0	0.0327836	0.0327836	0.236539	0.236539	0.791643	0.91956
c2	BRUNEAU_SEPTATION_VENTRICULAR	10	7	0	7	3	4	0	0	0.0281133	0.0281133	0.0630146	0.0630146	0.98193	0.992836
c2	BRUNO_HEMATOPOIESIS	65	61	0	61	29	32	0	0	-0.0235127	-0.00474439	0.0795601	0.0470573	0.977128	0.990559
c2	BUCKANOVICH_T_LYMPHOCYTE_HOMING_ON_TUMOR_DN	26	22	0	22	7	15	0	0	-0.149609	-0.0988132	-0.677962	-0.616603	0.0567923	0.246037
c2	BUCKANOVICH_T_LYMPHOCYTE_HOMING_ON_TUMOR_UP	18	17	0	17	10	7	0	0	-0.0691933	0.0183289	0.166688	0.228331	0.745846	0.895822
c2	BUDHU_LIVER_CANCER_METASTASIS_DN	7	5	0	5	5	0	0	0	1.0547	1.0547	2.32826	2.32826	0.00155927	0.0254692
c2	BUDHU_LIVER_CANCER_METASTASIS_UP	6	4	0	4	4	0	0	0	0.276403	0.276403	1.25327	1.25327	0.103804	0.345062
c2	BURTON_ADIPOGENESIS_1	33	32	0	32	18	14	0	0	0.0199479	0.0452261	0.458503	0.448794	0.285776	0.583866
c2	BURTON_ADIPOGENESIS_10	30	30	0	30	14	16	0	0	-0.041345	-0.0104685	0.175544	0.0959467	0.819889	0.931086
c2	BURTON_ADIPOGENESIS_11	58	58	0	58	21	37	0	0	-0.0578366	-0.0577961	-0.39204	-0.383271	0.109096	0.353946
c2	BURTON_ADIPOGENESIS_12	35	35	0	35	10	25	0	0	-0.0992955	-0.048488	-0.515181	-0.450176	0.0696134	0.27381
c2	BURTON_ADIPOGENESIS_2	70	69	0	69	41	28	0	0	-0.0164737	0.0262084	0.22976	0.239442	0.574098	0.802964
c2	BURTON_ADIPOGENESIS_3	103	100	0	100	58	42	0	0	0.00481372	0.0129324	0.182416	0.181386	0.659887	0.852011
c2	BURTON_ADIPOGENESIS_4	45	44	0	44	28	16	0	0	-0.0351582	0.0286561	0.358261	0.358917	0.358675	0.648613
c2	BURTON_ADIPOGENESIS_5	125	120	0	120	82	38	0	0	0.0436188	0.0706573	0.614581	0.666503	0.0290527	0.16844
c2	BURTON_ADIPOGENESIS_6	182	171	0	171	103	68	0	0	-0.0700541	0.0140627	0.307061	0.355719	0.320822	0.617468
c2	BURTON_ADIPOGENESIS_7	49	49	0	49	23	26	0	0	-0.0686224	-0.0300064	-0.145014	-0.0984065	0.484798	0.744829
c2	BURTON_ADIPOGENESIS_8	82	79	0	79	50	29	0	0	0.0412782	0.0579459	0.650923	0.630305	0.04532	0.216344
c2	BURTON_ADIPOGENESIS_9	85	83	0	83	46	37	0	0	0.00909955	0.0416866	0.255327	0.299891	0.494274	0.751783
c2	BURTON_ADIPOGENESIS_PEAK_AT_0HR	59	58	0	58	22	36	0	0	-0.222773	-0.151374	-0.372766	-0.441406	0.10821	0.352239
c2	BURTON_ADIPOGENESIS_PEAK_AT_16HR	55	50	0	50	40	10	0	0	0.0907929	0.118377	0.797427	0.862655	0.0129666	0.102237
c2	BURTON_ADIPOGENESIS_PEAK_AT_24HR	42	40	0	40	18	22	0	0	-0.0207829	0.00132024	0.168412	0.0741481	0.815265	0.929343
c2	BURTON_ADIPOGENESIS_PEAK_AT_2HR	50	50	0	50	27	23	0	0	0.031884	0.0441332	0.411552	0.359129	0.291654	0.588249
c2	BURTON_ADIPOGENESIS_PEAK_AT_8HR	49	47	0	47	35	12	0	0	0.194189	0.171368	0.842611	0.87254	0.0107537	0.0914388
c2	BUSA_SAM68_TARGETS_DN	5	5	0	5	0	5	0	0	-0.684595	-0.684595	-1.83427	-1.83427	0.00656147	0.0666501
c2	BUSA_SAM68_TARGETS_UP	7	7	0	7	4	3	0	0	-0.00177291	-0.00177291	-0.0733634	-0.0733634	0.844784	0.940386
c2	BUYTAERT_PHOTODYNAMIC_THERAPY_STRESS_DN	609	582	0	582	342	240	0	0	0.030098	0.0316506	0.29962	0.319484	0.285553	0.583559
c2	BUYTAERT_PHOTODYNAMIC_THERAPY_STRESS_UP	791	744	0	744	354	390	0	0	-0.00751954	-0.00670525	0.00976639	-0.0132957	0.726453	0.886748
c2	BYSTROEM_CORRELATED_WITH_IL5_DN	60	60	0	60	34	26	0	0	0.133464	0.0767904	0.37931	0.394766	0.280195	0.578638
c2	BYSTROEM_CORRELATED_WITH_IL5_UP	49	39	0	39	27	12	0	0	0.0734608	0.0631346	0.553647	0.610703	0.124107	0.38171
c2	BYSTRYKH_HEMATOPOIESIS_STEM_CELL_AND_BRAIN_QTL_CIS	63	62	0	62	40	22	0	0	0.0884351	0.0639925	0.693345	0.679569	0.0307599	0.174424
c2	BYSTRYKH_HEMATOPOIESIS_STEM_CELL_AND_BRAIN_QTL_TRANS	178	153	0	153	86	67	0	0	0.0263448	0.0399606	0.386556	0.40252	0.192534	0.479712
c2	BYSTRYKH_HEMATOPOIESIS_STEM_CELL_FGF3	7	5	0	5	1	4	0	0	-0.144975	-0.144975	-0.898862	-0.898862	0.153752	0.428327
c2	BYSTRYKH_HEMATOPOIESIS_STEM_CELL_FLI1	9	8	0	8	5	3	0	0	0.0655342	0.0655342	0.483403	0.483403	0.45667	0.724177
c2	BYSTRYKH_HEMATOPOIESIS_STEM_CELL_IL3RA	9	7	0	7	7	0	0	0	0.210212	0.210212	1.59486	1.59486	0.0110622	0.0925098
c2	BYSTRYKH_HEMATOPOIESIS_STEM_CELL_QTL_CIS	134	127	0	127	86	41	0	0	0.0785445	0.0922808	0.694142	0.736561	0.012036	0.0979395
c2	BYSTRYKH_HEMATOPOIESIS_STEM_CELL_QTL_TRANS	842	714	0	714	417	297	0	0	0.0259666	0.025404	0.302853	0.318089	0.278956	0.577557
c2	BYSTRYKH_HEMATOPOIESIS_STEM_CELL_RUNX1	10	6	0	6	4	2	0	0	0.177273	0.177273	0.830963	0.830963	0.246017	0.543248
c2	BYSTRYKH_HEMATOPOIESIS_STEM_CELL_SCP2_QTL_TRANS	25	18	0	18	9	9	0	0	0.0200705	0.00710239	0.18807	0.132168	0.799363	0.923297
c2	BYSTRYKH_SCP2_QTL	6	5	0	5	3	2	0	0	0.0250536	0.0250536	0.660297	0.660297	0.419595	0.696543
c2	CADWELL_ATG16L1_TARGETS_DN	69	58	0	58	29	29	0	0	-0.0767786	-0.0324017	-0.121903	-0.118086	0.490932	0.749492
c2	CADWELL_ATG16L1_TARGETS_UP	89	54	0	54	24	30	0	0	-0.242561	-0.145233	-0.0913521	-0.0715336	0.569175	0.800159
c2	CAFFAREL_RESPONSE_TO_THC_24HR_3_DN	11	9	0	9	7	2	0	0	0.0804218	0.0804218	0.916119	0.916119	0.126696	0.385202
c2	CAFFAREL_RESPONSE_TO_THC_24HR_3_UP	7	6	0	6	3	3	0	0	0.0350682	0.0350682	0.368029	0.368029	0.621856	0.831568
c2	CAFFAREL_RESPONSE_TO_THC_24HR_5_DN	52	47	0	47	33	14	0	0	0.0682159	0.0696084	0.705899	0.691357	0.0315039	0.176928
c2	CAFFAREL_RESPONSE_TO_THC_24HR_5_UP	33	32	0	32	24	8	0	0	0.0952863	0.0968874	0.785502	0.804336	0.0313177	0.176238
c2	CAFFAREL_RESPONSE_TO_THC_8HR_3_DN	11	11	0	11	7	4	0	0	0.00882003	0.0250445	0.265903	0.277637	0.67615	0.860288
c2	CAFFAREL_RESPONSE_TO_THC_8HR_3_UP	5	4	0	4	2	2	0	0	0.0849637	0.0849637	1.36869	1.36869	0.142931	0.411277
c2	CAFFAREL_RESPONSE_TO_THC_8HR_5_DN	11	11	0	11	5	6	0	0	-0.00214614	0.000718971	0.025957	0.0134085	0.918572	0.969646
c2	CAFFAREL_RESPONSE_TO_THC_8HR_5_UP	13	13	0	13	7	6	0	0	0.0631599	0.046106	0.538496	0.504816	0.336481	0.630811
c2	CAFFAREL_RESPONSE_TO_THC_DN	30	29	0	29	19	10	0	0	0.0544618	0.0496632	0.445312	0.442893	0.262597	0.561582
c2	CAFFAREL_RESPONSE_TO_THC_UP	30	28	0	28	15	13	0	0	0.00216893	0.012241	0.240255	0.275359	0.612586	0.826312
c2	CAIRO_HEPATOBLASTOMA_CLASSES_DN	205	159	0	159	80	79	0	0	-0.0968836	-0.0408902	-0.0443794	-0.0651848	0.603192	0.821452
c2	CAIRO_HEPATOBLASTOMA_CLASSES_UP	606	583	0	583	363	220	0	0	0.0346466	0.0355738	0.357877	0.392084	0.164222	0.441427
c2	CAIRO_HEPATOBLASTOMA_DN	262	167	0	167	79	88	0	0	-0.0848447	-0.0350788	0.0415696	0.00837151	0.840951	0.939338
c2	CAIRO_HEPATOBLASTOMA_POOR_SURVIVAL	17	11	0	11	4	7	0	0	-0.0293516	-0.0626233	-0.248994	-0.31821	0.496177	0.753068
c2	CAIRO_HEPATOBLASTOMA_UP	194	185	0	185	78	107	0	0	-0.0840886	-0.0506378	-0.213217	-0.247641	0.204279	0.495503
c2	CAIRO_LIVER_DEVELOPMENT_DN	220	145	0	145	78	67	0	0	0.0308408	0.0464622	0.300464	0.253822	0.402329	0.684133
c2	CAIRO_LIVER_DEVELOPMENT_UP	163	151	0	151	65	86	0	0	-0.139993	-0.067731	-0.243641	-0.237212	0.192561	0.479712
c2	CAIRO_PML_TARGETS_BOUND_BY_MYC_DN	15	14	0	14	7	7	0	0	-0.0969671	-0.0987421	0.00525608	-0.0296954	0.830222	0.935333
c2	CAIRO_PML_TARGETS_BOUND_BY_MYC_UP	23	23	0	23	16	7	0	0	0.0642672	0.052327	0.618252	0.649299	0.133909	0.397627
c2	CALVET_IRINOTECAN_SENSITIVE_VS_RESISTANT_DN	4	3	0	3	2	1	0	0	0.0118542	0.0118542	0.262881	0.262881	0.817413	0.930107
c2	CALVET_IRINOTECAN_SENSITIVE_VS_RESISTANT_UP	5	4	0	4	1	3	0	0	-0.271118	-0.271118	-0.390116	-0.390116	0.521529	0.769881
c2	CALVET_IRINOTECAN_SENSITIVE_VS_REVERTED_DN	5	5	0	5	3	2	0	0	-0.141055	-0.141055	0.670943	0.670943	0.489971	0.748656
c2	CALVET_IRINOTECAN_SENSITIVE_VS_REVERTED_UP	5	5	0	5	2	3	0	0	-0.0632505	-0.0632505	0.200603	0.200603	0.862506	0.948172
c2	CAMPS_COLON_CANCER_COPY_NUMBER_DN	53	25	0	25	17	8	0	0	0.144276	0.107926	0.736027	0.769537	0.0762212	0.288657
c2	CAMPS_COLON_CANCER_COPY_NUMBER_UP	79	52	0	52	19	33	0	0	-0.0167251	-0.0197048	-0.171154	-0.170816	0.396355	0.679402
c2	CARDOSO_RESPONSE_TO_GAMMA_RADIATION_AND_3AB	16	14	0	14	9	5	0	0	0.0512721	0.0484872	0.386102	0.406058	0.466732	0.731956
c2	CARD_MIR302A_TARGETS	77	70	0	70	29	41	0	0	-0.0578794	-0.0474585	-0.182696	-0.291001	0.298544	0.596047
c2	CASORELLI_ACUTE_PROMYELOCYTIC_LEUKEMIA_DN	643	601	0	601	353	248	0	0	0.0136367	0.0265637	0.301353	0.322903	0.270461	0.5693
c2	CASORELLI_ACUTE_PROMYELOCYTIC_LEUKEMIA_UP	147	136	0	136	87	49	0	0	0.181518	0.122595	0.726149	0.677765	0.0118053	0.0964767
c2	CASORELLI_APL_SECONDARY_VS_DE_NOVO_DN	9	9	0	9	8	1	0	0	0.0983758	0.0983758	1.10263	1.10263	0.0490042	0.22607
c2	CASORELLI_APL_SECONDARY_VS_DE_NOVO_UP	39	37	0	37	24	13	0	0	0.105178	0.149082	0.54964	0.678014	0.130618	0.39155
c2	CASTELLANO_HRAS_AND_NRAS_TARGETS_DN	8	8	0	8	4	4	0	0	-0.593474	-0.593474	-1.10207	-1.10207	0.050633	0.230153
c2	CASTELLANO_HRAS_AND_NRAS_TARGETS_UP	5	5	0	5	3	2	0	0	0.0493856	0.0493856	-0.0557763	-0.0557763	0.91887	0.969646
c2	CASTELLANO_HRAS_TARGETS_DN	5	5	0	5	1	4	0	0	-0.0474194	-0.0474194	-0.150548	-0.150548	0.692086	0.868453
c2	CASTELLANO_HRAS_TARGETS_UP	5	5	0	5	3	2	0	0	-0.23448	-0.23448	-0.133648	-0.133648	0.778795	0.912241
c2	CASTELLANO_NRAS_TARGETS_DN	14	14	0	14	8	6	0	0	-0.106164	-0.0810122	0.0288078	-0.0492898	0.885038	0.956244
c2	CASTELLANO_NRAS_TARGETS_UP	76	70	0	70	44	26	0	0	-0.0104218	0.0824489	0.461416	0.504583	0.17745	0.459636
c2	CAVARD_LIVER_CANCER_MALIGNANT_VS_BENIGN	34	20	0	20	14	6	0	0	0.100552	0.18048	1.07634	1.28511	0.0119809	0.097584
c2	CEBALLOS_TARGETS_OF_TP53_AND_MYC_DN	36	29	0	29	18	11	0	0	0.118379	0.0999065	0.597484	0.56159	0.14201	0.410327
c2	CEBALLOS_TARGETS_OF_TP53_AND_MYC_UP	21	20	0	20	11	9	0	0	-0.0213824	0.021085	0.285259	0.297157	0.598598	0.81867
c2	CERIBELLI_GENES_INACTIVE_AND_BOUND_BY_NFY	30	17	0	17	9	8	0	0	0.0411304	-0.00524578	0.336176	0.26435	0.596399	0.817563
c2	CERIBELLI_PROMOTERS_INACTIVE_AND_BOUND_BY_NFY	30	12	0	12	4	8	0	0	0.00351	-0.0677245	-0.404979	-0.50501	0.294336	0.590938
c2	CERVERA_SDHB_TARGETS_1_DN	41	22	0	22	13	9	0	0	0.0211221	0.0178453	0.343399	0.287717	0.55348	0.789938
c2	CERVERA_SDHB_TARGETS_1_UP	110	77	0	77	33	44	0	0	-0.109395	-0.0686309	-0.179586	-0.186569	0.341246	0.634867
c2	CERVERA_SDHB_TARGETS_2	107	83	0	83	30	53	0	0	-0.134731	-0.0889754	-0.296011	-0.300272	0.164799	0.442241
c2	CHANDRAN_METASTASIS_DN	299	244	0	244	114	130	0	0	-0.0925825	-0.0433364	-0.0435084	-0.029948	0.605572	0.822555
c2	CHANDRAN_METASTASIS_TOP50_DN	44	43	0	43	25	18	0	0	0.038304	0.0695696	0.436626	0.538859	0.239269	0.536478
c2	CHANDRAN_METASTASIS_TOP50_UP	35	35	0	35	23	12	0	0	0.0716189	0.0492489	0.623173	0.555613	0.106408	0.349589
c2	CHANDRAN_METASTASIS_UP	191	174	0	174	75	99	0	0	-0.0443974	-0.0211475	-0.119912	-0.126985	0.410411	0.689882
c2	CHANGOLKAR_H2AFY_TARGETS_DN	38	31	0	31	14	17	0	0	-0.0455519	-0.0122173	0.0196785	0.0322585	0.865281	0.948771
c2	CHANGOLKAR_H2AFY_TARGETS_UP	46	41	0	41	14	27	0	0	-0.116825	-0.0701875	-0.344425	-0.436276	0.158477	0.434673
c2	CHANG_CORE_SERUM_RESPONSE_DN	195	187	0	187	74	113	0	0	-0.103219	-0.0604018	-0.286952	-0.313867	0.119688	0.373364
c2	CHANG_CORE_SERUM_RESPONSE_UP	209	199	0	199	134	65	0	0	0.0648882	0.0597393	0.600156	0.567597	0.024661	0.15299
c2	CHANG_CYCLING_GENES	142	139	0	139	75	64	0	0	-0.00425044	-0.000859888	0.0419453	0.069681	0.911996	0.967525
c2	CHANG_IMMORTALIZED_BY_HPV31_DN	55	41	0	41	23	18	0	0	-0.0491956	0.0507799	0.227381	0.284202	0.616005	0.828305
c2	CHANG_IMMORTALIZED_BY_HPV31_UP	73	62	0	62	25	37	0	0	0.0142179	-0.0112939	0.0315372	-0.0840731	0.787052	0.917042
c2	CHANG_POU5F1_TARGETS_DN	9	8	0	8	5	3	0	0	0.131276	0.131276	0.830733	0.830733	0.194043	0.481235
c2	CHANG_POU5F1_TARGETS_UP	15	14	0	14	6	8	0	0	-0.194103	-0.13771	-0.517983	-0.396006	0.285217	0.583559
c2	CHAN_INTERFERON_PRODUCING_DENDRITIC_CELL	10	10	0	10	10	0	0	0	1.491	1.46548	2.35581	2.47403	2.11e-05	0.00110079
c2	CHARAFE_BREAST_CANCER_BASAL_VS_MESENCHYMAL_DN	49	42	0	42	14	28	0	0	-0.0738191	-0.0487469	-0.190197	-0.333244	0.299302	0.596956
c2	CHARAFE_BREAST_CANCER_BASAL_VS_MESENCHYMAL_UP	114	75	0	75	44	31	0	0	0.0800343	0.0960599	0.360739	0.429614	0.283194	0.581801
c2	CHARAFE_BREAST_CANCER_LUMINAL_VS_BASAL_DN	430	383	0	383	216	167	0	0	0.00817168	0.0398784	0.310582	0.32062	0.311162	0.608713
c2	CHARAFE_BREAST_CANCER_LUMINAL_VS_BASAL_UP	355	310	0	310	143	167	0	0	-0.0268352	-0.0154185	-0.0540584	-0.0580528	0.553258	0.789887
c2	CHARAFE_BREAST_CANCER_LUMINAL_VS_MESENCHYMAL_DN	451	432	0	432	188	244	0	0	-0.0693339	-0.0312122	-0.123329	-0.144197	0.350572	0.641766
c2	CHARAFE_BREAST_CANCER_LUMINAL_VS_MESENCHYMAL_UP	424	331	0	331	189	142	0	0	0.0599068	0.044774	0.28094	0.302588	0.350072	0.641521
c2	CHASSOT_SKIN_WOUND	10	10	0	10	7	3	0	0	0.262906	0.264327	1.78954	1.54147	0.00434408	0.0505809
c2	CHAUHAN_RESPONSE_TO_METHOXYESTRADIOL_DN	98	92	0	92	68	24	0	0	0.132892	0.0968177	0.89536	0.894616	0.00220313	0.0320427
c2	CHAUHAN_RESPONSE_TO_METHOXYESTRADIOL_UP	50	46	0	46	31	15	0	0	0.037446	0.052031	0.448961	0.54799	0.191997	0.478812
c2	CHEBOTAEV_GR_TARGETS_DN	114	89	0	89	29	60	0	0	-0.167439	-0.140619	-0.475528	-0.511423	0.0369988	0.193377
c2	CHEBOTAEV_GR_TARGETS_UP	73	62	0	62	20	42	0	0	-0.238868	-0.158664	-0.497952	-0.560117	0.03981	0.201632
c2	CHEMELLO_SOLEUS_VS_EDL_MYOFIBERS_DN	16	9	0	9	2	7	0	0	-0.653531	-0.653531	-0.247655	-0.247655	0.491569	0.74986
c2	CHEMELLO_SOLEUS_VS_EDL_MYOFIBERS_UP	36	14	0	14	3	11	0	0	-0.986792	-0.924091	-0.985546	-1.11386	0.0165177	0.119397
c2	CHEMNITZ_RESPONSE_TO_PROSTAGLANDIN_E2_DN	343	277	0	277	130	147	0	0	-0.0449148	-0.0179711	-0.0113572	-0.020715	0.685574	0.865316
c2	CHEMNITZ_RESPONSE_TO_PROSTAGLANDIN_E2_UP	135	131	0	131	67	64	0	0	-0.00773991	0.0026482	0.0555676	0.0445325	0.925599	0.972801
c2	CHENG_IMPRINTED_BY_ESTRADIOL	108	92	0	92	45	47	0	0	-0.0469207	-0.0119095	-0.0188125	0.00536139	0.725343	0.886295
c2	CHENG_RESPONSE_TO_NICKEL_ACETATE	42	41	0	41	33	8	0	0	0.142622	0.119694	1.09291	1.1015	0.00129922	0.0225221
c2	CHENG_TAF7L_TARGETS	6	6	0	6	2	4	0	0	-0.113298	-0.113298	-0.250065	-0.250065	0.583898	0.80966
c2	CHEN_ETV5_TARGETS_SERTOLI	17	16	0	16	9	7	0	0	0.0524803	0.0824849	0.76929	0.798256	0.153834	0.42834
c2	CHEN_ETV5_TARGETS_TESTIS	20	14	0	14	8	6	0	0	0.00361572	0.000823117	0.0308933	0.0504183	0.925389	0.972801
c2	CHEN_HOXA5_TARGETS_6HR_DN	4	4	0	4	2	2	0	0	0.00103454	0.00103454	0.0900877	0.0900877	0.998841	0.999193
c2	CHEN_HOXA5_TARGETS_6HR_UP	9	9	0	9	5	4	0	0	0.00436223	0.00436223	0.636923	0.636923	0.339576	0.633145
c2	CHEN_HOXA5_TARGETS_9HR_DN	37	34	0	34	23	11	0	0	0.0482229	0.0438359	0.557293	0.466986	0.179905	0.462674
c2	CHEN_HOXA5_TARGETS_9HR_UP	211	203	0	203	98	105	0	0	0.0237347	0.0109896	0.0995686	0.084869	0.948495	0.980878
c2	CHEN_LIVER_METABOLISM_QTL_CIS	100	84	0	84	44	40	0	0	0.029168	0.0362225	0.168145	0.142448	0.779456	0.912679
c2	CHEN_LUNG_CANCER_SURVIVAL	34	23	0	23	14	9	0	0	0.022804	0.0482687	0.405858	0.454582	0.36832	0.657008
c2	CHEN_LVAD_SUPPORT_OF_FAILING_HEART_DN	50	31	0	31	15	16	0	0	-0.242288	-0.12718	-0.068302	-0.10377	0.658085	0.851453
c2	CHEN_LVAD_SUPPORT_OF_FAILING_HEART_UP	92	82	0	82	36	46	0	0	-0.161646	-0.0636147	-0.147334	-0.178969	0.375436	0.664004
c2	CHEN_METABOLIC_SYNDROM_NETWORK	1218	1074	0	1074	720	354	0	0	0.142047	0.16636	0.759717	0.863767	0.000911702	0.0177168
c2	CHEN_NEUROBLASTOMA_COPY_NUMBER_GAINS	49	41	0	41	19	22	0	0	-0.142736	-0.0319381	-0.0446089	-0.0942824	0.677144	0.860767
c2	CHEN_PDGF_TARGETS	19	18	0	18	10	8	0	0	0.0513691	0.0325553	0.776824	0.572316	0.156468	0.432062
c2	CHEOK_RESPONSE_TO_HD_MTX_DN	27	25	0	25	14	11	0	0	0.0295114	0.0222068	0.290219	0.283639	0.549977	0.788003
c2	CHEOK_RESPONSE_TO_HD_MTX_UP	19	13	0	13	8	5	0	0	0.0557482	0.0699571	0.225791	0.223351	0.749127	0.896863
c2	CHEOK_RESPONSE_TO_MERCAPTOPURINE_AND_HD_MTX_DN	25	24	0	24	14	10	0	0	0.0737584	0.0239981	0.248198	0.273942	0.628664	0.836126
c2	CHEOK_RESPONSE_TO_MERCAPTOPURINE_AND_HD_MTX_UP	5	5	0	5	3	2	0	0	-0.100145	-0.100145	-0.426266	-0.426266	0.477273	0.739911
c2	CHEOK_RESPONSE_TO_MERCAPTOPURINE_AND_LD_MTX_DN	17	15	0	15	4	11	0	0	-0.252305	-0.217794	-0.634556	-0.663734	0.09759	0.332654
c2	CHEOK_RESPONSE_TO_MERCAPTOPURINE_AND_LD_MTX_UP	9	9	0	9	6	3	0	0	0.0201067	0.0201067	0.292582	0.292582	0.663743	0.854127
c2	CHEOK_RESPONSE_TO_MERCAPTOPURINE_DN	19	18	0	18	11	7	0	0	0.0745387	0.090027	0.66431	0.648739	0.156906	0.432621
c2	CHEOK_RESPONSE_TO_MERCAPTOPURINE_UP	12	12	0	12	8	4	0	0	0.013079	0.0184038	0.229063	0.272618	0.718454	0.883052
c2	CHESLER_BRAIN_D6MIT150_QTL_CIS	7	5	0	5	2	3	0	0	-0.193622	-0.193622	0.219441	0.219441	0.876107	0.953517
c2	CHESLER_BRAIN_HIGHEST_EXPRESSION	37	32	0	32	15	17	0	0	0.0120094	0.0190369	0.251132	0.206486	0.65002	0.847402
c2	CHESLER_BRAIN_HIGHEST_GENETIC_VARIANCE	32	28	0	28	17	11	0	0	-0.0610107	0.0181314	0.239433	0.260325	0.632056	0.837379
c2	CHESLER_BRAIN_QTL_CIS	73	64	0	64	37	27	0	0	-0.0211822	0.0417921	0.412825	0.455385	0.229939	0.524482
c2	CHESLER_BRAIN_QTL_TRANS	6	5	0	5	5	0	0	0	0.0328382	0.0328382	0.433064	0.433064	0.569258	0.800159
c2	CHIANG_LIVER_CANCER_SUBCLASS_CTNNB1_DN	178	129	0	129	69	60	0	0	0.0199215	0.0577462	0.364064	0.419822	0.283624	0.582124
c2	CHIANG_LIVER_CANCER_SUBCLASS_CTNNB1_UP	165	112	0	112	42	70	0	0	-0.0871244	-0.0721781	-0.263978	-0.299593	0.167169	0.445687
c2	CHIANG_LIVER_CANCER_SUBCLASS_INTERFERON_DN	48	35	0	35	11	24	0	0	-0.131032	-0.0973533	-0.615363	-0.602939	0.0350832	0.188078
c2	CHIANG_LIVER_CANCER_SUBCLASS_INTERFERON_UP	25	18	0	18	13	5	0	0	0.410649	0.389333	1.23446	1.2848	0.00924672	0.0831578
c2	CHIANG_LIVER_CANCER_SUBCLASS_POLYSOMY7_DN	24	21	0	21	11	10	0	0	-0.0546431	-0.0213592	-0.0781606	0.00515832	0.737484	0.891416
c2	CHIANG_LIVER_CANCER_SUBCLASS_POLYSOMY7_UP	76	48	0	48	19	29	0	0	-0.0499956	-0.0509155	-0.222295	-0.219524	0.327271	0.623398
c2	CHIANG_LIVER_CANCER_SUBCLASS_PROLIFERATION_DN	186	93	0	93	43	50	0	0	-0.0703673	-0.0567184	-0.111224	-0.127258	0.468879	0.733413
c2	CHIANG_LIVER_CANCER_SUBCLASS_PROLIFERATION_UP	172	165	0	165	88	77	0	0	0.0294757	0.0108908	0.208123	0.164217	0.595236	0.817249
c2	CHIANG_LIVER_CANCER_SUBCLASS_UNANNOTATED_DN	194	188	0	188	147	41	0	0	0.0959795	0.0826538	0.842936	0.863442	0.00101461	0.0189383
c2	CHIANG_LIVER_CANCER_SUBCLASS_UNANNOTATED_UP	80	61	0	61	34	27	0	0	0.0394366	0.046101	0.339961	0.309877	0.386454	0.67148
c2	CHIARADONNA_NEOPLASTIC_TRANSFORMATION_CDC25_DN	144	140	0	140	89	51	0	0	-0.0167828	0.0343745	0.449005	0.42954	0.151742	0.425378
c2	CHIARADONNA_NEOPLASTIC_TRANSFORMATION_CDC25_UP	130	123	0	123	58	65	0	0	-0.108768	-0.0344767	-0.0983632	-0.114389	0.486885	0.74642
c2	CHIARADONNA_NEOPLASTIC_TRANSFORMATION_KRAS_CDC25_DN	48	46	0	46	17	29	0	0	-0.399257	-0.318047	-0.765744	-0.820233	0.00807315	0.0762649
c2	CHIARADONNA_NEOPLASTIC_TRANSFORMATION_KRAS_CDC25_UP	61	53	0	53	40	13	0	0	0.190645	0.153111	1.14997	1.06385	0.000487512	0.0115907
c2	CHIARADONNA_NEOPLASTIC_TRANSFORMATION_KRAS_DN	136	133	0	133	64	69	0	0	-0.117345	-0.0533456	-0.125873	-0.166617	0.389329	0.673606
c2	CHIARADONNA_NEOPLASTIC_TRANSFORMATION_KRAS_UP	122	121	0	121	78	43	0	0	0.0801601	0.0678163	0.605906	0.549482	0.0383489	0.197684
c2	CHIARETTI_ACUTE_LYMPHOBLASTIC_LEUKEMIA_ZAP70	64	57	0	57	31	26	0	0	0.102655	0.0719607	0.337625	0.317481	0.414266	0.692817
c2	CHIARETTI_T_ALL_REFRACTORY_TO_THERAPY	25	22	0	22	10	12	0	0	-0.0701849	-0.0200011	0.0249019	0.0323976	0.881116	0.955233
c2	CHIARETTI_T_ALL_RELAPSE_PROGNOSIS	19	19	0	19	12	7	0	0	0.207968	0.134084	0.561411	0.543831	0.258619	0.557415
c2	CHIBA_RESPONSE_TO_TSA	49	48	0	48	36	12	0	0	0.132242	0.11156	0.897695	0.912688	0.00761469	0.0733843
c2	CHIBA_RESPONSE_TO_TSA_DN	23	22	0	22	9	13	0	0	-0.0638076	-0.0352702	-0.293991	-0.267324	0.328933	0.624517
c2	CHIBA_RESPONSE_TO_TSA_UP	60	55	0	55	31	24	0	0	-0.00309006	0.0244461	0.363064	0.385806	0.378573	0.666369
c2	CHICAS_RB1_TARGETS_CONFLUENT	546	484	0	484	247	237	0	0	-0.0740053	-0.0383214	0.0434874	0.0665526	0.888219	0.957521
c2	CHICAS_RB1_TARGETS_GROWING	245	226	0	226	98	128	0	0	-0.106513	-0.0619195	-0.202682	-0.176547	0.242985	0.539851
c2	CHICAS_RB1_TARGETS_LOW_SERUM	80	72	0	72	44	28	0	0	0.0230456	0.0416125	0.345925	0.35377	0.318147	0.614875
c2	CHICAS_RB1_TARGETS_SENESCENT	529	472	0	472	267	205	0	0	0.019223	0.0249444	0.232456	0.230282	0.474242	0.737695
c2	CHIN_BREAST_CANCER_COPY_NUMBER_DN	11	9	0	9	4	5	0	0	-0.0306063	-0.0306063	-0.236303	-0.236303	0.52009	0.768999
c2	CHIN_BREAST_CANCER_COPY_NUMBER_UP	25	21	0	21	10	11	0	0	-0.0143734	0.0324817	0.0477626	0.109758	0.969363	0.987698
c2	CHNG_MULTIPLE_MYELOMA_HYPERPLOID_DN	28	27	0	27	16	11	0	0	0.0145646	0.0168555	0.107253	0.166523	0.89647	0.960425
c2	CHNG_MULTIPLE_MYELOMA_HYPERPLOID_UP	63	48	0	48	35	13	0	0	0.0881485	0.0898282	0.895636	0.897759	0.00556828	0.0595034
c2	CHOI_ATL_ACUTE_STAGE	4	4	0	4	2	2	0	0	-0.03795	-0.03795	-0.518167	-0.518167	0.428163	0.70218
c2	CHOI_ATL_CHRONIC_VS_ACUTE_DN	18	18	0	18	10	8	0	0	0.0485315	0.0472888	0.533154	0.482809	0.27726	0.575818
c2	CHOI_ATL_STAGE_PREDICTOR	40	39	0	39	27	12	0	0	0.0159016	0.0336726	0.291975	0.432374	0.422054	0.698159
c2	CHOW_RASSF1_TARGETS_DN	28	28	0	28	22	6	0	0	0.106486	0.146172	1.21628	1.25605	0.00134649	0.0229672
c2	CHOW_RASSF1_TARGETS_UP	26	26	0	26	17	9	0	0	0.127912	0.0662003	0.525685	0.567229	0.210001	0.502791
c2	CHO_NR4A1_TARGETS	31	26	0	26	14	12	0	0	0.0739702	0.0187519	0.156425	0.208211	0.785788	0.916358
c2	CHUANG_OXIDATIVE_STRESS_RESPONSE_DN	11	10	0	10	7	3	0	0	0.032836	0.0569641	0.481477	0.651635	0.401609	0.683623
c2	CHUANG_OXIDATIVE_STRESS_RESPONSE_UP	26	24	0	24	10	14	0	0	-0.182867	-0.105935	-0.114478	-0.0913091	0.599207	0.818739
c2	CHUNG_BLISTER_CYTOTOXICITY_DN	42	36	0	36	18	18	0	0	0.112585	0.123958	0.332928	0.319739	0.463887	0.730059
c2	CHUNG_BLISTER_CYTOTOXICITY_UP	122	121	0	121	81	40	0	0	0.191812	0.115075	0.852715	0.875234	0.00224635	0.0324363
c2	CHYLA_CBFA2T3_TARGETS_DN	237	176	0	176	61	115	0	0	-0.143633	-0.0903883	-0.500032	-0.4531	0.0170812	0.122256
c2	CHYLA_CBFA2T3_TARGETS_UP	386	334	0	334	194	140	0	0	0.153911	0.125867	0.458306	0.50172	0.0989259	0.335863
c2	CLASPER_LYMPHATIC_VESSELS_DURING_METASTASIS_DN	35	34	0	34	7	27	0	0	-0.351527	-0.285197	-1.15885	-1.20172	0.000356208	0.00937208
c2	CLASPER_LYMPHATIC_VESSELS_DURING_METASTASIS_UP	20	20	0	20	7	13	0	0	-0.232639	-0.232397	-0.531103	-0.584491	0.122812	0.379012
c2	CLAUS_PGR_POSITIVE_MENINGIOMA_DN	12	12	0	12	2	10	0	0	-0.162012	-0.151511	-0.77902	-0.830626	0.070505	0.275846
c2	CLAUS_PGR_POSITIVE_MENINGIOMA_UP	9	7	0	7	3	4	0	0	-0.105581	-0.105581	0.0812272	0.0812272	0.945854	0.98045
c2	CLIMENT_BREAST_CANCER_COPY_NUMBER_DN	7	6	0	6	3	3	0	0	-0.0917379	-0.0917379	-0.258252	-0.258252	0.589975	0.81395
c2	CLIMENT_BREAST_CANCER_COPY_NUMBER_UP	22	18	0	18	13	5	0	0	0.139159	0.114185	0.675002	0.677321	0.147783	0.419004
c2	COATES_MACROPHAGE_M1_VS_M2_DN	78	72	0	72	39	33	0	0	0.0670647	0.0887813	0.432596	0.430078	0.223019	0.517472
c2	COATES_MACROPHAGE_M1_VS_M2_UP	75	70	0	70	39	31	0	0	0.0905831	0.0845315	0.508408	0.57243	0.137544	0.403476
c2	COLDREN_GEFITINIB_RESISTANCE_DN	210	141	0	141	71	70	0	0	0.027645	0.0409634	0.11328	0.170301	0.845332	0.940528
c2	COLDREN_GEFITINIB_RESISTANCE_UP	82	79	0	79	36	43	0	0	-0.0300688	-0.0071112	-0.0976539	-0.0427515	0.553339	0.789887
c2	COLINA_TARGETS_OF_4EBP1_AND_4EBP2	344	322	0	322	186	136	0	0	-0.0305663	0.0284558	0.286614	0.322576	0.351843	0.64279
c2	COLIN_PILOCYTIC_ASTROCYTOMA_VS_GLIOBLASTOMA_DN	28	24	0	24	13	11	0	0	-0.0858404	0.00431358	0.0941947	0.152012	0.923359	0.971471
c2	COLIN_PILOCYTIC_ASTROCYTOMA_VS_GLIOBLASTOMA_UP	46	34	0	34	18	16	0	0	-0.041871	0.0580565	0.537363	0.511437	0.235899	0.532023
c2	COLLER_MYC_TARGETS_DN	8	8	0	8	1	7	0	0	-0.517333	-0.517333	-1.61478	-1.61478	0.00405017	0.0484853
c2	COLLER_MYC_TARGETS_UP	25	24	0	24	18	6	0	0	0.107812	0.0924666	0.902357	0.903552	0.0230904	0.147437
c2	COLLIS_PRKDC_REGULATORS	15	15	0	15	9	6	0	0	0.0216248	0.0466621	0.505833	0.501481	0.322536	0.61935
c2	COLLIS_PRKDC_SUBSTRATES	19	19	0	19	12	7	0	0	0.0494983	0.0486462	0.607069	0.533768	0.212082	0.504674
c2	CONCANNON_APOPTOSIS_BY_EPOXOMICIN_DN	157	138	0	138	69	69	0	0	-0.0519617	-0.00396768	0.098012	0.0835254	0.933714	0.976493
c2	CONCANNON_APOPTOSIS_BY_EPOXOMICIN_UP	228	201	0	201	108	93	0	0	-0.0283944	0.00382214	0.142768	0.14221	0.781315	0.91386
c2	CONRAD_GERMLINE_STEM_CELL	8	5	0	5	2	3	0	0	0.0611045	0.0611045	0.206467	0.206467	0.866327	0.949129
c2	CONRAD_STEM_CELL	37	28	0	28	12	16	0	0	-0.0979443	-0.0468914	-0.31217	-0.353244	0.267415	0.566194
c2	CORRADETTI_MTOR_PATHWAY_REGULATORS_DN	6	6	0	6	3	3	0	0	-0.0708737	-0.0708737	0.161959	0.161959	0.926895	0.973151
c2	CORRE_MULTIPLE_MYELOMA_DN	56	49	0	49	22	27	0	0	-0.156307	-0.0871361	-0.215054	-0.184297	0.354688	0.645162
c2	CORRE_MULTIPLE_MYELOMA_UP	66	52	0	52	18	34	0	0	-0.163464	-0.143787	-0.398579	-0.483607	0.0971254	0.331481
c2	COULOUARN_TEMPORAL_TGFB1_SIGNATURE_DN	134	113	0	113	57	56	0	0	-0.0198485	0.00834214	0.246099	0.18821	0.564	0.79692
c2	COULOUARN_TEMPORAL_TGFB1_SIGNATURE_UP	105	98	0	98	45	53	0	0	-0.0212013	-0.0171884	0.0481698	0.0110118	0.873026	0.952707
c2	COURTOIS_SENESCENCE_TRIGGERS	6	6	0	6	3	3	0	0	-0.0250284	-0.0250284	-0.29968	-0.29968	0.55055	0.788283
c2	COWLING_MYCN_TARGETS	41	32	0	32	12	20	0	0	-0.192748	-0.134434	-0.355823	-0.365614	0.203028	0.493806
c2	CREIGHTON_AKT1_SIGNALING_VIA_MTOR_DN	23	20	0	20	16	4	0	0	0.133856	0.132545	1.34657	1.33077	0.00123873	0.0217616
c2	CREIGHTON_AKT1_SIGNALING_VIA_MTOR_UP	35	33	0	33	26	7	0	0	0.1108	0.109184	0.897129	0.940049	0.0148191	0.111474
c2	CREIGHTON_ENDOCRINE_THERAPY_RESISTANCE_1	488	420	0	420	223	197	0	0	-0.0240483	0.00494719	0.0945521	0.105276	0.907192	0.965685
c2	CREIGHTON_ENDOCRINE_THERAPY_RESISTANCE_2	419	304	0	304	132	172	0	0	-0.0256837	-0.0246867	-0.10958	-0.126919	0.394581	0.678138
c2	CREIGHTON_ENDOCRINE_THERAPY_RESISTANCE_3	673	564	0	564	280	284	0	0	-0.02196	-0.000525821	0.0925957	0.0961065	0.948145	0.980717
c2	CREIGHTON_ENDOCRINE_THERAPY_RESISTANCE_4	285	236	0	236	105	131	0	0	-0.0672429	-0.0354103	-0.117258	-0.0775825	0.427841	0.701921
c2	CREIGHTON_ENDOCRINE_THERAPY_RESISTANCE_5	445	402	0	402	204	198	0	0	-0.0187639	0.000915571	0.0900209	0.0745987	0.972617	0.989001
c2	CROMER_METASTASIS_DN	80	65	0	65	42	23	0	0	0.0294611	0.0367575	0.399188	0.41314	0.242368	0.539402
c2	CROMER_METASTASIS_UP	72	67	0	67	32	35	0	0	0.0126205	-0.00817502	-0.0726275	-0.128886	0.55752	0.792407
c2	CROMER_TUMORIGENESIS_DN	44	26	0	26	17	9	0	0	-0.117392	0.00840169	0.541025	0.600367	0.19997	0.489165
c2	CROMER_TUMORIGENESIS_UP	54	48	0	48	16	32	0	0	-0.254734	-0.229586	-0.744462	-0.779179	0.0103921	0.0894338
c2	CROONQUIST_IL6_DEPRIVATION_DN	99	98	0	98	49	49	0	0	0.0142787	0.0106925	0.259415	0.213938	0.486766	0.746304
c2	CROONQUIST_IL6_DEPRIVATION_UP	17	15	0	15	12	3	0	0	0.162542	0.162477	1.0779	1.09421	0.0199434	0.134188
c2	CROONQUIST_NRAS_SIGNALING_DN	73	73	0	73	38	35	0	0	0.0168837	0.013571	0.294333	0.259648	0.441624	0.712547
c2	CROONQUIST_NRAS_SIGNALING_UP	38	33	0	33	30	3	0	0	0.441126	0.399568	1.68582	1.75311	3.68e-06	0.000304228
c2	CROONQUIST_NRAS_VS_STROMAL_STIMULATION_DN	98	90	0	90	41	49	0	0	-0.027747	-0.017721	0.110376	0.104654	0.936114	0.977036
c2	CROONQUIST_NRAS_VS_STROMAL_STIMULATION_UP	38	32	0	32	22	10	0	0	0.146211	0.161168	0.913994	0.878699	0.021029	0.138709
c2	CROONQUIST_STROMAL_STIMULATION_DN	12	11	0	11	7	4	0	0	0.21711	0.135535	0.843276	0.819363	0.144236	0.413147
c2	CROONQUIST_STROMAL_STIMULATION_UP	55	50	0	50	23	27	0	0	-0.0259026	-0.0304102	0.0668538	0.0464225	0.90887	0.966029
c2	CROSBY_E2F4_TARGETS	6	6	0	6	3	3	0	0	0.0307635	0.0307635	0.355918	0.355918	0.65356	0.848864
c2	CUI_GLUCOSE_DEPRIVATION	58	47	0	47	34	13	0	0	0.0901117	0.0732123	0.644434	0.690201	0.0525949	0.235736
c2	CUI_TCF21_TARGETS_2_DN	805	749	0	749	313	436	0	0	-0.0586156	-0.0411836	-0.186919	-0.214387	0.196404	0.485181
c2	CUI_TCF21_TARGETS_2_UP	414	365	0	365	181	184	0	0	-0.122996	-0.0428065	-0.140231	-0.0649913	0.385196	0.670707
c2	CUI_TCF21_TARGETS_DN	32	20	0	20	9	11	0	0	-0.159513	-0.153668	-0.119337	-0.115646	0.60923	0.824103
c2	CUI_TCF21_TARGETS_UP	36	28	0	28	7	21	0	0	-0.34862	-0.305378	-1.16717	-1.17421	0.000690179	0.0146678
c2	DACOSTA_ERCC3_ALLELE_XPCS_VS_TTD_DN	33	30	0	30	10	20	0	0	-0.220393	-0.179986	-0.589617	-0.570532	0.058379	0.249101
c2	DACOSTA_ERCC3_ALLELE_XPCS_VS_TTD_UP	27	22	0	22	11	11	0	0	-0.142614	-0.057038	-0.139528	-0.159972	0.561026	0.794869
c2	DACOSTA_LOW_DOSE_UV_RESPONSE_VIA_ERCC3_XPCS_DN	9	8	0	8	3	5	0	0	-0.0936806	-0.0936806	-0.0557822	-0.0557822	0.787443	0.917305
c2	DACOSTA_LOW_DOSE_UV_RESPONSE_VIA_ERCC3_XPCS_UP	18	10	0	10	7	3	0	0	0.234813	0.168914	1.13423	1.09817	0.0561187	0.24459
c2	DACOSTA_UV_RESPONSE_VIA_ERCC3_COMMON_DN	466	458	0	458	164	294	0	0	-0.043911	-0.0332519	-0.233127	-0.270412	0.135379	0.39992
c2	DACOSTA_UV_RESPONSE_VIA_ERCC3_COMMON_UP	72	67	0	67	42	25	0	0	0.0711312	0.0665373	0.589796	0.571043	0.0699977	0.274556
c2	DACOSTA_UV_RESPONSE_VIA_ERCC3_DN	829	812	0	812	295	517	0	0	-0.0446388	-0.0343048	-0.213209	-0.262665	0.140745	0.408229
c2	DACOSTA_UV_RESPONSE_VIA_ERCC3_TTD_DN	82	79	0	79	21	58	0	0	-0.0729149	-0.0603838	-0.384817	-0.422096	0.0756783	0.287351
c2	DACOSTA_UV_RESPONSE_VIA_ERCC3_TTD_UP	64	63	0	63	33	30	0	0	-0.0142398	0.0196568	0.143507	0.215083	0.76905	0.907679
c2	DACOSTA_UV_RESPONSE_VIA_ERCC3_UP	310	295	0	295	200	95	0	0	0.056437	0.0708298	0.615562	0.636487	0.0173743	0.123337
c2	DACOSTA_UV_RESPONSE_VIA_ERCC3_XPCS_DN	83	81	0	81	18	63	0	0	-0.120114	-0.0724582	-0.551225	-0.565039	0.0148586	0.111721
c2	DACOSTA_UV_RESPONSE_VIA_ERCC3_XPCS_UP	25	25	0	25	17	8	0	0	0.117677	0.0846819	0.694707	0.708926	0.0914472	0.319783
c2	DAIRKEE_CANCER_PRONE_RESPONSE_BPA	51	45	0	45	25	20	0	0	0.000606861	0.0171303	0.22642	0.190945	0.623572	0.832816
c2	DAIRKEE_CANCER_PRONE_RESPONSE_BPA_E2	113	101	0	101	60	41	0	0	-0.0784173	0.0148525	0.313154	0.313989	0.351015	0.642197
c2	DAIRKEE_CANCER_PRONE_RESPONSE_E2	27	23	0	23	8	15	0	0	-0.492228	-0.368527	-0.464214	-0.523895	0.148544	0.419973
c2	DAIRKEE_TERT_TARGETS_DN	107	92	0	92	31	61	0	0	-0.116596	-0.0602229	-0.414002	-0.364891	0.0688391	0.272967
c2	DAIRKEE_TERT_TARGETS_UP	358	332	0	332	224	108	0	0	0.050172	0.0675739	0.590492	0.661848	0.0183614	0.127474
c2	DALESSIO_TSA_RESPONSE	23	17	0	17	12	5	0	0	0.0331506	0.0464278	0.504684	0.448358	0.321342	0.617972
c2	DANG_BOUND_BY_MYC	1072	980	0	980	623	357	0	0	0.0425849	0.0493566	0.495737	0.501934	0.040104	0.202519
c2	DANG_MYC_TARGETS_DN	29	28	0	28	16	12	0	0	0.0419314	0.0479462	0.635519	0.563667	0.137162	0.402887
c2	DANG_MYC_TARGETS_UP	145	142	0	142	99	43	0	0	0.0704157	0.0707972	0.617322	0.67131	0.0215957	0.141448
c2	DANG_REGULATED_BY_MYC_DN	249	234	0	234	123	111	0	0	0.0168775	0.0278366	0.271932	0.276308	0.427769	0.701872
c2	DANG_REGULATED_BY_MYC_UP	69	68	0	68	39	29	0	0	0.0360657	0.0401683	0.435599	0.433813	0.188129	0.473816
c2	DARWICHE_PAPILLOMA_PROGRESSION_RISK	72	50	0	50	23	27	0	0	0.0149569	-0.0190993	0.034916	-0.032081	0.83173	0.935916
c2	DARWICHE_PAPILLOMA_RISK_HIGH_DN	173	145	0	145	80	65	0	0	-0.0113583	0.0107386	0.270233	0.248787	0.447431	0.718042
c2	DARWICHE_PAPILLOMA_RISK_HIGH_UP	136	107	0	107	65	42	0	0	0.0993186	0.0888899	0.594019	0.588782	0.0480467	0.224008
c2	DARWICHE_PAPILLOMA_RISK_HIGH_VS_LOW_DN	28	24	0	24	8	16	0	0	-0.244424	-0.111184	-0.509487	-0.405896	0.117213	0.368683
c2	DARWICHE_PAPILLOMA_RISK_HIGH_VS_LOW_UP	6	6	0	6	1	5	0	0	0.0500861	0.0500861	-0.27985	-0.27985	0.541402	0.782322
c2	DARWICHE_PAPILLOMA_RISK_LOW_DN	159	134	0	134	75	59	0	0	0.0342359	0.0288987	0.332878	0.315182	0.318325	0.615079
c2	DARWICHE_PAPILLOMA_RISK_LOW_UP	150	118	0	118	70	48	0	0	0.0372248	0.0603006	0.492697	0.477225	0.106388	0.349589
c2	DARWICHE_SKIN_TUMOR_PROMOTER_DN	178	143	0	143	83	60	0	0	0.025355	0.0319979	0.355144	0.330973	0.272242	0.57151
c2	DARWICHE_SKIN_TUMOR_PROMOTER_UP	131	109	0	109	62	47	0	0	0.0491228	0.0620473	0.476681	0.472614	0.125585	0.383536
c2	DARWICHE_SQUAMOUS_CELL_CARCINOMA_DN	174	141	0	141	75	66	0	0	-0.0125284	0.00963471	0.220433	0.187056	0.584947	0.810545
c2	DARWICHE_SQUAMOUS_CELL_CARCINOMA_UP	135	111	0	111	70	41	0	0	0.0968166	0.0884747	0.645611	0.66114	0.0276756	0.163841
c2	DASU_IL6_SIGNALING_DN	6	5	0	5	2	3	0	0	-0.377555	-0.377555	-0.806397	-0.806397	0.262474	0.56139
c2	DASU_IL6_SIGNALING_SCAR_DN	14	13	0	13	5	8	0	0	-0.286401	-0.242975	-0.522292	-0.490843	0.226869	0.521502
c2	DASU_IL6_SIGNALING_SCAR_UP	31	30	0	30	10	20	0	0	-0.126284	-0.0594778	-0.358897	-0.408497	0.192914	0.479763
c2	DASU_IL6_SIGNALING_UP	59	52	0	52	30	22	0	0	-0.0289815	0.0344576	0.285105	0.32759	0.483166	0.743665
c2	DAUER_STAT3_TARGETS_DN	52	43	0	43	36	7	0	0	0.276057	0.28687	1.169	1.31478	0.000315196	0.00861407
c2	DAUER_STAT3_TARGETS_UP	47	41	0	41	26	15	0	0	-0.00357144	0.0868764	0.452778	0.480707	0.238347	0.535698
c2	DAVICIONI_MOLECULAR_ARMS_VS_ERMS_DN	172	159	0	159	60	99	0	0	-0.138768	-0.0965325	-0.404805	-0.404382	0.0538344	0.23859
c2	DAVICIONI_MOLECULAR_ARMS_VS_ERMS_UP	313	269	0	269	133	136	0	0	-0.00480067	0.001977	0.124444	0.0936422	0.85843	0.946928
c2	DAVICIONI_PAX_FOXO1_SIGNATURE_IN_ARMS_DN	19	18	0	18	6	12	0	0	-0.47633	-0.379282	-0.388107	-0.449343	0.224832	0.51917
c2	DAVICIONI_PAX_FOXO1_SIGNATURE_IN_ARMS_UP	56	45	0	45	25	20	0	0	-0.0390754	-0.00412491	0.0927954	0.154551	0.913971	0.968207
c2	DAVICIONI_RHABDOMYOSARCOMA_PAX_FOXO1_FUSION_DN	14	11	0	11	4	7	0	0	-0.125878	-0.0690224	-0.0733903	-0.256376	0.688667	0.866447
c2	DAVICIONI_RHABDOMYOSARCOMA_PAX_FOXO1_FUSION_UP	61	52	0	52	33	19	0	0	0.0454414	0.0441513	0.516826	0.483752	0.151843	0.425378
c2	DAVICIONI_TARGETS_OF_PAX_FOXO1_FUSIONS_DN	64	53	0	53	19	34	0	0	-0.190684	-0.0945316	-0.114769	-0.248769	0.434727	0.706883
c2	DAVICIONI_TARGETS_OF_PAX_FOXO1_FUSIONS_UP	248	224	0	224	124	100	0	0	-0.0394708	0.00223436	0.223443	0.275351	0.515502	0.76574
c2	DAVIES_MULTIPLE_MYELOMA_VS_MGUS_DN	22	20	0	20	16	4	0	0	0.331801	0.267133	1.35445	1.36885	0.00133939	0.0229452
c2	DAVIES_MULTIPLE_MYELOMA_VS_MGUS_UP	13	10	0	10	6	4	0	0	0.0752208	0.0337568	0.512252	0.382781	0.415472	0.693526
c2	DAWSON_METHYLATED_IN_LYMPHOMA_TCL1	57	41	0	41	16	25	0	0	-0.12336	-0.112858	-0.495981	-0.521817	0.067994	0.271705
c2	DAZARD_RESPONSE_TO_UV_NHEK_DN	300	292	0	292	96	196	0	0	-0.052959	-0.0456042	-0.289781	-0.357855	0.0838412	0.304573
c2	DAZARD_RESPONSE_TO_UV_NHEK_UP	229	179	0	179	127	52	0	0	0.0719133	0.0904738	0.75243	0.801614	0.00404375	0.0484666
c2	DAZARD_RESPONSE_TO_UV_SCC_DN	121	117	0	117	56	61	0	0	0.00182685	-0.0012222	0.117092	0.0451283	0.919762	0.96968
c2	DAZARD_RESPONSE_TO_UV_SCC_UP	115	108	0	108	80	28	0	0	0.103628	0.0864986	0.770117	0.767736	0.00644306	0.0657555
c2	DAZARD_UV_RESPONSE_CLUSTER_G1	66	57	0	57	40	17	0	0	0.0687648	0.0687834	0.58761	0.619838	0.0677927	0.271219
c2	DAZARD_UV_RESPONSE_CLUSTER_G2	24	19	0	19	14	5	0	0	0.086279	0.10161	1.01656	0.972744	0.0247318	0.153344
c2	DAZARD_UV_RESPONSE_CLUSTER_G24	24	14	0	14	10	4	0	0	0.0954771	0.111329	0.806182	0.83327	0.109309	0.354472
c2	DAZARD_UV_RESPONSE_CLUSTER_G28	15	12	0	12	9	3	0	0	0.0463825	0.0738238	0.460386	0.498383	0.385601	0.670839
c2	DAZARD_UV_RESPONSE_CLUSTER_G3	15	10	0	10	4	6	0	0	-0.317727	-0.183199	-0.594262	-0.484948	0.224374	0.518614
c2	DAZARD_UV_RESPONSE_CLUSTER_G4	23	15	0	15	13	2	0	0	0.128925	0.139244	1.36295	1.39445	0.00357135	0.0447352
c2	DAZARD_UV_RESPONSE_CLUSTER_G5	12	9	0	9	8	1	0	0	0.124032	0.124032	1.58944	1.58944	0.00514317	0.056461
c2	DAZARD_UV_RESPONSE_CLUSTER_G6	146	140	0	140	49	91	0	0	-0.0474692	-0.0420547	-0.254926	-0.313	0.152352	0.426172
c2	DEBIASI_APOPTOSIS_BY_REOVIRUS_INFECTION_DN	277	264	0	264	114	150	0	0	-0.0556944	-0.0368972	-0.238214	-0.253496	0.161932	0.438835
c2	DEBIASI_APOPTOSIS_BY_REOVIRUS_INFECTION_UP	306	285	0	285	171	114	0	0	0.0702897	0.0468884	0.409843	0.373144	0.151022	0.424328
c2	DEBOSSCHER_NFKB_TARGETS_REPRESSED_BY_GLUCOCORTICOIDS	21	14	0	14	10	4	0	0	0.298423	0.277236	0.781479	0.810708	0.118999	0.372089
c2	DELACROIX_RARG_BOUND_MEF	361	331	0	331	169	162	0	0	-0.0131484	0.00308232	0.138495	0.141379	0.788652	0.918079
c2	DELACROIX_RAR_BOUND_ES	453	383	0	383	198	185	0	0	0.0195346	0.0103081	0.209957	0.16129	0.603287	0.821479
c2	DELACROIX_RAR_TARGETS_DN	23	22	0	22	8	14	0	0	-0.00519342	-0.0477338	-0.0699786	-0.142109	0.666668	0.855497
c2	DELACROIX_RAR_TARGETS_UP	50	44	0	44	25	19	0	0	0.0320034	0.0386294	0.596962	0.546024	0.119381	0.373021
c2	DELASERNA_MYOD_TARGETS_DN	54	53	0	53	24	29	0	0	-0.0452143	-0.0127376	-0.0978753	-0.0425857	0.593078	0.816496
c2	DELASERNA_MYOD_TARGETS_UP	83	72	0	72	33	39	0	0	-0.162998	-0.0707482	-0.142017	-0.232255	0.371996	0.660567
c2	DELASERNA_TARGETS_OF_MYOD_AND_SMARCA4	11	7	0	7	3	4	0	0	-0.837463	-0.837463	-0.434038	-0.434038	0.371867	0.660505
c2	DELLA_RESPONSE_TO_TSA_AND_BUTYRATE	21	20	0	20	10	10	0	0	-0.0541404	-0.034519	0.0350858	-0.00620709	0.888081	0.957521
c2	DELPUECH_FOXO3_TARGETS_DN	39	38	0	38	18	20	0	0	0.0335621	0.00981123	0.103509	0.0774112	0.927867	0.973545
c2	DELPUECH_FOXO3_TARGETS_UP	70	56	0	56	32	24	0	0	0.0647525	0.0733495	0.554276	0.54259	0.118762	0.371566
c2	DELYS_THYROID_CANCER_DN	225	174	0	174	66	108	0	0	-0.272851	-0.186775	-0.408492	-0.449024	0.0432761	0.210624
c2	DELYS_THYROID_CANCER_UP	435	351	0	351	193	158	0	0	0.0331133	0.0608529	0.326682	0.357986	0.288874	0.586451
c2	DEMAGALHAES_AGING_DN	16	14	0	14	7	7	0	0	-0.12757	-0.0836446	-0.206428	-0.208534	0.594195	0.816601
c2	DEMAGALHAES_AGING_UP	59	54	0	54	39	15	0	0	0.0302099	0.142575	0.969475	1.02213	0.00436356	0.0506691
c2	DEN_INTERACT_WITH_LCA5	28	26	0	26	22	4	0	0	0.0477942	0.0855488	0.853217	0.940264	0.0248868	0.153774
c2	DER_IFN_ALPHA_RESPONSE_DN	5	5	0	5	3	2	0	0	0.0875469	0.0875469	1.01405	1.01405	0.215566	0.509168
c2	DER_IFN_ALPHA_RESPONSE_UP	93	84	0	84	70	14	0	0	0.259662	0.275716	1.4185	1.45098	1.16e-06	0.000130746
c2	DER_IFN_BETA_RESPONSE_DN	7	6	0	6	2	4	0	0	-0.00518232	-0.00518232	-0.165009	-0.165009	0.684354	0.864468
c2	DER_IFN_BETA_RESPONSE_UP	119	110	0	110	82	28	0	0	0.190818	0.19795	1.06049	1.07424	0.000184984	0.00578858
c2	DER_IFN_GAMMA_RESPONSE_DN	10	10	0	10	5	5	0	0	-0.209114	0.00923826	0.228383	0.141098	0.825534	0.93351
c2	DER_IFN_GAMMA_RESPONSE_UP	91	82	0	82	68	14	0	0	0.255363	0.270805	1.41174	1.45833	1.21e-06	0.000134846
c2	DEURIG_T_CELL_PROLYMPHOCYTIC_LEUKEMIA_DN	291	276	0	276	171	105	0	0	0.255731	0.144123	0.633384	0.630643	0.0178562	0.125398
c2	DEURIG_T_CELL_PROLYMPHOCYTIC_LEUKEMIA_UP	350	288	0	288	144	144	0	0	-0.0313206	-0.0129841	0.000701261	-0.00117932	0.744708	0.895312
c2	DE_YY1_TARGETS_DN	90	86	0	86	38	48	0	0	-0.0458478	-0.0199179	-0.0747522	-0.0406205	0.580413	0.807413
c2	DE_YY1_TARGETS_UP	18	9	0	9	3	6	0	0	-0.00428339	-0.00428339	-0.167966	-0.167966	0.690446	0.867311
c2	DIAZ_CHRONIC_MEYLOGENOUS_LEUKEMIA_DN	116	96	0	96	67	29	0	0	0.228077	0.217967	0.922252	0.969075	0.00179415	0.0279626
c2	DIAZ_CHRONIC_MEYLOGENOUS_LEUKEMIA_UP	1351	1323	0	1323	853	470	0	0	0.0484669	0.0475617	0.516236	0.521005	0.0244015	0.151989
c2	DIERICK_SEROTONIN_FUNCTION_GENES	6	3	0	3	2	1	0	0	0.218913	0.218913	0.943226	0.943226	0.314886	0.611558
c2	DING_LUNG_CANCER_BY_MUTATION_RATE	19	16	0	16	6	10	0	0	-0.0967575	-0.033279	-0.227984	-0.252559	0.475917	0.738855
c2	DING_LUNG_CANCER_EXPRESSION_BY_COPY_NUMBER	98	98	0	98	53	45	0	0	0.0256622	0.0128813	0.23036	0.16203	0.587633	0.812416
c2	DING_LUNG_CANCER_MUTATED_FREQUENTLY	11	10	0	10	6	4	0	0	0.0809703	0.0538289	0.771408	0.677847	0.19159	0.478639
c2	DING_LUNG_CANCER_MUTATED_RECURRENTLY	6	6	0	6	4	2	0	0	-0.0602032	-0.0602032	-0.244012	-0.244012	0.659878	0.852011
c2	DING_LUNG_CANCER_MUTATED_SIGNIFICANTLY	25	17	0	17	8	9	0	0	-0.0974539	-0.0862044	-0.215249	-0.190027	0.492391	0.750535
c2	DIRMEIER_LMP1_RESPONSE_EARLY	64	59	0	59	48	11	0	0	0.294944	0.273049	1.33789	1.41171	1.65e-05	0.000912037
c2	DIRMEIER_LMP1_RESPONSE_LATE_DN	29	27	0	27	23	4	0	0	0.300693	0.262339	1.61973	1.73113	2.65e-05	0.00130532
c2	DIRMEIER_LMP1_RESPONSE_LATE_UP	54	53	0	53	32	21	0	0	0.126827	0.10194	0.70495	0.654059	0.0413731	0.205693
c2	DISTECHE_ESCAPED_FROM_X_INACTIVATION	10	10	0	10	4	6	0	0	-0.0752359	-0.0524436	-0.372237	-0.452124	0.362306	0.651729
c2	DITTMER_PTHLH_TARGETS_DN	71	67	0	67	35	32	0	0	0.0412752	0.0225172	0.187793	0.158047	0.704723	0.87504
c2	DITTMER_PTHLH_TARGETS_UP	107	105	0	105	69	36	0	0	0.0330498	0.0383361	0.412284	0.398862	0.190741	0.477287
c2	DOANE_BREAST_CANCER_CLASSES_DN	31	27	0	27	15	12	0	0	0.00705158	0.0423643	0.225277	0.238391	0.676181	0.860288
c2	DOANE_BREAST_CANCER_CLASSES_UP	64	44	0	44	20	24	0	0	-0.0659392	-0.0327449	-0.0248409	-0.03011	0.739711	0.89272
c2	DOANE_BREAST_CANCER_ESR1_DN	46	27	0	27	11	16	0	0	0.0393649	0.00219967	-0.00898846	-0.0833085	0.760549	0.903042
c2	DOANE_BREAST_CANCER_ESR1_UP	106	70	0	70	36	34	0	0	-0.0195063	0.00994829	0.130032	0.113009	0.862193	0.947935
c2	DOANE_RESPONSE_TO_ANDROGEN_DN	239	214	0	214	120	94	0	0	0.0502677	0.0370312	0.310311	0.283382	0.339056	0.633087
c2	DOANE_RESPONSE_TO_ANDROGEN_UP	166	131	0	131	65	66	0	0	-0.0124566	-0.0173108	0.122417	0.0511581	0.917863	0.969524
c2	DODD_NASOPHARYNGEAL_CARCINOMA_DN	1281	1237	0	1237	670	567	0	0	0.016666	0.0136722	0.155526	0.172763	0.671238	0.857998
c2	DODD_NASOPHARYNGEAL_CARCINOMA_UP	1575	1065	0	1065	529	536	0	0	-0.0242005	-0.00199165	0.0748837	0.0688181	0.976455	0.990434
c2	DONATO_CELL_CYCLE_TRETINOIN	6	6	0	6	4	2	0	0	0.0808404	0.0808404	0.428876	0.428876	0.585968	0.811234
c2	DORMOY_ELAVL1_TARGETS	17	16	0	16	8	8	0	0	0.0302912	-0.0206525	0.120707	-0.0133013	0.982541	0.993219
c2	DORN_ADENOVIRUS_INFECTION_12HR_DN	31	28	0	28	18	10	0	0	0.0728103	0.0850915	0.766504	0.792938	0.0659818	0.26724
c2	DORN_ADENOVIRUS_INFECTION_12HR_UP	29	26	0	26	18	8	0	0	0.00970102	0.0723357	0.304277	0.474202	0.395389	0.678575
c2	DORN_ADENOVIRUS_INFECTION_24HR_DN	40	38	0	38	25	13	0	0	0.0195101	0.0836137	0.70263	0.792639	0.05305	0.236731
c2	DORN_ADENOVIRUS_INFECTION_24HR_UP	12	10	0	10	6	4	0	0	0.035404	0.0469396	0.0363742	0.107145	0.964899	0.985919
c2	DORN_ADENOVIRUS_INFECTION_32HR_DN	36	34	0	34	24	10	0	0	0.0519439	0.0980282	0.751406	0.832484	0.0433009	0.210624
c2	DORN_ADENOVIRUS_INFECTION_32HR_UP	11	9	0	9	6	3	0	0	0.0280009	0.0280009	0.349175	0.349175	0.526983	0.772482
c2	DORN_ADENOVIRUS_INFECTION_48HR_DN	37	35	0	35	25	10	0	0	0.0283556	0.0952008	0.71565	0.817664	0.0526521	0.235865
c2	DORN_ADENOVIRUS_INFECTION_48HR_UP	14	12	0	12	7	5	0	0	0.0168791	0.0224026	0.225908	0.320432	0.680343	0.862551
c2	DORSAM_HOXA9_TARGETS_DN	31	28	0	28	19	9	0	0	0.0819984	0.0879407	0.528391	0.545865	0.228904	0.52342
c2	DORSAM_HOXA9_TARGETS_UP	32	30	0	30	17	13	0	0	-0.0240213	0.0192126	0.158089	0.207525	0.7813	0.91386
c2	DORSEY_GAB2_TARGETS	31	24	0	24	8	16	0	0	-0.115983	-0.120977	-0.351818	-0.393359	0.237765	0.53484
c2	DOUGLAS_BMI1_TARGETS_DN	303	283	0	283	144	139	0	0	-0.00056811	0.00673983	0.0464731	0.0670226	0.913338	0.968044
c2	DOUGLAS_BMI1_TARGETS_UP	538	479	0	479	234	245	0	0	-0.050444	-0.0138061	-0.028125	-0.0114491	0.647217	0.845619
c2	DUAN_PRDM5_TARGETS	69	56	0	56	29	27	0	0	-0.0699849	-0.0380745	-0.134991	-0.0782712	0.514101	0.764995
c2	DUNNE_TARGETS_OF_AML1_MTG8_FUSION_DN	29	27	0	27	16	11	0	0	0.0661494	0.104233	0.43145	0.485156	0.306927	0.605108
c2	DUNNE_TARGETS_OF_AML1_MTG8_FUSION_UP	44	37	0	37	27	10	0	0	0.364855	0.329694	1.45221	1.52334	4.14e-05	0.00178022
c2	DURAND_STROMA_NS_UP	157	148	0	148	69	79	0	0	-0.0513257	-0.0266501	-0.0256889	-0.00656983	0.685943	0.865628
c2	DURAND_STROMA_S_UP	283	254	0	254	88	166	0	0	-0.213495	-0.153919	-0.535443	-0.583671	0.00859867	0.0793362
c2	DURCHDEWALD_SKIN_CARCINOGENESIS_DN	258	229	0	229	106	123	0	0	-0.0426931	-0.00655984	0.0820067	0.0132191	0.946545	0.98045
c2	DURCHDEWALD_SKIN_CARCINOGENESIS_UP	86	67	0	67	37	30	0	0	0.0214801	0.0253414	0.222676	0.19904	0.602733	0.821219
c2	DUTERTRE_ESTRADIOL_RESPONSE_24HR_DN	492	442	0	442	203	239	0	0	-0.0260116	-0.0144514	0.0196717	0.00913973	0.77952	0.912679
c2	DUTERTRE_ESTRADIOL_RESPONSE_24HR_UP	319	295	0	295	140	155	0	0	-0.0283744	-0.0112816	-0.0193485	-0.0298362	0.662481	0.853574
c2	DUTERTRE_ESTRADIOL_RESPONSE_6HR_DN	89	76	0	76	34	42	0	0	-0.0712438	-0.042322	-0.229262	-0.13061	0.318194	0.614896
c2	DUTERTRE_ESTRADIOL_RESPONSE_6HR_UP	221	200	0	200	107	93	0	0	-0.00186622	0.0110483	0.160723	0.154079	0.720593	0.884283
c2	DUTTA_APOPTOSIS_VIA_NFKB	33	32	0	32	23	9	0	0	0.244521	0.192045	1.05876	1.02733	0.0041415	0.0490923
c2	EBAUER_MYOGENIC_TARGETS_OF_PAX3_FOXO1_FUSION	47	35	0	35	10	25	0	0	-0.620197	-0.50173	-0.70853	-0.784904	0.0143841	0.109609
c2	EBAUER_TARGETS_OF_PAX3_FOXO1_FUSION_DN	47	37	0	37	17	20	0	0	-0.0233769	-0.0350101	0.0377615	-0.0407091	0.852243	0.944024
c2	EBAUER_TARGETS_OF_PAX3_FOXO1_FUSION_UP	202	149	0	149	67	82	0	0	-0.135166	-0.0402382	0.0414867	0.00841441	0.83545	0.937729
c2	EGUCHI_CELL_CYCLE_RB1_TARGETS	23	23	0	23	10	13	0	0	-0.0263497	-0.0267412	-0.147291	-0.111076	0.54093	0.782084
c2	EHLERS_ANEUPLOIDY_DN	12	11	0	11	4	7	0	0	-0.229285	-0.145232	-0.166109	-0.10881	0.60932	0.824103
c2	EHLERS_ANEUPLOIDY_UP	40	40	0	40	19	21	0	0	0.0163586	-0.0176536	0.0101124	-0.0151901	0.828078	0.934837
c2	EHRLICH_ICF_SYNDROM_DN	13	9	0	9	4	5	0	0	0.254595	0.254595	0.497286	0.497286	0.483698	0.743946
c2	EHRLICH_ICF_SYNDROM_UP	11	11	0	11	6	5	0	0	-0.00319249	-0.0311857	0.190441	0.0278827	0.891053	0.958317
c2	EINAV_INTERFERON_SIGNATURE_IN_CANCER	29	27	0	27	22	5	0	0	0.36305	0.356561	1.38199	1.48529	0.000304724	0.00840732
c2	ELLWOOD_MYC_TARGETS_DN	39	34	0	34	22	12	0	0	0.000163649	0.0489685	0.608903	0.657414	0.113456	0.362053
c2	ELLWOOD_MYC_TARGETS_UP	13	12	0	12	7	5	0	0	-0.0243354	0.0281765	0.387663	0.392022	0.512944	0.76394
c2	ELVIDGE_HIF1A_AND_HIF2A_TARGETS_DN	99	94	0	94	28	66	0	0	-0.142596	-0.114319	-0.406045	-0.474459	0.0546676	0.241022
c2	ELVIDGE_HIF1A_AND_HIF2A_TARGETS_UP	41	40	0	40	25	15	0	0	0.043812	0.0641478	0.633017	0.638492	0.0841588	0.305206
c2	ELVIDGE_HIF1A_TARGETS_DN	87	82	0	82	27	55	0	0	-0.13935	-0.101491	-0.404105	-0.455007	0.0649387	0.264462
c2	ELVIDGE_HIF1A_TARGETS_UP	67	65	0	65	40	25	0	0	0.0710681	0.0630995	0.611767	0.60002	0.0583929	0.249101
c2	ELVIDGE_HIF2A_TARGETS_UP	6	6	0	6	4	2	0	0	-0.210952	-0.210952	0.591307	0.591307	0.422196	0.698159
c2	ELVIDGE_HYPOXIA_BY_DMOG_DN	58	55	0	55	32	23	0	0	0.00698905	0.0267479	0.377016	0.384478	0.309825	0.607621
c2	ELVIDGE_HYPOXIA_BY_DMOG_UP	124	116	0	116	37	79	0	0	-0.125417	-0.108025	-0.290768	-0.392064	0.115837	0.366356
c2	ELVIDGE_HYPOXIA_DN	145	139	0	139	88	51	0	0	0.0412699	0.060167	0.548629	0.582925	0.0490555	0.226143
c2	ELVIDGE_HYPOXIA_UP	164	155	0	155	53	102	0	0	-0.115618	-0.0910678	-0.314357	-0.368004	0.0942807	0.326008
c2	ENGELMANN_CANCER_PROGENITORS_DN	65	43	0	43	18	25	0	0	-0.0512984	-0.023805	0.0309618	0.00248423	0.828878	0.935118
c2	ENGELMANN_CANCER_PROGENITORS_UP	47	42	0	42	18	24	0	0	-0.0494522	0.00990858	0.215093	0.133931	0.752771	0.899131
c2	ENK_UV_RESPONSE_EPIDERMIS_DN	491	447	0	447	250	197	0	0	0.0156336	0.0322924	0.329319	0.323707	0.263967	0.563327
c2	ENK_UV_RESPONSE_EPIDERMIS_UP	277	238	0	238	134	104	0	0	0.0364645	0.0361906	0.354133	0.369196	0.232854	0.528534
c2	ENK_UV_RESPONSE_KERATINOCYTE_DN	462	444	0	444	218	226	0	0	-0.0076671	0.0032997	0.0935533	0.0673857	0.958401	0.983884
c2	ENK_UV_RESPONSE_KERATINOCYTE_UP	511	438	0	438	322	116	0	0	0.100706	0.101995	0.820895	0.866549	0.000603905	0.0134032
c2	EPPERT_CE_HSC_LSC	35	31	0	31	12	19	0	0	-0.0568116	-0.0505966	-0.125422	-0.131527	0.551409	0.78861
c2	EPPERT_HSC_R	113	100	0	100	37	63	0	0	-0.0446953	-0.0360494	-0.172635	-0.165495	0.33651	0.630811
c2	EPPERT_LSC_R	36	33	0	33	15	18	0	0	-0.0265856	-0.0288854	-0.0595526	-0.107944	0.646557	0.845406
c2	EPPERT_PROGENITOR	129	123	0	123	68	55	0	0	-0.0120259	0.00524558	0.0581171	0.0965715	0.993815	0.997154
c2	FAELT_B_CLL_WITH_VH3_21_DN	45	44	0	44	29	15	0	0	0.0751539	0.0685609	0.691943	0.657541	0.0515214	0.232577
c2	FAELT_B_CLL_WITH_VH3_21_UP	45	45	0	45	26	19	0	0	0.0729552	0.0405147	0.334998	0.301948	0.409575	0.689523
c2	FAELT_B_CLL_WITH_VH_REARRANGEMENTS_DN	47	45	0	45	28	17	0	0	0.0444102	0.0527795	0.573439	0.543937	0.108493	0.352635
c2	FAELT_B_CLL_WITH_VH_REARRANGEMENTS_UP	47	43	0	43	23	20	0	0	0.0555644	0.0330767	0.258976	0.253824	0.572058	0.80182
c2	FALVELLA_SMOKERS_WITH_LUNG_CANCER	71	57	0	57	28	29	0	0	-0.0031394	0.00114266	0.124881	0.0677978	0.908927	0.966029
c2	FARDIN_HYPOXIA_11	33	32	0	32	9	23	0	0	-0.0686786	-0.086164	-0.22053	-0.370964	0.320867	0.617468
c2	FARDIN_HYPOXIA_9	7	7	0	7	2	5	0	0	-0.0209401	-0.0209401	-0.0971213	-0.0971213	0.662948	0.853787
c2	FARMER_BREAST_CANCER_APOCRINE_VS_BASAL	315	270	0	270	140	130	0	0	0.00182513	0.00739842	0.144478	0.110393	0.799434	0.923317
c2	FARMER_BREAST_CANCER_APOCRINE_VS_LUMINAL	308	260	0	260	109	151	0	0	-0.0438452	-0.0288795	-0.0509349	-0.0587307	0.558932	0.793619
c2	FARMER_BREAST_CANCER_BASAL_VS_LULMINAL	321	273	0	273	134	139	0	0	-0.00851809	-0.00029762	0.0945449	0.0610561	0.963476	0.985706
c2	FARMER_BREAST_CANCER_CLUSTER_1	40	36	0	36	34	2	0	0	0.830171	0.758504	2.13742	2.24092	6.96e-10	7.41e-07
c2	FARMER_BREAST_CANCER_CLUSTER_2	33	32	0	32	11	21	0	0	-0.0167661	-0.0297933	-0.121138	-0.22837	0.510723	0.762234
c2	FARMER_BREAST_CANCER_CLUSTER_3	16	15	0	15	7	8	0	0	-0.0992186	-0.106781	-0.129968	-0.159602	0.615696	0.82821
c2	FARMER_BREAST_CANCER_CLUSTER_4	19	19	0	19	4	15	0	0	-0.54191	-0.53033	-1.96544	-2.05243	3.23e-06	0.000278918
c2	FARMER_BREAST_CANCER_CLUSTER_5	18	18	0	18	7	11	0	0	-0.0232683	-0.0284382	0.0320707	-0.0038629	0.867128	0.949427
c2	FARMER_BREAST_CANCER_CLUSTER_6	16	13	0	13	9	4	0	0	0.107546	0.103304	0.885283	0.755852	0.0984506	0.334716
c2	FARMER_BREAST_CANCER_CLUSTER_7	17	16	0	16	6	10	0	0	0.0156512	0.000760742	-0.0139186	-0.0915258	0.795215	0.921524
c2	FARMER_BREAST_CANCER_CLUSTER_8	6	4	0	4	1	3	0	0	-0.0578193	-0.0578193	-0.705327	-0.705327	0.280976	0.579343
c2	FERNANDEZ_BOUND_BY_MYC	180	154	0	154	92	62	0	0	0.00412119	0.0289875	0.383841	0.3909	0.210292	0.502962
c2	FERRANDO_HOX11_NEIGHBORS	19	17	0	17	9	8	0	0	-0.0500986	-0.0260823	0.290552	0.213408	0.632314	0.837512
c2	FERRANDO_LYL1_NEIGHBORS	14	14	0	14	11	3	0	0	0.116482	0.183176	1.22792	1.28826	0.0104135	0.0894398
c2	FERRANDO_TAL1_NEIGHBORS	21	16	0	16	13	3	0	0	0.690457	0.682972	1.65935	1.76546	0.000506986	0.0118713
c2	FERRANDO_T_ALL_WITH_MLL_ENL_FUSION_DN	86	79	0	79	51	28	0	0	0.105693	0.0820774	0.77755	0.790751	0.0103864	0.0894338
c2	FERRANDO_T_ALL_WITH_MLL_ENL_FUSION_UP	79	70	0	70	45	25	0	0	0.177052	0.129915	0.752782	0.799896	0.0179993	0.125858
c2	FERRARI_RESPONSE_TO_FENRETINIDE_DN	5	3	0	3	1	2	0	0	0.00269819	0.00269819	0.0202355	0.0202355	0.933617	0.976493
c2	FERRARI_RESPONSE_TO_FENRETINIDE_UP	21	19	0	19	8	11	0	0	-0.0564802	-0.0376408	-0.147198	-0.10577	0.583927	0.80966
c2	FERREIRA_EWINGS_SARCOMA_UNSTABLE_VS_STABLE_DN	93	78	0	78	47	31	0	0	-0.00944003	0.0240835	0.31071	0.305268	0.403077	0.684673
c2	FERREIRA_EWINGS_SARCOMA_UNSTABLE_VS_STABLE_UP	162	150	0	150	81	69	0	0	0.0162667	0.0125982	0.130103	0.147645	0.808125	0.927174
c2	FEVR_CTNNB1_TARGETS_DN	543	508	0	508	276	232	0	0	-0.00696898	0.0126529	0.167837	0.166391	0.666302	0.855389
c2	FEVR_CTNNB1_TARGETS_UP	675	532	0	532	308	224	0	0	0.0202554	0.0440076	0.353439	0.364578	0.206043	0.498007
c2	FIGUEROA_AML_METHYLATION_CLUSTER_1_DN	40	34	0	34	16	18	0	0	0.107834	0.0200595	-0.0718662	-0.100489	0.622594	0.832163
c2	FIGUEROA_AML_METHYLATION_CLUSTER_1_UP	115	87	0	87	42	45	0	0	0.00223787	0.0139041	0.120489	0.0837928	0.898865	0.961435
c2	FIGUEROA_AML_METHYLATION_CLUSTER_2_DN	8	8	0	8	6	2	0	0	0.553925	0.553925	1.32439	1.32439	0.0415644	0.206403
c2	FIGUEROA_AML_METHYLATION_CLUSTER_2_UP	52	36	0	36	17	19	0	0	-0.0289896	0.00834004	0.0122231	0.0471045	0.866453	0.949129
c2	FIGUEROA_AML_METHYLATION_CLUSTER_3_DN	34	27	0	27	16	11	0	0	0.0620164	0.0472922	0.270283	0.322399	0.563004	0.796411
c2	FIGUEROA_AML_METHYLATION_CLUSTER_3_UP	156	123	0	123	58	65	0	0	-0.0414813	-0.0113103	-0.0330879	-0.0441211	0.655004	0.849513
c2	FIGUEROA_AML_METHYLATION_CLUSTER_4_DN	13	11	0	11	7	4	0	0	0.228473	0.198472	0.626583	0.764502	0.252136	0.549355
c2	FIGUEROA_AML_METHYLATION_CLUSTER_4_UP	102	81	0	81	41	40	0	0	0.0161458	0.0175588	0.173912	0.141003	0.732085	0.889139
c2	FIGUEROA_AML_METHYLATION_CLUSTER_5_DN	48	31	0	31	18	13	0	0	0.17441	0.0955499	0.353758	0.259035	0.481527	0.742418
c2	FIGUEROA_AML_METHYLATION_CLUSTER_5_UP	11	10	0	10	4	6	0	0	0.00712781	0.00736634	0.193835	0.141383	0.80912	0.927412
c2	FIGUEROA_AML_METHYLATION_CLUSTER_6_DN	29	22	0	22	14	8	0	0	0.25756	0.153141	0.669005	0.637997	0.14333	0.411652
c2	FIGUEROA_AML_METHYLATION_CLUSTER_6_UP	128	105	0	105	52	53	0	0	-0.0265792	-0.00171128	0.0437366	0.0324341	0.891775	0.958724
c2	FIGUEROA_AML_METHYLATION_CLUSTER_7_UP	110	87	0	87	39	48	0	0	-0.0125504	-0.00792624	0.0305343	-0.0315761	0.808175	0.927174
c2	FINAK_BREAST_CANCER_SDPP_SIGNATURE	21	19	0	19	10	9	0	0	0.234995	0.219653	0.873984	0.844426	0.0716073	0.278582
c2	FINETTI_BREAST_CANCERS_KINOME_BLUE	21	16	0	16	3	13	0	0	-0.223061	-0.144626	-0.690363	-0.670625	0.065595	0.266276
c2	FINETTI_BREAST_CANCERS_KINOME_GRAY	15	15	0	15	4	11	0	0	-0.0544404	-0.0489834	-0.51527	-0.448947	0.168972	0.448473
c2	FINETTI_BREAST_CANCER_KINOME_GREEN	16	16	0	16	14	2	0	0	0.681567	0.646541	2.14722	2.20547	2.76e-06	0.000244657
c2	FINETTI_BREAST_CANCER_KINOME_RED	16	16	0	16	6	10	0	0	-0.0104408	-0.0114716	0.00200073	0.0155417	0.859412	0.94737
c2	FIRESTEIN_CTNNB1_PATHWAY	33	30	0	30	13	17	0	0	0.0650951	0.00671757	-0.101306	-0.109273	0.606573	0.823039
c2	FIRESTEIN_CTNNB1_PATHWAY_AND_PROLIFERATION	9	9	0	9	3	6	0	0	-0.040075	-0.040075	-0.349125	-0.349125	0.405265	0.686654
c2	FIRESTEIN_PROLIFERATION	169	133	0	133	67	66	0	0	0.0518465	0.0271515	0.188704	0.15059	0.682541	0.863803
c2	FLECHNER_BIOPSY_KIDNEY_TRANSPLANT_OK_VS_DONOR_DN	27	21	0	21	15	6	0	0	0.137062	0.0660281	0.409181	0.459646	0.366268	0.65559
c2	FLECHNER_BIOPSY_KIDNEY_TRANSPLANT_OK_VS_DONOR_UP	550	513	0	513	280	233	0	0	-0.0137452	0.0169277	0.263127	0.257694	0.40206	0.683791
c2	FLECHNER_BIOPSY_KIDNEY_TRANSPLANT_REJECTED_VS_OK_DN	534	444	0	444	225	219	0	0	-0.0167413	0.00116739	0.118383	0.113804	0.849348	0.942594
c2	FLECHNER_BIOPSY_KIDNEY_TRANSPLANT_REJECTED_VS_OK_UP	88	78	0	78	68	10	0	0	0.489846	0.536187	1.76369	1.95351	1.48e-09	1.14e-06
c2	FLECHNER_PBL_KIDNEY_TRANSPLANT_OK_VS_DONOR_DN	38	37	0	37	28	9	0	0	0.135344	0.0982276	0.798262	0.738165	0.0259677	0.157987
c2	FLECHNER_PBL_KIDNEY_TRANSPLANT_OK_VS_DONOR_UP	143	140	0	140	93	47	0	0	0.0921814	0.0680689	0.609191	0.624058	0.030916	0.175019
c2	FLECHNER_PBL_KIDNEY_TRANSPLANT_REJECTED_VS_OK_DN	50	48	0	48	29	19	0	0	0.0982558	0.0461452	0.41862	0.407419	0.28509	0.583559
c2	FLECHNER_PBL_KIDNEY_TRANSPLANT_REJECTED_VS_OK_UP	61	60	0	60	35	25	0	0	0.023788	0.0340642	0.401355	0.404137	0.264058	0.563361
c2	FLOTHO_PEDIATRIC_ALL_THERAPY_RESPONSE_DN	26	24	0	24	12	12	0	0	-0.00620679	-0.0267355	-0.0794949	-0.0524063	0.693545	0.869026
c2	FLOTHO_PEDIATRIC_ALL_THERAPY_RESPONSE_UP	55	49	0	49	34	15	0	0	0.0894345	0.0779049	0.766867	0.735646	0.0233744	0.148416
c2	FONTAINE_FOLLICULAR_THYROID_ADENOMA_DN	70	60	0	60	33	27	0	0	0.0606098	0.0816656	0.40037	0.472601	0.27158	0.570471
c2	FONTAINE_FOLLICULAR_THYROID_ADENOMA_UP	71	57	0	57	23	34	0	0	-0.0471716	-0.0264539	-0.208814	-0.18456	0.327659	0.623635
c2	FONTAINE_PAPILLARY_THYROID_CARCINOMA_DN	76	53	0	53	21	32	0	0	-0.039286	-0.0123939	-0.0353961	-0.0423959	0.680753	0.862878
c2	FONTAINE_PAPILLARY_THYROID_CARCINOMA_UP	61	49	0	49	31	18	0	0	0.0445892	0.038713	0.488886	0.544251	0.164967	0.442591
c2	FONTAINE_THYROID_TUMOR_UNCERTAIN_MALIGNANCY_DN	30	23	0	23	14	9	0	0	0.191211	0.252591	0.69817	0.958936	0.0807948	0.298681
c2	FONTAINE_THYROID_TUMOR_UNCERTAIN_MALIGNANCY_UP	33	25	0	25	14	11	0	0	0.0274389	0.0140569	0.126788	0.17342	0.846061	0.940787
c2	FORTSCHEGGER_PHF8_TARGETS_DN	754	683	0	683	351	332	0	0	-0.00673695	0.00251651	0.103997	0.0832138	0.917246	0.969524
c2	FORTSCHEGGER_PHF8_TARGETS_UP	249	222	0	222	92	130	0	0	-0.0320751	-0.0240705	-0.106275	-0.123398	0.417965	0.695558
c2	FOSTER_KDM1A_TARGETS_DN	208	191	0	191	99	92	0	0	-0.016818	-0.00438502	-0.0008794	0.0494705	0.781671	0.913996
c2	FOSTER_KDM1A_TARGETS_UP	244	133	0	133	73	60	0	0	0.0318947	0.0487569	0.308482	0.2801	0.399335	0.681784
c2	FOSTER_TOLERANT_MACROPHAGE_DN	406	397	0	397	244	153	0	0	0.102321	0.0965802	0.575381	0.584417	0.0265054	0.159944
c2	FOSTER_TOLERANT_MACROPHAGE_UP	149	136	0	136	96	40	0	0	0.205332	0.200951	0.94481	1.00571	0.0005453	0.0124432
c2	FOURNIER_ACINAR_DEVELOPMENT_EARLY_DN	6	6	0	6	2	4	0	0	0.0110866	0.0110866	0.0801107	0.0801107	0.954982	0.982834
c2	FOURNIER_ACINAR_DEVELOPMENT_EARLY_UP	22	19	0	19	7	12	0	0	-0.0900984	0.00351143	0.175867	0.13757	0.851811	0.943772
c2	FOURNIER_ACINAR_DEVELOPMENT_LATE_2	269	261	0	261	165	96	0	0	0.0365511	0.0392477	0.418045	0.416747	0.128963	0.388898
c2	FOURNIER_ACINAR_DEVELOPMENT_LATE_DN	21	20	0	20	11	9	0	0	0.0231236	0.0291224	0.365346	0.357659	0.471642	0.735762
c2	FOURNIER_ACINAR_DEVELOPMENT_LATE_UP	13	8	0	8	4	4	0	0	-0.104974	-0.104974	0.623912	0.623912	0.454961	0.723408
c2	FRASOR_RESPONSE_TO_ESTRADIOL_DN	78	66	0	66	29	37	0	0	-0.0279491	-0.0498135	-0.11202	-0.11933	0.49476	0.752125
c2	FRASOR_RESPONSE_TO_ESTRADIOL_UP	36	30	0	30	13	17	0	0	-0.233327	-0.173137	-0.467581	-0.396708	0.130604	0.39155
c2	FRASOR_RESPONSE_TO_SERM_OR_FULVESTRANT_DN	50	48	0	48	28	20	0	0	0.0378449	0.0320526	0.368629	0.299958	0.332626	0.627471
c2	FRASOR_RESPONSE_TO_SERM_OR_FULVESTRANT_UP	21	18	0	18	6	12	0	0	-0.00396509	-0.0386809	-0.218124	-0.366603	0.409982	0.689568
c2	FRASOR_TAMOXIFEN_RESPONSE_DN	10	10	0	10	7	3	0	0	0.0449968	0.0827036	0.700515	0.802993	0.228155	0.522729
c2	FRASOR_TAMOXIFEN_RESPONSE_UP	51	42	0	42	18	24	0	0	-0.027151	-0.0407287	-0.012772	-0.122128	0.722959	0.884691
c2	FREDERICK_PRKCI_TARGETS	10	7	0	7	1	6	0	0	-0.304318	-0.304318	-0.656783	-0.656783	0.193611	0.480492
c2	FRIDMAN_IMMORTALIZATION_DN	44	41	0	41	23	18	0	0	-0.0250396	0.0569178	0.339167	0.470887	0.367278	0.656205
c2	FRIDMAN_SENESCENCE_DN	11	10	0	10	2	8	0	0	-0.323373	-0.233786	-0.991607	-1.12996	0.0427376	0.209721
c2	FRIDMAN_SENESCENCE_UP	86	78	0	78	46	32	0	0	0.0236459	0.0572001	0.430369	0.487312	0.180588	0.463602
c2	FUJII_YBX1_TARGETS_DN	197	190	0	190	98	92	0	0	0.00628148	0.00671246	0.14264	0.0809519	0.80092	0.924406
c2	FUJII_YBX1_TARGETS_UP	36	28	0	28	15	13	0	0	-0.0110195	-0.0241801	0.0158723	0.0824731	0.900847	0.962354
c2	FUJIWARA_PARK2_HEPATOCYTE_PROLIFERATION_DN	7	3	0	3	2	1	0	0	-0.107956	-0.107956	0.524311	0.524311	0.586571	0.811871
c2	FUJIWARA_PARK2_HEPATOCYTE_PROLIFERATION_UP	9	4	0	4	1	3	0	0	-0.746317	-0.746317	-0.940624	-0.940624	0.222291	0.517231
c2	FUJIWARA_PARK2_IN_LIVER_CANCER_DN	4	3	0	3	2	1	0	0	-0.632267	-0.632267	-0.0314383	-0.0314383	0.976357	0.990434
c2	FUJIWARA_PARK2_IN_LIVER_CANCER_UP	8	7	0	7	4	3	0	0	-0.149019	-0.149019	0.610574	0.610574	0.358288	0.648155
c2	FUKUSHIMA_TNFSF11_TARGETS	15	13	0	13	7	6	0	0	-0.104074	-0.0876316	-0.177204	-0.246978	0.565246	0.797849
c2	FULCHER_INFLAMMATORY_RESPONSE_LECTIN_VS_LPS_DN	438	401	0	401	266	135	0	0	0.159942	0.153189	0.723452	0.789526	0.0039495	0.0476756
c2	FULCHER_INFLAMMATORY_RESPONSE_LECTIN_VS_LPS_UP	545	509	0	509	342	167	0	0	0.105594	0.0964023	0.686425	0.71479	0.00498376	0.0554138
c2	FUNG_IL2_SIGNALING_1	10	9	0	9	4	5	0	0	0.0928022	0.0928022	0.209088	0.209088	0.792248	0.919855
c2	FUNG_IL2_SIGNALING_2	10	6	0	6	4	2	0	0	0.0160667	0.0160667	0.116054	0.116054	0.935332	0.976725
c2	FUNG_IL2_TARGETS_WITH_STAT5_BINDING_SITES	7	6	0	6	4	2	0	0	0.176107	0.176107	0.730389	0.730389	0.286701	0.584356
c2	FUNG_IL2_TARGETS_WITH_STAT5_BINDING_SITES_T1	7	3	0	3	2	1	0	0	0.00122536	0.00122536	0.402725	0.402725	0.689837	0.866969
c2	FURUKAWA_DUSP6_TARGETS_PCI35_DN	71	63	0	63	29	34	0	0	-0.0127125	-0.013118	-0.0865663	-0.0425223	0.58574	0.81105
c2	FURUKAWA_DUSP6_TARGETS_PCI35_UP	66	47	0	47	27	20	0	0	0.0988979	0.143553	0.521361	0.604688	0.161666	0.438642
c2	FU_INTERACT_WITH_ALKBH8	13	13	0	13	11	2	0	0	0.0508207	0.0580372	0.678539	0.741556	0.164341	0.441453
c2	GABRIELY_MIR21_TARGETS	278	266	0	266	79	187	0	0	-0.0984091	-0.0808609	-0.528331	-0.565981	0.00646457	0.0659355
c2	GAJATE_RESPONSE_TO_TRABECTEDIN_DN	19	18	0	18	10	8	0	0	0.0579497	0.0642446	0.553364	0.578323	0.235621	0.531826
c2	GAJATE_RESPONSE_TO_TRABECTEDIN_UP	60	53	0	53	34	19	0	0	0.0243105	0.049501	0.42065	0.474809	0.233829	0.529671
c2	GALE_APL_WITH_FLT3_MUTATED_DN	13	13	0	13	11	2	0	0	0.111964	0.112704	0.945148	0.952276	0.0537424	0.238368
c2	GALE_APL_WITH_FLT3_MUTATED_UP	55	55	0	55	27	28	0	0	0.034139	0.01994	0.0853532	0.100633	0.973794	0.989618
c2	GALIE_TUMOR_ANGIOGENESIS	8	8	0	8	5	3	0	0	-0.157109	-0.157109	0.194703	0.194703	0.792207	0.919855
c2	GALIE_TUMOR_STEMNESS_GENES	6	6	0	6	1	5	0	0	-0.357802	-0.357802	-1.67618	-1.67618	0.00736544	0.0718933
c2	GALINDO_IMMUNE_RESPONSE_TO_ENTEROTOXIN	85	83	0	83	63	20	0	0	0.264412	0.228062	1.09588	1.12926	0.000179133	0.00569977
c2	GALI_TP53_TARGETS_APOPTOTIC_DN	5	5	0	5	1	4	0	0	-0.0885232	-0.0885232	-0.874908	-0.874908	0.228913	0.52342
c2	GALI_TP53_TARGETS_APOPTOTIC_UP	8	8	0	8	6	2	0	0	0.27391	0.27391	1.27237	1.27237	0.0427908	0.209788
c2	GALLUZZI_PERMEABILIZE_MITOCHONDRIA	41	38	0	38	24	14	0	0	0.0860933	0.0482563	0.537993	0.496313	0.154608	0.429521
c2	GALLUZZI_PREVENT_MITOCHONDIAL_PERMEABILIZATION	21	20	0	20	15	5	0	0	0.0450709	0.0879694	0.812217	0.879618	0.0599639	0.252604
c2	GAL_LEUKEMIC_STEM_CELL_DN	235	197	0	197	130	67	0	0	0.130572	0.143986	0.560452	0.62957	0.0415798	0.20642
c2	GAL_LEUKEMIC_STEM_CELL_UP	123	102	0	102	47	55	0	0	-0.015507	-0.0149506	-0.104336	-0.094255	0.485855	0.745488
c2	GARCIA_TARGETS_OF_FLI1_AND_DAX1_DN	163	144	0	144	96	48	0	0	0.0265952	0.0552001	0.520066	0.557467	0.0604432	0.253791
c2	GARCIA_TARGETS_OF_FLI1_AND_DAX1_UP	55	49	0	49	21	28	0	0	-0.0537014	-0.0328136	-0.212642	-0.187896	0.358619	0.648613
c2	GARGALOVIC_RESPONSE_TO_OXIDIZED_PHOSPHOLIPIDS_BLACK_DN	11	11	0	11	3	8	0	0	-0.0679139	-0.0583611	-0.744393	-0.574241	0.10931	0.354472
c2	GARGALOVIC_RESPONSE_TO_OXIDIZED_PHOSPHOLIPIDS_BLACK_UP	32	31	0	31	15	16	0	0	0.023004	0.0126396	0.277574	0.109675	0.688767	0.866447
c2	GARGALOVIC_RESPONSE_TO_OXIDIZED_PHOSPHOLIPIDS_BLUE_DN	55	54	0	54	24	30	0	0	-0.0689085	-0.0458574	-0.152781	-0.0773659	0.475516	0.738696
c2	GARGALOVIC_RESPONSE_TO_OXIDIZED_PHOSPHOLIPIDS_BLUE_UP	124	120	0	120	59	61	0	0	0.00609918	0.00725237	0.160773	0.0927057	0.789405	0.918401
c2	GARGALOVIC_RESPONSE_TO_OXIDIZED_PHOSPHOLIPIDS_GREEN_DN	23	21	0	21	11	10	0	0	0.00161301	-0.00212627	0.0862359	0.091857	0.97738	0.990559
c2	GARGALOVIC_RESPONSE_TO_OXIDIZED_PHOSPHOLIPIDS_GREEN_UP	21	21	0	21	13	8	0	0	0.0972351	0.0570705	0.654268	0.471436	0.196548	0.485235
c2	GARGALOVIC_RESPONSE_TO_OXIDIZED_PHOSPHOLIPIDS_GREY_DN	68	63	0	63	29	34	0	0	-0.00274675	0.00384847	-0.0552389	-0.00704296	0.673179	0.85897
c2	GARGALOVIC_RESPONSE_TO_OXIDIZED_PHOSPHOLIPIDS_GREY_UP	17	16	0	16	6	10	0	0	0.0567238	0.0433918	0.132378	0.13574	0.930455	0.974597
c2	GARGALOVIC_RESPONSE_TO_OXIDIZED_PHOSPHOLIPIDS_LIGHTYELLOW_DN	10	9	0	9	5	4	0	0	0.210091	0.210091	0.421639	0.421639	0.537693	0.779788
c2	GARGALOVIC_RESPONSE_TO_OXIDIZED_PHOSPHOLIPIDS_LIGHTYELLOW_UP	11	11	0	11	7	4	0	0	0.0520714	0.0420814	0.383116	0.340909	0.539857	0.781328
c2	GARGALOVIC_RESPONSE_TO_OXIDIZED_PHOSPHOLIPIDS_MAGENTA_DN	12	12	0	12	7	5	0	0	0.0547245	0.055068	0.280201	0.33431	0.67865	0.861367
c2	GARGALOVIC_RESPONSE_TO_OXIDIZED_PHOSPHOLIPIDS_MAGENTA_UP	25	24	0	24	11	13	0	0	2.34e-05	-0.00976192	-0.11314	-0.100328	0.602858	0.821225
c2	GARGALOVIC_RESPONSE_TO_OXIDIZED_PHOSPHOLIPIDS_RED_DN	23	21	0	21	13	8	0	0	0.0847436	0.0647637	0.616883	0.509725	0.196902	0.485399
c2	GARGALOVIC_RESPONSE_TO_OXIDIZED_PHOSPHOLIPIDS_RED_UP	17	17	0	17	10	7	0	0	0.0113361	0.0155262	0.283173	0.24799	0.623701	0.832858
c2	GARGALOVIC_RESPONSE_TO_OXIDIZED_PHOSPHOLIPIDS_TURQUOISE_DN	52	49	0	49	31	18	0	0	0.0147276	0.0304595	0.243682	0.306189	0.527747	0.773002
c2	GARGALOVIC_RESPONSE_TO_OXIDIZED_PHOSPHOLIPIDS_TURQUOISE_UP	73	72	0	72	25	47	0	0	-0.0742771	-0.0613279	-0.21489	-0.313237	0.246846	0.543905
c2	GARGALOVIC_RESPONSE_TO_OXIDIZED_PHOSPHOLIPIDS_YELLOW_DN	22	22	0	22	12	10	0	0	0.0215912	0.0354442	0.141185	0.232887	0.806948	0.926776
c2	GARGALOVIC_RESPONSE_TO_OXIDIZED_PHOSPHOLIPIDS_YELLOW_UP	31	30	0	30	11	19	0	0	-0.0266471	-0.0334494	-0.236399	-0.276447	0.346106	0.637914
c2	GARY_CD5_TARGETS_DN	419	409	0	409	253	156	0	0	0.0715644	0.0535732	0.518262	0.525936	0.0412713	0.205477
c2	GARY_CD5_TARGETS_UP	449	432	0	432	255	177	0	0	0.0855436	0.0576787	0.456832	0.440541	0.0915481	0.319895
c2	GAURNIER_PSMD4_TARGETS	71	51	0	51	46	5	0	0	0.510874	0.49268	1.86157	1.936	1.44e-08	6.98e-06
c2	GAUSSMANN_MLL_AF4_FUSION_TARGETS_A_DN	85	68	0	68	31	37	0	0	-0.0578914	-0.0543186	-0.139087	-0.205242	0.383346	0.669821
c2	GAUSSMANN_MLL_AF4_FUSION_TARGETS_A_UP	185	167	0	167	75	92	0	0	-0.0358512	-0.0195361	-0.027598	-0.119158	0.596897	0.818114
c2	GAUSSMANN_MLL_AF4_FUSION_TARGETS_B_DN	8	8	0	8	4	4	0	0	0.0559638	0.0559638	0.354921	0.354921	0.679326	0.861712
c2	GAUSSMANN_MLL_AF4_FUSION_TARGETS_B_UP	24	19	0	19	11	8	0	0	0.0966675	0.114178	0.396406	0.429406	0.46734	0.732399
c2	GAUSSMANN_MLL_AF4_FUSION_TARGETS_C_DN	19	15	0	15	8	7	0	0	-0.131571	-0.0830188	-0.0577172	0.0521474	0.801731	0.92466
c2	GAUSSMANN_MLL_AF4_FUSION_TARGETS_C_UP	160	146	0	146	64	82	0	0	-0.057956	-0.0499436	-0.242014	-0.191773	0.212997	0.506192
c2	GAUSSMANN_MLL_AF4_FUSION_TARGETS_D_DN	9	9	0	9	3	6	0	0	-0.243512	-0.243512	-0.512385	-0.512385	0.240604	0.537825
c2	GAUSSMANN_MLL_AF4_FUSION_TARGETS_D_UP	38	26	0	26	11	15	0	0	-0.09462	-0.126437	-0.212276	-0.208543	0.428231	0.702224
c2	GAUSSMANN_MLL_AF4_FUSION_TARGETS_E_DN	22	20	0	20	9	11	0	0	-0.150884	-0.0765521	-0.361383	-0.269167	0.315432	0.612072
c2	GAUSSMANN_MLL_AF4_FUSION_TARGETS_E_UP	99	79	0	79	33	46	0	0	-0.239264	-0.180599	-0.354304	-0.401842	0.113378	0.361903
c2	GAUSSMANN_MLL_AF4_FUSION_TARGETS_F_DN	32	28	0	28	14	14	0	0	-0.0289628	0.00905857	0.221703	0.231149	0.681915	0.863452
c2	GAUSSMANN_MLL_AF4_FUSION_TARGETS_F_UP	177	161	0	161	67	94	0	0	-0.182214	-0.10704	-0.318735	-0.325144	0.112434	0.360309
c2	GAUSSMANN_MLL_AF4_FUSION_TARGETS_G_DN	33	31	0	31	15	16	0	0	0.00502538	0.00140031	-0.0423723	-0.0553543	0.72245	0.884631
c2	GAUSSMANN_MLL_AF4_FUSION_TARGETS_G_UP	229	168	0	168	71	97	0	0	-0.141947	-0.0654051	-0.23184	-0.259573	0.196465	0.485187
c2	GAUTSCHI_SRC_SIGNALING	8	8	0	8	4	4	0	0	0.0159608	0.0159608	0.395627	0.395627	0.619224	0.830075
c2	GAVIN_FOXP3_TARGETS_CLUSTER_P2	72	66	0	66	37	29	0	0	0.21364	0.156081	0.600311	0.612448	0.083397	0.304045
c2	GAVIN_FOXP3_TARGETS_CLUSTER_P3	155	137	0	137	79	58	0	0	0.153272	0.11259	0.431777	0.42256	0.174488	0.456129
c2	GAVIN_FOXP3_TARGETS_CLUSTER_P4	98	89	0	89	48	41	0	0	0.093772	0.0810013	0.485002	0.467336	0.142779	0.41091
c2	GAVIN_FOXP3_TARGETS_CLUSTER_P6	92	87	0	87	50	37	0	0	0.155339	0.0801729	0.496139	0.425404	0.129666	0.389914
c2	GAVIN_FOXP3_TARGETS_CLUSTER_P7	86	79	0	79	39	40	0	0	0.0638063	0.0421031	0.240935	0.274147	0.562153	0.795738
c2	GAVIN_FOXP3_TARGETS_CLUSTER_T4	94	91	0	91	64	27	0	0	0.181365	0.134038	0.901324	0.90715	0.00207945	0.0307812
c2	GAVIN_FOXP3_TARGETS_CLUSTER_T7	95	91	0	91	80	11	0	0	0.186587	0.128417	1.17297	1.17183	3.07e-05	0.0014557
c2	GAVIN_IL2_RESPONSIVE_FOXP3_TARGETS_DN	5	4	0	4	2	2	0	0	0.0537034	0.0537034	-0.0957099	-0.0957099	0.811583	0.927839
c2	GAVIN_IL2_RESPONSIVE_FOXP3_TARGETS_UP	19	18	0	18	11	7	0	0	0.22576	0.234787	0.650771	0.784575	0.145882	0.415483
c2	GAVIN_PDE3B_TARGETS	20	20	0	20	15	5	0	0	0.480495	0.507779	1.4346	1.58149	0.000954411	0.0182755
c2	GAZDA_DIAMOND_BLACKFAN_ANEMIA_ERYTHROID_DN	438	386	0	386	206	180	0	0	0.0237772	0.023348	0.25582	0.250145	0.433587	0.706109
c2	GAZDA_DIAMOND_BLACKFAN_ANEMIA_ERYTHROID_UP	23	22	0	22	14	8	0	0	0.0665302	0.0670065	0.480052	0.534249	0.267037	0.565943
c2	GAZDA_DIAMOND_BLACKFAN_ANEMIA_MYELOID_DN	34	31	0	31	18	13	0	0	0.0143643	0.0421636	0.507331	0.454933	0.220798	0.515447
c2	GAZDA_DIAMOND_BLACKFAN_ANEMIA_MYELOID_UP	28	27	0	27	13	14	0	0	0.0987433	0.0760876	0.301952	0.206503	0.634121	0.838186
c2	GAZDA_DIAMOND_BLACKFAN_ANEMIA_PROGENITOR_DN	60	58	0	58	30	28	0	0	0.00231514	0.00729983	0.143514	0.10961	0.825477	0.93351
c2	GAZDA_DIAMOND_BLACKFAN_ANEMIA_PROGENITOR_UP	32	31	0	31	21	10	0	0	0.0896219	0.130414	0.884053	0.959614	0.0211287	0.139246
c2	GAZIN_EPIGENETIC_SILENCING_BY_KRAS	25	21	0	21	10	11	0	0	-0.0240062	-0.0431719	-0.211961	-0.287812	0.433257	0.705909
c2	GEISS_RESPONSE_TO_DSRNA_DN	14	13	0	13	7	6	0	0	-0.0617337	-0.0535221	-0.344336	-0.216808	0.414255	0.692817
c2	GEISS_RESPONSE_TO_DSRNA_UP	36	34	0	34	26	8	0	0	0.177094	0.168006	0.908806	0.90206	0.014133	0.108239
c2	GENTILE_RESPONSE_CLUSTER_D3	62	58	0	58	32	26	0	0	0.0304931	0.0258646	0.321711	0.25107	0.413483	0.692413
c2	GENTILE_UV_HIGH_DOSE_DN	309	293	0	293	148	145	0	0	0.00822893	0.0175556	0.196873	0.145308	0.630247	0.83637
c2	GENTILE_UV_HIGH_DOSE_UP	26	18	0	18	14	4	0	0	0.00945055	0.128469	0.594248	0.663824	0.181628	0.465157
c2	GENTILE_UV_LOW_DOSE_DN	64	61	0	61	27	34	0	0	-0.0601551	-0.0261739	-0.0469529	-0.073178	0.654758	0.84928
c2	GENTILE_UV_LOW_DOSE_UP	29	25	0	25	19	6	0	0	0.0753956	0.0987273	0.83972	0.809311	0.0409949	0.20517
c2	GENTILE_UV_RESPONSE_CLUSTER_D1	17	17	0	17	8	9	0	0	-0.0231039	-0.00896575	-0.191195	-0.216715	0.507623	0.760326
c2	GENTILE_UV_RESPONSE_CLUSTER_D2	40	39	0	39	19	20	0	0	0.007042	-0.00628953	0.156751	-0.00364259	0.907621	0.96583
c2	GENTILE_UV_RESPONSE_CLUSTER_D4	54	54	0	54	23	31	0	0	-0.0163227	-0.0170125	-0.0264655	-0.113784	0.672889	0.858858
c2	GENTILE_UV_RESPONSE_CLUSTER_D5	38	36	0	36	17	19	0	0	-0.0211877	-0.0055236	-0.0290504	-0.0108604	0.752368	0.898946
c2	GENTILE_UV_RESPONSE_CLUSTER_D6	36	36	0	36	12	24	0	0	-0.044755	-0.00989174	-0.106671	-0.105923	0.5622	0.795738
c2	GENTILE_UV_RESPONSE_CLUSTER_D7	41	40	0	40	26	14	0	0	0.100644	0.0881283	0.841024	0.792519	0.0162937	0.118179
c2	GENTILE_UV_RESPONSE_CLUSTER_D8	38	38	0	38	16	22	0	0	-0.0410885	-0.0268349	-0.118759	-0.153922	0.526724	0.772434
c2	GENTILE_UV_RESPONSE_CLUSTER_D9	26	26	0	26	11	15	0	0	-0.113682	-0.0540518	-0.31134	-0.323817	0.26899	0.567732
c2	GENTLES_LEUKEMIC_STEM_CELL_DN	19	11	0	11	9	2	0	0	0.316727	0.199307	0.717144	0.694599	0.205546	0.497399
c2	GENTLES_LEUKEMIC_STEM_CELL_UP	28	23	0	23	12	11	0	0	0.13679	0.0888643	0.474334	0.416681	0.33854	0.632678
c2	GEORGANTAS_HSC_MARKERS	61	47	0	47	22	25	0	0	0.07076	0.0532711	0.295349	0.167024	0.598055	0.81867
c2	GEORGES_CELL_CYCLE_MIR192_TARGETS	61	59	0	59	26	33	0	0	-0.0226897	-0.0154239	-0.0624671	-0.0344381	0.635742	0.838997
c2	GEORGES_TARGETS_OF_MIR192_AND_MIR215	848	784	0	784	354	430	0	0	-0.0104175	-0.0136464	-0.0730968	-0.0821161	0.466482	0.731815
c2	GERHOLD_ADIPOGENESIS_DN	68	62	0	62	39	23	0	0	-0.0226099	0.0301441	0.390425	0.481999	0.246535	0.543659
c2	GERHOLD_ADIPOGENESIS_UP	49	45	0	45	20	25	0	0	-0.0713218	-0.0316645	-0.00932491	-0.0214383	0.771968	0.908441
c2	GERHOLD_RESPONSE_TO_TZD_DN	13	12	0	12	5	7	0	0	-0.0277179	-0.0211779	0.335205	0.308346	0.659832	0.852011
c2	GERHOLD_RESPONSE_TO_TZD_UP	6	4	0	4	2	2	0	0	-0.250593	-0.250593	0.356544	0.356544	0.694488	0.869476
c2	GERY_CEBP_TARGETS	138	120	0	120	73	47	0	0	-0.0170876	0.0344728	0.255969	0.2295	0.494712	0.752125
c2	GESERICK_TERT_TARGETS_DN	20	20	0	20	12	8	0	0	0.0556341	0.0400832	0.447429	0.335366	0.404266	0.685716
c2	GHANDHI_BYSTANDER_IRRADIATION_DN	10	7	0	7	3	4	0	0	-0.0870892	-0.0870892	-0.326175	-0.326175	0.559107	0.79368
c2	GHANDHI_BYSTANDER_IRRADIATION_UP	75	61	0	61	39	22	0	0	0.115781	0.137576	0.475092	0.520595	0.153314	0.427566
c2	GHANDHI_DIRECT_IRRADIATION_DN	30	25	0	25	11	14	0	0	-0.0566497	-0.0921236	-0.458834	-0.499247	0.160453	0.436641
c2	GHANDHI_DIRECT_IRRADIATION_UP	93	72	0	72	44	28	0	0	0.00813476	0.052261	0.293476	0.34231	0.416132	0.694151
c2	GHO_ATF5_TARGETS_DN	15	15	0	15	9	6	0	0	-0.00945664	0.0285207	0.425944	0.471392	0.408412	0.688856
c2	GHO_ATF5_TARGETS_UP	15	11	0	11	4	7	0	0	-0.16228	-0.100431	-0.506385	-0.440431	0.247433	0.544057
c2	GILDEA_METASTASIS	36	31	0	31	20	11	0	0	0.0161293	0.091968	0.413371	0.487928	0.316612	0.613231
c2	GILMORE_CORE_NFKB_PATHWAY	14	14	0	14	11	3	0	0	0.149347	0.143693	1.07531	1.06211	0.0286836	0.167391
c2	GINESTIER_BREAST_CANCER_20Q13_AMPLIFICATION_DN	155	155	0	155	64	91	0	0	0.0145342	-0.00135696	-0.0327231	-0.0414699	0.626365	0.83435
c2	GINESTIER_BREAST_CANCER_20Q13_AMPLIFICATION_UP	113	105	0	105	54	51	0	0	-0.0133546	-0.00964561	0.0246908	0.0312185	0.846947	0.941316
c2	GINESTIER_BREAST_CANCER_ZNF217_AMPLIFIED_DN	303	287	0	287	131	156	0	0	-0.00533366	-0.00744006	-0.114695	-0.0626801	0.428464	0.702407
c2	GINESTIER_BREAST_CANCER_ZNF217_AMPLIFIED_UP	75	74	0	74	27	47	0	0	-0.0268321	-0.034673	-0.271665	-0.323909	0.183116	0.46653
c2	GLINSKY_CANCER_DEATH_UP	8	8	0	8	3	5	0	0	-0.0351107	-0.0351107	-0.418397	-0.418397	0.353737	0.644316
c2	GNATENKO_PLATELET_SIGNATURE	42	34	0	34	21	13	0	0	0.0128792	0.0710314	0.833284	0.816297	0.0411265	0.205367
c2	GOBERT_CORE_OLIGODENDROCYTE_DIFFERENTIATION	40	34	0	34	15	19	0	0	-0.0368812	-0.0238358	-0.0646866	-0.0482009	0.691225	0.867817
c2	GOBERT_OLIGODENDROCYTE_DIFFERENTIATION_DN	1057	964	0	964	398	566	0	0	-0.0468992	-0.0320281	-0.125697	-0.150813	0.306265	0.60454
c2	GOBERT_OLIGODENDROCYTE_DIFFERENTIATION_UP	558	546	0	546	269	277	0	0	-0.0160583	-0.0011462	0.0172963	0.036083	0.805025	0.925822
c2	GOERING_BLOOD_HDL_CHOLESTEROL_QTL_CIS	11	9	0	9	8	1	0	0	0.359117	0.359117	1.36478	1.36478	0.0171448	0.122474
c2	GOERING_BLOOD_HDL_CHOLESTEROL_QTL_TRANS	26	11	0	11	3	8	0	0	-0.0635672	-0.0553196	-0.498146	-0.487961	0.228564	0.523308
c2	GOLDRATH_ANTIGEN_RESPONSE	343	329	0	329	240	89	0	0	0.200692	0.141818	0.933204	0.934939	0.00017259	0.00553296
c2	GOLDRATH_HOMEOSTATIC_PROLIFERATION	173	167	0	167	112	55	0	0	0.058513	0.0643726	0.651339	0.618357	0.0174104	0.123542
c2	GOLDRATH_IMMUNE_MEMORY	63	60	0	60	29	31	0	0	0.0862202	0.055198	0.19666	0.175988	0.740566	0.893118
c2	GOLUB_ALL_VS_AML_DN	21	21	0	21	17	4	0	0	0.149131	0.184344	1.11802	1.25884	0.00804738	0.0761058
c2	GOLUB_ALL_VS_AML_UP	24	23	0	23	19	4	0	0	0.177691	0.126882	1.09305	1.04604	0.0100781	0.08753
c2	GOTTWEIN_TARGETS_OF_KSHV_MIR_K12_11	62	58	0	58	32	26	0	0	0.0511557	0.0332982	0.271284	0.332484	0.477303	0.739911
c2	GOTZMANN_EPITHELIAL_TO_MESENCHYMAL_TRANSITION_DN	205	180	0	180	124	56	0	0	0.0531369	0.082578	0.657032	0.648592	0.0157308	0.116145
c2	GOTZMANN_EPITHELIAL_TO_MESENCHYMAL_TRANSITION_UP	66	66	0	66	25	41	0	0	-0.151806	-0.10548	-0.402294	-0.438161	0.0827424	0.302628
c2	GOUYER_TATI_TARGETS_DN	17	14	0	14	5	9	0	0	-0.220526	-0.2075	-0.913202	-0.804156	0.0324307	0.180003
c2	GOUYER_TATI_TARGETS_UP	9	8	0	8	4	4	0	0	0.00671581	0.00671581	0.580421	0.580421	0.455074	0.723452
c2	GOUYER_TUMOR_INVASIVENESS	9	8	0	8	6	2	0	0	0.0920414	0.0920414	0.638508	0.638508	0.337735	0.632001
c2	GOZGIT_ESR1_TARGETS_DN	699	536	0	536	243	293	0	0	-0.0525555	-0.0370213	-0.106255	-0.134497	0.375511	0.664006
c2	GOZGIT_ESR1_TARGETS_UP	131	109	0	109	57	52	0	0	0.0132085	0.0382948	0.211233	0.196358	0.638324	0.840906
c2	GRABARCZYK_BCL11B_TARGETS_DN	51	40	0	40	24	16	0	0	0.0506687	0.0714318	0.655568	0.574751	0.0840769	0.305039
c2	GRABARCZYK_BCL11B_TARGETS_UP	69	67	0	67	30	37	0	0	0.153058	0.0700965	0.33819	0.215298	0.432284	0.705304
c2	GRADE_COLON_AND_RECTAL_CANCER_DN	96	73	0	73	27	46	0	0	-0.0414584	-0.0589604	-0.168632	-0.242564	0.3321	0.626895
c2	GRADE_COLON_AND_RECTAL_CANCER_UP	276	269	0	269	185	84	0	0	0.0542989	0.0522269	0.563055	0.56795	0.0292487	0.169239
c2	GRADE_COLON_CANCER_DN	32	28	0	28	12	16	0	0	-0.145322	-0.0582967	-0.291442	-0.315606	0.289113	0.586619
c2	GRADE_COLON_CANCER_UP	813	744	0	744	495	249	0	0	0.0557548	0.0590863	0.536547	0.592605	0.0236502	0.149276
c2	GRADE_COLON_VS_RECTAL_CANCER_DN	56	44	0	44	22	22	0	0	-0.0151499	-0.012173	0.00716431	0.0046939	0.844293	0.940182
c2	GRADE_COLON_VS_RECTAL_CANCER_UP	37	36	0	36	15	21	0	0	-0.0501241	-0.046806	-0.101302	-0.140519	0.553022	0.789839
c2	GRADE_METASTASIS_DN	43	40	0	40	36	4	0	0	0.100927	0.113794	1.03946	1.15406	0.00156989	0.0255545
c2	GRAESSMANN_APOPTOSIS_BY_DOXORUBICIN_DN	1746	1691	0	1691	803	888	0	0	-0.030285	-0.0112702	-0.041243	-0.0413575	0.539739	0.781312
c2	GRAESSMANN_APOPTOSIS_BY_DOXORUBICIN_UP	1137	1055	0	1055	667	388	0	0	0.0621512	0.067743	0.484039	0.515459	0.0434614	0.211024
c2	GRAESSMANN_APOPTOSIS_BY_SERUM_DEPRIVATION_DN	220	197	0	197	83	114	0	0	-0.04305	-0.0333702	-0.0470519	-0.0606366	0.576939	0.805091
c2	GRAESSMANN_APOPTOSIS_BY_SERUM_DEPRIVATION_UP	552	478	0	478	289	189	0	0	0.0434249	0.0563578	0.341479	0.389384	0.211311	0.5042
c2	GRAESSMANN_RESPONSE_TO_MC_AND_DOXORUBICIN_DN	756	739	0	739	398	341	0	0	-0.0116214	0.00584923	0.0724457	0.0973033	0.988125	0.995222
c2	GRAESSMANN_RESPONSE_TO_MC_AND_DOXORUBICIN_UP	606	560	0	560	325	235	0	0	0.0404547	0.0462685	0.341182	0.355359	0.217206	0.510916
c2	GRAESSMANN_RESPONSE_TO_MC_AND_SERUM_DEPRIVATION_DN	77	69	0	69	39	30	0	0	0.0129939	0.0247503	0.200866	0.214217	0.651052	0.847572
c2	GRAESSMANN_RESPONSE_TO_MC_AND_SERUM_DEPRIVATION_UP	208	183	0	183	110	73	0	0	0.0621946	0.0786024	0.396511	0.47398	0.172928	0.454563
c2	GRAHAM_CML_DIVIDING_VS_NORMAL_DIVIDING_DN	9	7	0	7	5	2	0	0	0.483151	0.483151	1.29862	1.29862	0.0455884	0.217381
c2	GRAHAM_CML_DIVIDING_VS_NORMAL_DIVIDING_UP	13	7	0	7	2	5	0	0	-0.385618	-0.385618	-1.17765	-1.17765	0.0508559	0.230966
c2	GRAHAM_CML_DIVIDING_VS_NORMAL_QUIESCENT_DN	101	81	0	81	44	37	0	0	0.136638	0.124087	0.514955	0.517762	0.122566	0.378696
c2	GRAHAM_CML_DIVIDING_VS_NORMAL_QUIESCENT_UP	182	168	0	168	94	74	0	0	-0.00581093	0.0168247	0.212292	0.21614	0.556294	0.791723
c2	GRAHAM_CML_QUIESCENT_VS_CML_DIVIDING_DN	13	7	0	7	6	1	0	0	0.149339	0.149339	0.674289	0.674289	0.280683	0.578948
c2	GRAHAM_CML_QUIESCENT_VS_CML_DIVIDING_UP	28	14	0	14	7	7	0	0	0.0882053	0.0677296	0.675074	0.580824	0.226505	0.52115
c2	GRAHAM_CML_QUIESCENT_VS_NORMAL_DIVIDING_DN	9	6	0	6	5	1	0	0	0.633383	0.633383	1.55044	1.55044	0.0254025	0.15527
c2	GRAHAM_CML_QUIESCENT_VS_NORMAL_DIVIDING_UP	59	36	0	36	22	14	0	0	-0.0639647	0.0223025	0.245495	0.293748	0.609077	0.824103
c2	GRAHAM_CML_QUIESCENT_VS_NORMAL_QUIESCENT_DN	39	35	0	35	15	20	0	0	0.0392266	0.0858964	0.296908	0.265417	0.607077	0.823039
c2	GRAHAM_CML_QUIESCENT_VS_NORMAL_QUIESCENT_UP	83	72	0	72	40	32	0	0	-0.0160267	-0.0029492	0.264235	0.244062	0.512362	0.763504
c2	GRAHAM_NORMAL_QUIESCENT_VS_NORMAL_DIVIDING_DN	87	85	0	85	58	27	0	0	-0.00915677	0.0415781	0.4214	0.451935	0.174354	0.455918
c2	GRAHAM_NORMAL_QUIESCENT_VS_NORMAL_DIVIDING_UP	68	52	0	52	28	24	0	0	0.16936	0.170444	0.646756	0.594265	0.0822342	0.301892
c2	GRANDVAUX_IFN_RESPONSE_NOT_VIA_IRF3	11	11	0	11	11	0	0	0	0.477903	0.466124	1.75356	1.8216	0.000632974	0.0137966
c2	GRANDVAUX_IRF3_TARGETS_DN	17	15	0	15	8	7	0	0	-0.1015	-0.0720753	0.0280218	0.0179743	0.890777	0.95826
c2	GRANDVAUX_IRF3_TARGETS_UP	15	14	0	14	12	2	0	0	0.321587	0.326278	1.36845	1.40956	0.00381206	0.0465849
c2	GRASEMANN_RETINOBLASTOMA_WITH_6P_AMPLIFICATION	14	14	0	14	8	6	0	0	0.0371253	0.0363903	0.273924	0.282123	0.650356	0.847402
c2	GRATIAS_RETINOBLASTOMA_16Q24	17	17	0	17	12	5	0	0	0.0433151	0.0398644	0.512274	0.44648	0.320527	0.617468
c2	GREENBAUM_E2A_TARGETS_DN	20	18	0	18	13	5	0	0	0.263872	0.251811	1.26234	1.23689	0.00930206	0.0834063
c2	GREENBAUM_E2A_TARGETS_UP	34	34	0	34	16	18	0	0	-0.0246371	-0.0147239	-0.0029926	-0.1122	0.762535	0.903983
c2	GREGORY_SYNTHETIC_LETHAL_WITH_IMATINIB	152	123	0	123	75	48	0	0	0.135895	0.106402	0.540949	0.585547	0.0666209	0.26863
c2	GRESHOCK_CANCER_COPY_NUMBER_UP	307	277	0	277	138	139	0	0	0.00336249	-0.00283822	0.0487173	0.0368108	0.894523	0.959895
c2	GROSS_ELK3_TARGETS_DN	32	30	0	30	17	13	0	0	0.057296	0.0669759	0.415764	0.378498	0.359723	0.649451
c2	GROSS_ELK3_TARGETS_UP	27	27	0	27	15	12	0	0	0.0500599	0.0605294	0.418983	0.453683	0.355843	0.646289
c2	GROSS_HIF1A_TARGETS_DN	27	23	0	23	9	14	0	0	-0.136667	-0.0501069	-0.167372	-0.175046	0.508649	0.761102
c2	GROSS_HIF1A_TARGETS_UP	7	6	0	6	4	2	0	0	0.295978	0.295978	1.06695	1.06695	0.162968	0.44021
c2	GROSS_HYPOXIA_VIA_ELK3_AND_HIF1A_DN	105	104	0	104	57	47	0	0	0.0185607	0.0140083	0.134211	0.141636	0.808625	0.927263
c2	GROSS_HYPOXIA_VIA_ELK3_AND_HIF1A_UP	140	137	0	137	67	70	0	0	-0.0185618	-0.00791631	0.0441352	0.0392769	0.881305	0.955233
c2	GROSS_HYPOXIA_VIA_ELK3_DN	166	159	0	159	90	69	0	0	0.0274385	0.0410358	0.263537	0.278135	0.437789	0.709886
c2	GROSS_HYPOXIA_VIA_ELK3_ONLY_DN	43	43	0	43	22	21	0	0	-0.0187731	0.00308604	0.113598	0.139393	0.863064	0.948252
c2	GROSS_HYPOXIA_VIA_ELK3_ONLY_UP	33	32	0	32	14	18	0	0	-0.117567	-0.0432785	-0.0622655	-0.0326893	0.695065	0.869623
c2	GROSS_HYPOXIA_VIA_ELK3_UP	205	202	0	202	103	99	0	0	-0.0134754	-0.00219437	0.103039	0.0907255	0.914536	0.968464
c2	GROSS_HYPOXIA_VIA_HIF1A_DN	111	104	0	104	51	53	0	0	-0.0710107	-0.0104225	0.0683638	0.0706946	0.963941	0.985706
c2	GROSS_HYPOXIA_VIA_HIF1A_ONLY	8	7	0	7	3	4	0	0	-0.149497	-0.149497	-0.673679	-0.673679	0.223	0.517472
c2	GROSS_HYPOXIA_VIA_HIF1A_UP	76	74	0	74	42	32	0	0	0.023337	0.0260267	0.17062	0.254147	0.679268	0.861702
c2	GRUETZMANN_PANCREATIC_CANCER_DN	203	165	0	165	82	83	0	0	-0.0904058	-0.00543203	0.00731482	0.0280657	0.803681	0.92534
c2	GRUETZMANN_PANCREATIC_CANCER_UP	349	322	0	322	206	116	0	0	0.040653	0.065249	0.540024	0.578952	0.040426	0.203541
c2	GUENTHER_GROWTH_SPHERICAL_VS_ADHERENT_DN	25	24	0	24	12	12	0	0	-0.00924899	-0.00224842	0.0980586	0.131574	0.955267	0.982834
c2	GUENTHER_GROWTH_SPHERICAL_VS_ADHERENT_UP	20	10	0	10	2	8	0	0	-0.20465	-0.109609	-0.639674	-0.604337	0.146606	0.416987
c2	GUILLAUMOND_KLF10_TARGETS_DN	28	22	0	22	8	14	0	0	-0.0944865	-0.0965044	-0.298715	-0.38008	0.305505	0.60402
c2	GUILLAUMOND_KLF10_TARGETS_UP	46	34	0	34	18	16	0	0	-0.0824038	-0.0482723	0.146754	0.072232	0.880682	0.95505
c2	GUO_HEX_TARGETS_DN	66	56	0	56	35	21	0	0	-0.0961768	0.0173054	0.334994	0.396975	0.354117	0.644743
c2	GUO_HEX_TARGETS_UP	77	73	0	73	24	49	0	0	-0.165165	-0.0986576	-0.578493	-0.533882	0.0179649	0.125799
c2	GUO_TARGETS_OF_IRS1_AND_IRS2	96	80	0	80	40	40	0	0	-0.00139841	0.00246503	0.164007	0.114909	0.776969	0.911477
c2	GUTIERREZ_CHRONIC_LYMPHOCYTIC_LEUKEMIA_DN	53	47	0	47	21	26	0	0	0.024475	0.018078	0.210887	0.175476	0.716816	0.882503
c2	GUTIERREZ_CHRONIC_LYMPHOCYTIC_LEUKEMIA_UP	11	8	0	8	5	3	0	0	0.389937	0.389937	1.10713	1.10713	0.0851462	0.306633
c2	GUTIERREZ_MULTIPLE_MYELOMA_UP	33	32	0	32	23	9	0	0	0.0505604	0.0499433	0.585676	0.500946	0.136908	0.40252
c2	GUTIERREZ_WALDENSTROEMS_MACROGLOBULINEMIA_1_DN	9	8	0	8	6	2	0	0	0.235916	0.235916	1.04907	1.04907	0.0844463	0.305467
c2	GUTIERREZ_WALDENSTROEMS_MACROGLOBULINEMIA_1_UP	9	8	0	8	3	5	0	0	-0.0567454	-0.0567454	-0.354225	-0.354225	0.459883	0.726657
c2	GUTIERREZ_WALDENSTROEMS_MACROGLOBULINEMIA_2	10	7	0	7	4	3	0	0	0.302291	0.302291	0.782955	0.782955	0.244463	0.541509
c2	GU_PDEF_TARGETS_DN	36	23	0	23	10	13	0	0	-0.072828	-0.0533192	-0.317235	-0.274397	0.302921	0.60091
c2	GU_PDEF_TARGETS_UP	75	66	0	66	26	40	0	0	-0.110608	-0.088107	-0.418885	-0.418161	0.0868622	0.310707
c2	GYORFFY_DOXORUBICIN_RESISTANCE	45	36	0	36	17	19	0	0	-0.030695	0.0125032	0.0208981	-0.0176685	0.82577	0.93353
c2	GYORFFY_MITOXANTRONE_RESISTANCE	49	41	0	41	20	21	0	0	-0.0331992	0.0346708	0.156348	0.166837	0.784344	0.915575
c2	HADDAD_B_LYMPHOCYTE_PROGENITOR	264	218	0	218	106	112	0	0	0.00963448	-0.00681862	0.0371749	0.0148832	0.837115	0.937849
c2	HADDAD_T_LYMPHOCYTE_AND_NK_PROGENITOR_DN	64	45	0	45	30	15	0	0	0.292458	0.292429	0.964884	0.989821	0.00614651	0.0638821
c2	HADDAD_T_LYMPHOCYTE_AND_NK_PROGENITOR_UP	72	64	0	64	17	47	0	0	-0.138855	-0.127271	-0.662906	-0.675635	0.0083866	0.0781307
c2	HAEGERSTRAND_RESPONSE_TO_IMATINIB	9	8	0	8	1	7	0	0	-0.680384	-0.680384	-1.74202	-1.74202	0.00163267	0.0262701
c2	HAHTOLA_CTCL_CUTANEOUS	22	20	0	20	14	6	0	0	0.211824	0.209659	1.00103	1.17681	0.019183	0.131092
c2	HAHTOLA_CTCL_PATHOGENESIS	12	12	0	12	10	2	0	0	1.00957	1.00718	1.86696	2.02161	0.000383297	0.00976775
c2	HAHTOLA_MYCOSIS_FUNGOIDES_CD4_DN	109	109	0	109	65	44	0	0	0.0541212	0.0305694	0.396919	0.366121	0.227838	0.522496
c2	HAHTOLA_MYCOSIS_FUNGOIDES_CD4_UP	56	54	0	54	45	9	0	0	0.232978	0.2392	1.17043	1.22977	0.000221437	0.00665993
c2	HAHTOLA_MYCOSIS_FUNGOIDES_DN	14	12	0	12	9	3	0	0	0.289125	0.276604	0.903739	0.964139	0.0899886	0.316784
c2	HAHTOLA_MYCOSIS_FUNGOIDES_SKIN_DN	26	23	0	23	17	6	0	0	0.211245	0.14181	1.28711	1.27618	0.00207626	0.0307812
c2	HAHTOLA_MYCOSIS_FUNGOIDES_SKIN_UP	179	166	0	166	95	71	0	0	0.00689186	0.0276223	0.293646	0.297063	0.373949	0.662338
c2	HAHTOLA_MYCOSIS_FUNGOIDES_UP	16	12	0	12	8	4	0	0	0.36846	0.225722	0.98713	1.01682	0.0580329	0.248418
c2	HAHTOLA_SEZARY_SYNDROM_DN	37	32	0	32	22	10	0	0	0.47597	0.46356	0.988424	1.06859	0.00970308	0.0855831
c2	HAHTOLA_SEZARY_SYNDROM_UP	97	87	0	87	51	36	0	0	0.0492537	0.0907645	0.564441	0.592248	0.0766707	0.289586
c2	HALMOS_CEBPA_TARGETS_DN	44	36	0	36	20	16	0	0	0.0685047	0.0661063	0.183717	0.236517	0.725676	0.886295
c2	HALMOS_CEBPA_TARGETS_UP	49	38	0	38	23	15	0	0	-0.0039967	0.0693265	0.348035	0.464455	0.365774	0.655153
c2	HAMAI_APOPTOSIS_VIA_TRAIL_DN	177	139	0	139	83	56	0	0	0.0175127	0.035673	0.400503	0.400631	0.214025	0.506995
c2	HAMAI_APOPTOSIS_VIA_TRAIL_UP	568	536	0	536	247	289	0	0	-0.0212211	-0.00610879	0.0328454	0.00225239	0.808807	0.927348
c2	HANN_RESISTANCE_TO_BCL2_INHIBITOR_DN	49	29	0	29	16	13	0	0	-0.024404	-0.00118244	0.321495	0.200435	0.532027	0.776119
c2	HANN_RESISTANCE_TO_BCL2_INHIBITOR_UP	33	21	0	21	13	8	0	0	-0.100363	0.0611368	0.409343	0.404784	0.413566	0.692434
c2	HANSON_HRAS_SIGNALING_VIA_NFKB	20	14	0	14	7	7	0	0	-0.0219678	-0.00736079	0.234216	0.116874	0.780834	0.913423
c2	HAN_JNK_SINGALING_DN	37	36	0	36	16	20	0	0	-0.086506	-0.0209511	0.226428	0.164653	0.739625	0.89272
c2	HAN_JNK_SINGALING_UP	34	34	0	34	23	11	0	0	0.197916	0.192498	0.803906	0.903809	0.033265	0.182727
c2	HAN_SATB1_TARGETS_DN	416	371	0	371	189	182	0	0	-0.0146823	-0.00425212	0.0717246	0.0768805	0.982949	0.993277
c2	HAN_SATB1_TARGETS_UP	377	330	0	330	165	165	0	0	-0.0416694	-0.0058742	0.010218	0.0610749	0.81573	0.929711
c2	HARRIS_BRAIN_CANCER_PROGENITORS	44	23	0	23	9	14	0	0	-0.135566	-0.117856	-0.381478	-0.517793	0.192637	0.479763
c2	HARRIS_HYPOXIA	83	71	0	71	32	39	0	0	-0.0741955	-0.0513963	-0.052019	-0.0591664	0.64027	0.841877
c2	HASEGAWA_TUMORIGENESIS_BY_RET_C634R	11	8	0	8	5	3	0	0	0.0318021	0.0318021	0.608238	0.608238	0.339463	0.633144
c2	HASINA_NOL7_TARGETS_DN	14	13	0	13	5	8	0	0	-0.0858145	-0.0715698	-0.26961	-0.310211	0.440652	0.711691
c2	HASINA_NOL7_TARGETS_UP	12	10	0	10	4	6	0	0	-0.089868	-0.0563761	-0.133496	-0.17876	0.672359	0.858439
c2	HASLINGER_B_CLL_WITH_11Q23_DELETION	23	21	0	21	7	14	0	0	-0.0720996	-0.0298636	-0.13212	-0.180529	0.563855	0.796826
c2	HASLINGER_B_CLL_WITH_13Q14_DELETION	22	21	0	21	12	9	0	0	0.0758252	0.0441984	0.356882	0.289426	0.512382	0.763504
c2	HASLINGER_B_CLL_WITH_17P13_DELETION	20	19	0	19	10	9	0	0	0.0514899	0.0513044	0.519839	0.50961	0.267553	0.566346
c2	HASLINGER_B_CLL_WITH_6Q21_DELETION	19	11	0	11	10	1	0	0	0.0883853	0.0715971	0.707057	0.678509	0.180515	0.463602
c2	HASLINGER_B_CLL_WITH_CHROMOSOME_12_TRISOMY	24	21	0	21	14	7	0	0	0.0469524	0.0687557	0.646137	0.666981	0.15667	0.432286
c2	HASLINGER_B_CLL_WITH_MUTATED_VH_GENES	16	14	0	14	8	6	0	0	-0.0234868	0.028505	0.0749796	0.0580064	0.985373	0.994179
c2	HATADA_METHYLATED_IN_LUNG_CANCER_DN	27	13	0	13	7	6	0	0	0.0519433	0.0238953	0.309801	0.314692	0.598963	0.818739
c2	HATADA_METHYLATED_IN_LUNG_CANCER_UP	361	244	0	244	116	128	0	0	-0.0612566	-0.0361202	-0.169805	-0.109491	0.328285	0.624053
c2	HECKER_IFNB1_TARGETS	79	70	0	70	54	16	0	0	0.209263	0.280532	1.2153	1.37754	5.14e-05	0.00210501
c2	HEDENFALK_BREAST_CANCER_BRACX_DN	19	18	0	18	8	10	0	0	-0.00780446	-0.00591151	0.0135116	0.0494714	0.878806	0.954502
c2	HEDENFALK_BREAST_CANCER_BRACX_UP	19	15	0	15	10	5	0	0	0.0450736	0.0576344	0.641661	0.623888	0.192778	0.479763
c2	HEDENFALK_BREAST_CANCER_BRCA1_VS_BRCA2	160	155	0	155	85	70	0	0	0.00496561	0.0272097	0.317056	0.327799	0.312244	0.609208
c2	HEDENFALK_BREAST_CANCER_HEREDITARY_VS_SPORADIC	48	46	0	46	28	18	0	0	0.0125429	0.0261593	0.265464	0.331876	0.484365	0.744299
c2	HEDVAT_ELF4_TARGETS_UP	10	10	0	10	7	3	0	0	0.177866	0.177052	1.1083	0.937819	0.0700418	0.274602
c2	HEIDENBLAD_AMPLICON_12P11_12_DN	20	18	0	18	10	8	0	0	-0.00835446	0.0106952	0.0833946	0.13335	0.961786	0.98489
c2	HEIDENBLAD_AMPLICON_12P11_12_UP	33	31	0	31	21	10	0	0	0.0773535	0.0511045	0.431968	0.400698	0.309663	0.607443
c2	HEIDENBLAD_AMPLICON_8Q24_DN	43	42	0	42	26	16	0	0	0.0459017	0.0590668	0.422357	0.475683	0.264734	0.564026
c2	HEIDENBLAD_AMPLICON_8Q24_UP	35	32	0	32	13	19	0	0	0.00809748	0.00522307	0.239378	0.211021	0.648344	0.846377
c2	HEIDENBLAD_AMPLIFIED_IN_BONE_CANCER	7	4	0	4	3	1	0	0	0.082445	0.082445	1.02576	1.02576	0.192846	0.479763
c2	HEIDENBLAD_AMPLIFIED_IN_PANCREATIC_CANCER	31	30	0	30	19	11	0	0	-0.00923069	0.0176283	0.235364	0.253136	0.618454	0.829659
c2	HEIDENBLAD_AMPLIFIED_IN_SOFT_TISSUE_CANCER	13	10	0	10	8	2	0	0	0.103117	0.100997	1.20328	1.0948	0.0295499	0.170442
c2	HELLEBREKERS_SILENCED_DURING_TUMOR_ANGIOGENESIS	69	64	0	64	29	35	0	0	-0.0352922	-0.0405624	0.0721226	-0.00408994	0.886606	0.957014
c2	HELLER_HDAC_TARGETS_DN	281	247	0	247	167	80	0	0	0.0920599	0.0957837	0.564318	0.634998	0.0313161	0.176238
c2	HELLER_HDAC_TARGETS_SILENCED_BY_METHYLATION_DN	275	245	0	245	156	89	0	0	0.0969775	0.10267	0.523061	0.584622	0.0505814	0.230042
c2	HELLER_HDAC_TARGETS_SILENCED_BY_METHYLATION_UP	423	333	0	333	166	167	0	0	-0.0211074	0.00470099	0.102505	0.0624855	0.958458	0.983884
c2	HELLER_HDAC_TARGETS_UP	291	251	0	251	126	125	0	0	-0.00439745	0.0165592	0.152433	0.115694	0.800327	0.924043
c2	HELLER_SILENCED_BY_METHYLATION_DN	102	84	0	84	53	31	0	0	-0.0525035	0.0122015	0.126378	0.184051	0.786804	0.916964
c2	HELLER_SILENCED_BY_METHYLATION_UP	262	202	0	202	135	67	0	0	0.210811	0.195063	0.762783	0.814091	0.00407926	0.0487954
c2	HENDRICKS_SMARCA4_TARGETS_DN	48	36	0	36	17	19	0	0	0.0184099	0.0206599	0.100634	0.126998	0.943487	0.979734
c2	HENDRICKS_SMARCA4_TARGETS_UP	48	42	0	42	24	18	0	0	0.0586459	0.0564879	0.494328	0.414825	0.224378	0.518614
c2	HERNANDEZ_ABERRANT_MITOSIS_BY_DOCETACEL_2NM_DN	24	21	0	21	11	10	0	0	-0.0262366	0.0486363	0.229794	0.262309	0.7047	0.87504
c2	HERNANDEZ_ABERRANT_MITOSIS_BY_DOCETACEL_2NM_UP	84	73	0	73	40	33	0	0	0.0582408	0.0625969	0.181272	0.267003	0.657655	0.851221
c2	HERNANDEZ_ABERRANT_MITOSIS_BY_DOCETACEL_4NM_DN	7	7	0	7	2	5	0	0	-0.688453	-0.688453	-1.32318	-1.32318	0.0314797	0.176916
c2	HERNANDEZ_ABERRANT_MITOSIS_BY_DOCETACEL_4NM_UP	19	16	0	16	10	6	0	0	0.015562	0.00951668	0.204552	0.253543	0.763766	0.90463
c2	HERNANDEZ_MITOTIC_ARREST_BY_DOCETAXEL_1_DN	35	32	0	32	19	13	0	0	-0.0139718	0.0410214	0.383516	0.41291	0.367192	0.656205
c2	HERNANDEZ_MITOTIC_ARREST_BY_DOCETAXEL_1_UP	37	23	0	23	11	12	0	0	-0.314373	-0.226291	-0.341529	-0.294193	0.312158	0.609167
c2	HERNANDEZ_MITOTIC_ARREST_BY_DOCETAXEL_2_DN	17	15	0	15	6	9	0	0	-0.141524	-0.073838	-0.0146679	-0.0413347	0.806701	0.92668
c2	HERNANDEZ_MITOTIC_ARREST_BY_DOCETAXEL_2_UP	59	48	0	48	33	15	0	0	0.0964128	0.0847852	0.530365	0.588647	0.134082	0.397888
c2	HESSON_TUMOR_SUPPRESSOR_CLUSTER_3P21_3	6	5	0	5	3	2	0	0	0.0330944	0.0330944	0.0466549	0.0466549	0.976493	0.990434
c2	HESS_TARGETS_OF_HOXA9_AND_MEIS1_DN	77	77	0	77	63	14	0	0	0.319134	0.373393	1.37917	1.47016	2.67e-06	0.000240062
c2	HESS_TARGETS_OF_HOXA9_AND_MEIS1_UP	62	58	0	58	39	19	0	0	0.0543912	0.0488038	0.54533	0.556976	0.103402	0.344398
c2	HE_PTEN_TARGETS_DN	7	6	0	6	1	5	0	0	-0.226337	-0.226337	-0.339338	-0.339338	0.465153	0.730931
c2	HE_PTEN_TARGETS_UP	16	16	0	16	9	7	0	0	-0.0909521	-0.0657539	0.113053	0.158779	0.922583	0.971011
c2	HILLION_HMGA1B_TARGETS	89	72	0	72	50	22	0	0	0.107705	0.0805942	0.742532	0.766865	0.0162288	0.11791
c2	HILLION_HMGA1_TARGETS	85	67	0	67	37	30	0	0	0.0267514	0.0374373	0.527496	0.479854	0.134842	0.399155
c2	HINATA_NFKB_TARGETS_FIBROBLAST_UP	79	65	0	65	38	27	0	0	-0.0225967	0.0371653	0.436708	0.473391	0.213929	0.506995
c2	HINATA_NFKB_TARGETS_KERATINOCYTE_DN	21	12	0	12	8	4	0	0	0.060893	0.0763708	0.422652	0.437237	0.469217	0.733739
c2	HINATA_NFKB_TARGETS_KERATINOCYTE_UP	88	74	0	74	50	24	0	0	0.126269	0.168777	0.840396	0.9364	0.00693315	0.0692624
c2	HIRSCH_CELLULAR_TRANSFORMATION_SIGNATURE_DN	91	89	0	89	42	47	0	0	-0.0251875	-0.0110143	0.0264395	-0.00417219	0.825635	0.93353
c2	HIRSCH_CELLULAR_TRANSFORMATION_SIGNATURE_UP	240	224	0	224	147	77	0	0	0.0593719	0.0964898	0.664836	0.691924	0.0140594	0.107979
c2	HOEBEKE_LYMPHOID_STEM_CELL_DN	91	80	0	80	47	33	0	0	0.0110585	0.0382455	0.261276	0.2947	0.503083	0.758032
c2	HOEBEKE_LYMPHOID_STEM_CELL_UP	85	79	0	79	35	44	0	0	0.0433193	0.0263714	0.0364312	-0.0219829	0.785819	0.916358
c2	HOEGERKORP_CD44_TARGETS_DIRECT_DN	17	10	0	10	4	6	0	0	-0.154119	-0.0915648	-0.567958	-0.594582	0.214403	0.50762
c2	HOEGERKORP_CD44_TARGETS_DIRECT_UP	27	20	0	20	10	10	0	0	-0.164173	-0.0741411	-0.348128	-0.250649	0.335705	0.630067
c2	HOEGERKORP_CD44_TARGETS_TEMPORAL_DN	23	19	0	19	12	7	0	0	-0.0291966	-0.0150747	0.0474208	0.0750336	0.990513	0.995895
c2	HOEGERKORP_CD44_TARGETS_TEMPORAL_UP	11	9	0	9	7	2	0	0	-0.0435602	-0.0435602	0.218664	0.218664	0.776579	0.911392
c2	HOELZEL_NF1_TARGETS_DN	99	69	0	69	17	52	0	0	-0.244057	-0.201	-0.813797	-0.79822	0.00163426	0.0262701
c2	HOELZEL_NF1_TARGETS_UP	134	98	0	98	47	51	0	0	-0.0237075	-0.00927467	0.028302	0.00989452	0.819695	0.931069
c2	HOFFMANN_IMMATURE_TO_MATURE_B_LYMPHOCYTE_DN	46	38	0	38	21	17	0	0	0.0700537	0.0693179	0.555535	0.535816	0.146392	0.416658
c2	HOFFMANN_IMMATURE_TO_MATURE_B_LYMPHOCYTE_UP	38	33	0	33	20	13	0	0	0.178427	0.129398	0.763105	0.646129	0.0500273	0.22856
c2	HOFFMANN_LARGE_TO_SMALL_PRE_BII_LYMPHOCYTE_DN	71	59	0	59	36	23	0	0	0.00714486	0.0661742	0.418393	0.478026	0.227278	0.521915
c2	HOFFMANN_LARGE_TO_SMALL_PRE_BII_LYMPHOCYTE_UP	153	150	0	150	76	74	0	0	0.0226571	0.00825699	0.220835	0.164451	0.561913	0.795646
c2	HOFFMANN_PRE_BI_TO_LARGE_PRE_BII_LYMPHOCYTE_DN	77	64	0	64	41	23	0	0	0.158251	0.0999839	0.620526	0.655763	0.0653675	0.265763
c2	HOFFMANN_PRE_BI_TO_LARGE_PRE_BII_LYMPHOCYTE_UP	40	34	0	34	21	13	0	0	0.439099	0.240399	0.604215	0.652457	0.1121	0.35951
c2	HOFFMANN_SMALL_PRE_BII_TO_IMMATURE_B_LYMPHOCYTE_DN	48	41	0	41	20	21	0	0	0.0771278	0.0169158	0.0482336	0.00730232	0.873718	0.953093
c2	HOFFMANN_SMALL_PRE_BII_TO_IMMATURE_B_LYMPHOCYTE_UP	66	57	0	57	37	20	0	0	0.262945	0.224879	0.867644	0.910396	0.00796741	0.0755595
c2	HOFFMAN_CLOCK_TARGETS_DN	8	7	0	7	5	2	0	0	0.0904913	0.0904913	0.657615	0.657615	0.3652	0.654729
c2	HOFFMAN_CLOCK_TARGETS_UP	10	7	0	7	4	3	0	0	-0.167112	-0.167112	0.359906	0.359906	0.687008	0.866161
c2	HOFMANN_CELL_LYMPHOMA_DN	39	31	0	31	19	12	0	0	0.0689786	0.0107619	0.426869	0.533015	0.300236	0.597668
c2	HOFMANN_CELL_LYMPHOMA_UP	59	42	0	42	27	15	0	0	0.0434597	0.0353279	0.295194	0.383305	0.443705	0.714588
c2	HOFMANN_MYELODYSPLASTIC_SYNDROM_HIGH_RISK_DN	15	11	0	11	4	7	0	0	0.120652	-0.0509635	0.0628509	-0.0483862	0.89348	0.959543
c2	HOFMANN_MYELODYSPLASTIC_SYNDROM_HIGH_RISK_UP	10	10	0	10	2	8	0	0	-0.227774	-0.15651	-1.08698	-1.19571	0.0247811	0.153344
c2	HOFMANN_MYELODYSPLASTIC_SYNDROM_LOW_RISK_DN	26	21	0	21	16	5	0	0	0.0145469	0.0529468	0.701037	0.657258	0.113606	0.36222
c2	HOFMANN_MYELODYSPLASTIC_SYNDROM_LOW_RISK_UP	20	16	0	16	9	7	0	0	0.0251706	0.0370131	0.0849012	0.119286	0.953261	0.98264
c2	HOFMANN_MYELODYSPLASTIC_SYNDROM_RISK_DN	18	15	0	15	8	7	0	0	0.158075	0.131477	0.593784	0.649065	0.251208	0.548547
c2	HOFMANN_MYELODYSPLASTIC_SYNDROM_RISK_UP	20	18	0	18	9	9	0	0	-0.0534987	-0.0500929	0.284394	0.21608	0.663442	0.853994
c2	HOLLEMAN_ASPARAGINASE_RESISTANCE_ALL_DN	23	23	0	23	17	6	0	0	0.0753302	0.0766538	0.765259	0.790778	0.0772618	0.290401
c2	HOLLEMAN_ASPARAGINASE_RESISTANCE_ALL_UP	20	18	0	18	12	6	0	0	0.151629	0.148308	0.732074	0.821278	0.107302	0.351068
c2	HOLLEMAN_ASPARAGINASE_RESISTANCE_B_ALL_DN	14	13	0	13	7	6	0	0	0.00449444	-0.000481054	0.428112	0.376556	0.520564	0.769437
c2	HOLLEMAN_ASPARAGINASE_RESISTANCE_B_ALL_UP	25	23	0	23	17	6	0	0	0.0821431	0.0867382	0.839908	1.00476	0.0346267	0.186745
c2	HOLLEMAN_DAUNORUBICIN_ALL_DN	8	8	0	8	7	1	0	0	0.0458351	0.0458351	0.370576	0.370576	0.524045	0.771096
c2	HOLLEMAN_DAUNORUBICIN_ALL_UP	7	6	0	6	6	0	0	0	0.360165	0.360165	2.08921	2.08921	0.00223175	0.0323053
c2	HOLLEMAN_DAUNORUBICIN_B_ALL_DN	12	12	0	12	9	3	0	0	0.0669289	0.0725471	0.769548	0.927653	0.143034	0.411434
c2	HOLLEMAN_DAUNORUBICIN_B_ALL_UP	10	9	0	9	7	2	0	0	0.0248755	0.0248755	1.02718	1.02718	0.0822782	0.301923
c2	HOLLEMAN_PREDNISOLONE_RESISTANCE_ALL_DN	11	10	0	10	7	3	0	0	0.367701	0.254587	1.15522	1.07451	0.0439134	0.212007
c2	HOLLEMAN_PREDNISOLONE_RESISTANCE_ALL_UP	17	17	0	17	12	5	0	0	0.0973521	0.0833755	0.877073	0.892573	0.0545353	0.240744
c2	HOLLEMAN_PREDNISOLONE_RESISTANCE_B_ALL_DN	13	9	0	9	8	1	0	0	0.253118	0.253118	1.07222	1.07222	0.0633374	0.260937
c2	HOLLEMAN_PREDNISOLONE_RESISTANCE_B_ALL_UP	21	21	0	21	17	4	0	0	0.0947598	0.0856536	0.997948	1.02298	0.0149756	0.112205
c2	HOLLEMAN_VINCRISTINE_RESISTANCE_ALL_DN	16	16	0	16	10	6	0	0	0.0278449	0.0324776	0.328915	0.380492	0.530547	0.77517
c2	HOLLEMAN_VINCRISTINE_RESISTANCE_ALL_UP	27	26	0	26	15	11	0	0	-0.0212556	-0.0032304	0.114209	0.228132	0.865785	0.948787
c2	HOLLEMAN_VINCRISTINE_RESISTANCE_B_ALL_DN	14	14	0	14	10	4	0	0	0.0815854	0.0969455	0.839596	0.953977	0.0896428	0.316464
c2	HOLLEMAN_VINCRISTINE_RESISTANCE_B_ALL_UP	35	32	0	32	18	14	0	0	0.0604122	0.0182123	0.285148	0.268012	0.575419	0.804282
c2	HOLLMANN_APOPTOSIS_VIA_CD40_DN	242	217	0	217	140	77	0	0	0.115014	0.0886919	0.627798	0.620679	0.0195447	0.132607
c2	HOLLMANN_APOPTOSIS_VIA_CD40_UP	190	178	0	178	118	60	0	0	0.14426	0.104784	0.78764	0.790603	0.00378703	0.0463741
c2	HONMA_DOCETAXEL_RESISTANCE	35	34	0	34	28	6	0	0	0.105716	0.0988983	1.03242	1.02666	0.00376308	0.046234
c2	HONRADO_BREAST_CANCER_BRCA1_VS_BRCA2	19	16	0	16	12	4	0	0	0.0380818	0.0478799	0.426508	0.530421	0.368825	0.657559
c2	HOOI_ST7_TARGETS_DN	103	86	0	86	33	53	0	0	-0.138468	-0.110166	-0.360379	-0.412877	0.0934031	0.324093
c2	HOOI_ST7_TARGETS_UP	95	73	0	73	30	43	0	0	-0.115553	-0.0460681	-0.142656	-0.175224	0.410398	0.689882
c2	HOQUE_METHYLATED_IN_CANCER	55	40	0	40	23	17	0	0	-0.0245296	0.0399846	0.227818	0.227549	0.647657	0.845925
c2	HORIUCHI_WTAP_TARGETS_DN	305	295	0	295	155	140	0	0	-0.011542	0.00704705	0.109993	0.122844	0.861304	0.94783
c2	HORIUCHI_WTAP_TARGETS_UP	276	249	0	249	131	118	0	0	-0.0148672	0.00392152	0.112553	0.161438	0.858798	0.947124
c2	HORTON_SREBF_TARGETS	25	24	0	24	2	22	0	0	-0.112178	-0.140358	-0.619826	-0.782755	0.0392045	0.199754
c2	HOSHIDA_LIVER_CANCER_LATE_RECURRENCE_DN	67	48	0	48	21	27	0	0	-0.0370947	-0.0244149	0.0675835	0.0130214	0.923375	0.971471
c2	HOSHIDA_LIVER_CANCER_LATE_RECURRENCE_UP	61	54	0	54	34	20	0	0	0.1853	0.160739	0.624109	0.672984	0.0707893	0.276513
c2	HOSHIDA_LIVER_CANCER_SUBCLASS_S1	242	228	0	228	159	69	0	0	0.158889	0.153797	0.82218	0.912282	0.0015784	0.0256629
c2	HOSHIDA_LIVER_CANCER_SUBCLASS_S2	114	107	0	107	45	62	0	0	-0.0920059	-0.0374046	-0.286781	-0.253169	0.164105	0.441415
c2	HOSHIDA_LIVER_CANCER_SUBCLASS_S3	269	188	0	188	90	98	0	0	-0.0435731	-0.0165579	-0.00271896	-0.0244344	0.722582	0.884631
c2	HOSHIDA_LIVER_CANCER_SURVIVAL_DN	110	83	0	83	49	34	0	0	0.0278138	0.028215	0.38172	0.394007	0.259456	0.557978
c2	HOSHIDA_LIVER_CANCER_SURVIVAL_UP	88	59	0	59	34	25	0	0	-0.00917492	0.011997	0.232605	0.230025	0.612086	0.82601
c2	HOUSTIS_ROS	35	31	0	31	22	9	0	0	-0.0542042	0.0666927	0.652523	0.809822	0.0800903	0.296694
c2	HOWLIN_CITED1_TARGETS_1_DN	36	34	0	34	14	20	0	0	-0.00635989	-0.0360963	0.00053897	-0.0901694	0.77204	0.908441
c2	HOWLIN_CITED1_TARGETS_1_UP	32	28	0	28	14	14	0	0	-0.0887288	-0.0222316	0.0135709	0.0400017	0.872804	0.952664
c2	HOWLIN_CITED1_TARGETS_2_DN	16	13	0	13	8	5	0	0	-0.143069	-0.00430955	0.2189	0.196304	0.773173	0.908959
c2	HOWLIN_CITED1_TARGETS_2_UP	17	12	0	12	8	4	0	0	0.00587887	0.00826996	0.20439	0.289498	0.757525	0.901633
c2	HOWLIN_PUBERTAL_MAMMARY_GLAND	65	56	0	56	27	29	0	0	-0.061789	-0.0135239	-0.0196156	-0.00951236	0.732099	0.889139
c2	HO_LIVER_CANCER_VASCULAR_INVASION	12	11	0	11	6	5	0	0	0.127184	0.0531209	0.275811	0.196563	0.727284	0.88705
c2	HSIAO_HOUSEKEEPING_GENES	382	363	0	363	279	84	0	0	0.0938524	0.104258	0.985781	1.01707	4.75e-05	0.00197499
c2	HSIAO_LIVER_SPECIFIC_GENES	247	120	0	120	63	57	0	0	-0.0754897	-0.0166172	0.064621	0.056495	0.952228	0.982305
c2	HUANG_DASATINIB_RESISTANCE_DN	66	54	0	54	27	27	0	0	0.0307426	0.0110602	0.254393	0.144343	0.652252	0.848486
c2	HUANG_DASATINIB_RESISTANCE_UP	85	80	0	80	51	29	0	0	0.129205	0.128507	0.61478	0.687941	0.0511936	0.231844
c2	HUANG_FOXA2_TARGETS_DN	35	29	0	29	15	14	0	0	-0.106105	-0.0509432	-0.0685298	-0.0699144	0.661306	0.852957
c2	HUANG_FOXA2_TARGETS_UP	43	38	0	38	18	20	0	0	-0.156003	-0.0529766	-0.323758	-0.255773	0.230762	0.525908
c2	HUANG_GATA2_TARGETS_DN	73	69	0	69	36	33	0	0	-0.0957616	-0.0159814	0.0454007	0.0506736	0.915682	0.9689
c2	HUANG_GATA2_TARGETS_UP	149	141	0	141	114	27	0	0	0.258796	0.254925	1.36874	1.44216	4.11e-07	6.36e-05
c2	HUI_MAPK14_TARGETS_UP	21	16	0	16	6	10	0	0	-0.159535	-0.0357358	-0.0287732	-0.0616646	0.70379	0.874298
c2	HUMMEL_BURKITTS_LYMPHOMA_DN	17	15	0	15	14	1	0	0	0.350808	0.349682	1.50852	1.59086	0.00130779	0.0226015
c2	HUMMEL_BURKITTS_LYMPHOMA_UP	40	36	0	36	16	20	0	0	-0.0381717	-0.0461489	-0.171072	-0.221777	0.423005	0.698316
c2	HUMMERICH_BENIGN_SKIN_TUMOR_DN	17	11	0	11	3	8	0	0	-1.04518	-0.966641	-0.883305	-0.66986	0.0651529	0.265081
c2	HUMMERICH_BENIGN_SKIN_TUMOR_UP	16	10	0	10	7	3	0	0	0.280552	0.199601	1.0181	1.12237	0.0971291	0.331481
c2	HUMMERICH_MALIGNANT_SKIN_TUMOR_DN	20	11	0	11	3	8	0	0	-0.940668	-0.859395	-0.654443	-0.523084	0.167058	0.445625
c2	HUMMERICH_MALIGNANT_SKIN_TUMOR_UP	15	11	0	11	6	5	0	0	0.153703	0.143154	0.999657	1.21768	0.0792476	0.294548
c2	HUMMERICH_SKIN_CANCER_PROGRESSION_DN	99	84	0	84	39	45	0	0	-0.271355	-0.133916	-0.189578	-0.199923	0.32589	0.622166
c2	HUMMERICH_SKIN_CANCER_PROGRESSION_UP	85	73	0	73	47	26	0	0	0.0881706	0.0938169	0.486923	0.572699	0.127942	0.387009
c2	HUNSBERGER_EXERCISE_REGULATED_GENES	31	23	0	23	15	8	0	0	0.117493	0.129604	0.757751	0.757898	0.0874778	0.311795
c2	HUPER_BREAST_BASAL_VS_LUMINAL_DN	55	35	0	35	18	17	0	0	-0.0753027	-0.0153094	0.187724	0.252908	0.714174	0.881214
c2	HUPER_BREAST_BASAL_VS_LUMINAL_UP	50	30	0	30	14	16	0	0	-0.0195037	-0.0473434	-0.0175963	-0.0633943	0.761558	0.90354
c2	HUTTMANN_B_CLL_POOR_SURVIVAL_DN	53	45	0	45	21	24	0	0	0.0200875	0.00794846	0.221752	0.0824915	0.722252	0.884631
c2	HUTTMANN_B_CLL_POOR_SURVIVAL_UP	254	210	0	210	129	81	0	0	0.0996748	0.0752405	0.513803	0.520222	0.0725018	0.280627
c2	HU_ANGIOGENESIS_DN	36	34	0	34	19	15	0	0	-0.0524504	0.0309829	0.3481	0.379661	0.410062	0.689631
c2	HU_ANGIOGENESIS_UP	20	18	0	18	10	8	0	0	-0.0082633	-0.0184395	0.155091	0.183866	0.836538	0.937807
c2	HU_GENOTOXIC_DAMAGE_24HR	32	31	0	31	19	12	0	0	0.143826	0.106584	0.701562	0.807924	0.0675795	0.271066
c2	HU_GENOTOXIC_DAMAGE_4HR	35	34	0	34	20	14	0	0	0.0739114	0.0425224	0.482739	0.38848	0.250964	0.548417
c2	HU_GENOTOXIN_ACTION_DIRECT_VS_INDIRECT_24HR	55	52	0	52	38	14	0	0	0.0599996	0.0853215	0.733495	0.824903	0.0224846	0.145198
c2	HU_GENOTOXIN_ACTION_DIRECT_VS_INDIRECT_4HR	36	31	0	31	19	12	0	0	0.045565	0.0411379	0.365616	0.374626	0.401429	0.683623
c2	HWANG_PROSTATE_CANCER_MARKERS	26	21	0	21	11	10	0	0	0.0110531	0.0453919	0.608357	0.625489	0.193712	0.480554
c2	ICHIBA_GRAFT_VERSUS_HOST_DISEASE_35D_DN	48	29	0	29	11	18	0	0	-0.0939191	-0.0737801	-0.175681	-0.326311	0.354948	0.645475
c2	ICHIBA_GRAFT_VERSUS_HOST_DISEASE_35D_UP	122	110	0	110	88	22	0	0	0.400867	0.431178	1.49447	1.66653	7.84e-08	1.96e-05
c2	ICHIBA_GRAFT_VERSUS_HOST_DISEASE_D7_DN	45	27	0	27	8	19	0	0	-0.261317	-0.170003	-0.73785	-0.788348	0.0208112	0.137848
c2	ICHIBA_GRAFT_VERSUS_HOST_DISEASE_D7_UP	110	101	0	101	89	12	0	0	0.472921	0.477391	1.76189	1.92509	1.57e-10	2.68e-07
c2	IGARASHI_ATF4_TARGETS_DN	84	74	0	74	32	42	0	0	-0.0480864	-0.0172471	-0.0703318	-0.113421	0.565306	0.797849
c2	IGARASHI_ATF4_TARGETS_UP	5	5	0	5	1	4	0	0	-0.107218	-0.107218	-0.474665	-0.474665	0.468039	0.73284
c2	IGLESIAS_E2F_TARGETS_DN	12	4	0	4	1	3	0	0	-0.687405	-0.687405	-1.26911	-1.26911	0.0943505	0.326051
c2	IGLESIAS_E2F_TARGETS_UP	147	138	0	138	75	63	0	0	-0.0385026	0.000142352	0.276726	0.28082	0.471812	0.735762
c2	IIZUKA_LIVER_CANCER_EARLY_RECURRENCE	9	9	0	9	4	5	0	0	0.0204756	0.0204756	0.227233	0.227233	0.807454	0.927107
c2	IIZUKA_LIVER_CANCER_PROGRESSION_G1_G2_DN	25	25	0	25	10	15	0	0	-0.000676254	-0.00271555	0.141763	0.0977978	0.881616	0.95527
c2	IIZUKA_LIVER_CANCER_PROGRESSION_G1_G2_UP	11	11	0	11	8	3	0	0	0.193359	0.197005	0.78674	0.842117	0.167119	0.445625
c2	IIZUKA_LIVER_CANCER_PROGRESSION_G2_G3_DN	8	8	0	8	6	2	0	0	0.348029	0.348029	1.89371	1.89371	0.00215013	0.0314427
c2	IIZUKA_LIVER_CANCER_PROGRESSION_G2_G3_UP	25	21	0	21	10	11	0	0	-0.179043	-0.0389996	-0.291237	-0.177382	0.366871	0.656151
c2	IIZUKA_LIVER_CANCER_PROGRESSION_L0_L1_DN	29	26	0	26	25	1	0	0	0.330545	0.288724	2.02825	2.0318	2e-07	3.63e-05
c2	IIZUKA_LIVER_CANCER_PROGRESSION_L0_L1_UP	20	11	0	11	6	5	0	0	0.0186159	-0.0271484	0.223044	0.217238	0.779387	0.912679
c2	IIZUKA_LIVER_CANCER_PROGRESSION_L1_G1_DN	11	11	0	11	8	3	0	0	0.184465	0.0823651	0.703411	0.763352	0.2032	0.494012
c2	IIZUKA_LIVER_CANCER_PROGRESSION_L1_G1_UP	20	18	0	18	9	9	0	0	0.10507	0.0277033	0.015058	0.0096049	0.875833	0.953517
c2	IKEDA_MIR133_TARGETS_DN	8	7	0	7	1	6	0	0	-0.0894283	-0.0894283	-0.613635	-0.613635	0.225888	0.520534
c2	IKEDA_MIR133_TARGETS_UP	39	39	0	39	19	20	0	0	-0.00596938	-0.00454595	0.166493	0.101206	0.819028	0.930542
c2	IKEDA_MIR1_TARGETS_DN	7	7	0	7	4	3	0	0	-0.0557872	-0.0557872	-0.0574308	-0.0574308	0.831094	0.93588
c2	IKEDA_MIR1_TARGETS_UP	50	50	0	50	23	27	0	0	-0.0495025	-0.0188501	-0.0533255	-0.0916714	0.628875	0.836126
c2	IKEDA_MIR30_TARGETS_DN	27	24	0	24	7	17	0	0	-0.108676	-0.0939095	-0.548786	-0.531457	0.0876261	0.311997
c2	IKEDA_MIR30_TARGETS_UP	113	113	0	113	48	65	0	0	-0.0433037	-0.0231912	-0.117052	-0.136565	0.433844	0.706222
c2	IM_SREBF1A_TARGETS	5	5	0	5	1	4	0	0	-0.0993592	-0.0993592	-0.65561	-0.65561	0.266411	0.565617
c2	INAMURA_LUNG_CANCER_SCC_DN	14	13	0	13	4	9	0	0	-0.139371	-0.125733	-0.41666	-0.402912	0.318749	0.615658
c2	INAMURA_LUNG_CANCER_SCC_SUBTYPES_DN	5	5	0	5	1	4	0	0	-0.0598737	-0.0598737	-0.539282	-0.539282	0.349735	0.641269
c2	INAMURA_LUNG_CANCER_SCC_SUBTYPES_UP	14	14	0	14	10	4	0	0	0.0479826	0.0534002	0.617093	0.612818	0.213981	0.506995
c2	INAMURA_LUNG_CANCER_SCC_UP	14	10	0	10	5	5	0	0	0.0203081	-0.00452292	-0.0165333	0.00101891	0.858939	0.947125
c2	INGA_TP53_TARGETS	14	14	0	14	9	5	0	0	0.132781	0.0577301	0.514727	0.465712	0.336289	0.630642
c2	INGRAM_SHH_TARGETS	7	7	0	7	5	2	0	0	-0.0243148	-0.0243148	0.325184	0.325184	0.644635	0.844713
c2	INGRAM_SHH_TARGETS_DN	61	55	0	55	23	32	0	0	-0.21802	-0.147644	-0.208507	-0.222322	0.337362	0.631893
c2	INGRAM_SHH_TARGETS_UP	120	100	0	100	49	51	0	0	-0.178442	-0.0640897	-0.187747	-0.183961	0.320813	0.617468
c2	IRITANI_MAD1_TARGETS_DN	47	46	0	46	34	12	0	0	0.0659736	0.0688622	0.572232	0.65344	0.087317	0.311549
c2	IRITANI_MAD1_TARGETS_UP	13	13	0	13	8	5	0	0	0.117082	0.0621289	0.460279	0.374954	0.429827	0.703592
c2	ISHIDA_E2F_TARGETS	52	52	0	52	34	18	0	0	0.0298861	0.0364118	0.43338	0.431383	0.210776	0.503585
c2	ISHIDA_TARGETS_OF_SYT_SSX_FUSIONS	6	6	0	6	3	3	0	0	-0.0725441	-0.0725441	0.0221579	0.0221579	0.934456	0.976493
c2	ISHIKAWA_STING_SIGNALING	8	6	0	6	6	0	0	0	0.64281	0.64281	2.55677	2.55677	0.00039247	0.00992523
c2	ISSAEVA_MLL2_TARGETS	59	47	0	47	24	23	0	0	-0.17636	-0.107458	-0.264216	-0.252881	0.289832	0.587172
c2	ITO_PTTG1_TARGETS_DN	9	9	0	9	6	3	0	0	0.0973268	0.0973268	0.849872	0.849872	0.145745	0.415483
c2	ITO_PTTG1_TARGETS_UP	13	13	0	13	9	4	0	0	-0.131301	-0.0764437	0.28517	0.397425	0.618918	0.829988
c2	IVANOVA_HEMATOPOIESIS_EARLY_PROGENITOR	508	465	0	465	275	190	0	0	0.0378059	0.0380951	0.390441	0.389656	0.14878	0.420432
c2	IVANOVA_HEMATOPOIESIS_INTERMEDIATE_PROGENITOR	144	136	0	136	93	43	0	0	0.0725006	0.058095	0.617108	0.605899	0.0268461	0.161354
c2	IVANOVA_HEMATOPOIESIS_LATE_PROGENITOR	537	490	0	490	296	194	0	0	0.0822288	0.0567261	0.481394	0.468446	0.0649682	0.264519
c2	IVANOVA_HEMATOPOIESIS_MATURE_CELL	287	259	0	259	126	133	0	0	-0.0142969	0.0109764	0.106979	0.0895361	0.930341	0.974597
c2	IVANOVA_HEMATOPOIESIS_STEM_CELL	237	197	0	197	85	112	0	0	-0.0459674	-0.0254858	-0.117694	-0.15347	0.383546	0.669927
c2	IVANOVA_HEMATOPOIESIS_STEM_CELL_AND_PROGENITOR	654	569	0	569	254	315	0	0	-0.0542011	-0.0293506	-0.134225	-0.145401	0.315641	0.612255
c2	IVANOVA_HEMATOPOIESIS_STEM_CELL_LONG_TERM	293	221	0	221	84	137	0	0	-0.105454	-0.081105	-0.383083	-0.402896	0.0470957	0.221345
c2	IVANOVA_HEMATOPOIESIS_STEM_CELL_SHORT_TERM	30	23	0	23	7	16	0	0	-0.0748643	-0.0607733	-0.560264	-0.466971	0.102744	0.343618
c2	IVANOVSKA_MIR106B_TARGETS	88	83	0	83	34	49	0	0	-0.0776503	-0.0258392	-0.126412	-0.204773	0.411302	0.690638
c2	IVANOV_MUTATED_IN_COLON_CANCER	12	11	0	11	5	6	0	0	0.0269409	-0.0214925	0.229201	-0.109627	0.964463	0.985848
c2	IWANAGA_CARCINOGENESIS_BY_KRAS_DN	114	95	0	95	42	53	0	0	-0.0614225	-0.0421007	-0.120578	-0.16203	0.424311	0.699569
c2	IWANAGA_CARCINOGENESIS_BY_KRAS_PTEN_DN	335	291	0	291	129	162	0	0	-0.0507776	-0.0306362	-0.0814824	-0.111261	0.460656	0.727098
c2	IWANAGA_CARCINOGENESIS_BY_KRAS_PTEN_UP	173	134	0	134	63	71	0	0	-0.0309362	-0.00864332	0.0723932	0.0230738	0.94472	0.980249
c2	IWANAGA_CARCINOGENESIS_BY_KRAS_UP	167	139	0	139	76	63	0	0	-0.0315987	0.00824277	0.186259	0.182157	0.664926	0.85438
c2	IWANAGA_E2F1_TARGETS_INDUCED_BY_SERUM	31	31	0	31	13	18	0	0	0.0031344	-0.0110291	-0.0363633	-0.0561015	0.733356	0.889675
c2	IWANAGA_E2F1_TARGETS_NOT_INDUCED_BY_SERUM	6	6	0	6	3	3	0	0	-0.0294547	-0.0294547	-0.117339	-0.117339	0.74118	0.893326
c2	IYENGAR_RESPONSE_TO_ADIPOCYTE_FACTORS	10	8	0	8	6	2	0	0	-0.048095	-0.048095	0.0918988	0.0918988	0.946779	0.980533
c2	IZADPANAH_STEM_CELL_ADIPOSE_VS_BONE_DN	107	97	0	97	22	75	0	0	-0.335503	-0.272149	-0.866385	-0.87234	0.000379519	0.0097151
c2	IZADPANAH_STEM_CELL_ADIPOSE_VS_BONE_UP	110	101	0	101	68	33	0	0	0.0774813	0.0776807	0.621312	0.61973	0.0417203	0.206755
c2	JAATINEN_HEMATOPOIETIC_STEM_CELL_DN	219	177	0	177	126	51	0	0	0.418479	0.436016	1.13054	1.30387	2.18e-05	0.00112609
c2	JAATINEN_HEMATOPOIETIC_STEM_CELL_UP	289	249	0	249	96	153	0	0	-0.111671	-0.072072	-0.359058	-0.356418	0.0596441	0.251721
c2	JACKSON_DNMT1_TARGETS_DN	23	20	0	20	6	14	0	0	-0.170668	-0.124083	-0.750559	-0.668559	0.0437398	0.211469
c2	JACKSON_DNMT1_TARGETS_UP	75	73	0	73	53	20	0	0	0.0896555	0.102823	0.699376	0.729043	0.0224581	0.145142
c2	JAEGER_METASTASIS_DN	244	143	0	143	69	74	0	0	-0.0484414	-0.0292265	-0.104976	-0.0694271	0.487824	0.74699
c2	JAEGER_METASTASIS_UP	38	37	0	37	15	22	0	0	-0.161618	-0.0963073	-0.497633	-0.440077	0.0961526	0.330096
c2	JAERVINEN_AMPLIFIED_IN_LARYNGEAL_CANCER	39	37	0	37	24	13	0	0	-0.0280887	0.0410848	0.435381	0.485352	0.238532	0.535814
c2	JAIN_NFKB_SIGNALING	73	72	0	72	40	32	0	0	0.0349873	0.0286964	0.291098	0.282603	0.425674	0.700588
c2	JAZAERI_BREAST_CANCER_BRCA1_VS_BRCA2_DN	42	37	0	37	18	19	0	0	-0.0781818	-0.0289099	-0.195489	-0.222913	0.411938	0.691084
c2	JAZAERI_BREAST_CANCER_BRCA1_VS_BRCA2_UP	45	45	0	45	30	15	0	0	0.0810924	0.0529501	0.590581	0.591161	0.086002	0.308538
c2	JAZAG_TGFB1_SIGNALING_DN	37	26	0	26	16	10	0	0	0.00824071	0.0494709	0.635778	0.613725	0.135582	0.400211
c2	JAZAG_TGFB1_SIGNALING_UP	110	89	0	89	58	31	0	0	0.0969616	0.0768674	0.607242	0.553453	0.0520728	0.234259
c2	JAZAG_TGFB1_SIGNALING_VIA_SMAD4_DN	66	48	0	48	28	20	0	0	0.0832231	0.0946095	0.649985	0.732473	0.0669504	0.269623
c2	JAZAG_TGFB1_SIGNALING_VIA_SMAD4_UP	103	84	0	84	53	31	0	0	-0.0133561	0.0482253	0.417878	0.495027	0.185089	0.469682
c2	JECHLINGER_EPITHELIAL_TO_MESENCHYMAL_TRANSITION_DN	65	59	0	59	33	26	0	0	0.0879787	0.0831836	0.507256	0.436523	0.181543	0.465134
c2	JECHLINGER_EPITHELIAL_TO_MESENCHYMAL_TRANSITION_UP	72	66	0	66	41	25	0	0	0.094703	0.100408	0.562104	0.560992	0.107806	0.351908
c2	JEON_SMAD6_TARGETS_DN	19	16	0	16	8	8	0	0	-0.0254123	-0.023492	-0.156511	-0.0804296	0.629019	0.836126
c2	JEON_SMAD6_TARGETS_UP	21	20	0	20	11	9	0	0	-0.0844825	0.00501789	0.397422	0.427313	0.456153	0.724018
c2	JEPSEN_SMRT_TARGETS	35	28	0	28	12	16	0	0	0.0260057	0.0200614	0.386691	0.285492	0.481373	0.742248
c2	JIANG_AGING_CEREBRAL_CORTEX_DN	51	46	0	46	28	18	0	0	0.0227024	0.049543	0.564721	0.618977	0.112823	0.361011
c2	JIANG_AGING_CEREBRAL_CORTEX_UP	32	30	0	30	23	7	0	0	0.0382327	0.0451958	0.391182	0.376034	0.348775	0.640593
c2	JIANG_AGING_HYPOTHALAMUS_DN	40	36	0	36	20	16	0	0	0.0262399	0.0305784	0.390085	0.377914	0.364495	0.654031
c2	JIANG_AGING_HYPOTHALAMUS_UP	47	44	0	44	33	11	0	0	0.0597996	0.132931	1.14155	1.19508	0.000923047	0.0178964
c2	JIANG_CORE_DUPLICON_GENES	14	3	0	3	1	2	0	0	-0.0192019	-0.0192019	-0.234228	-0.234228	0.707955	0.87724
c2	JIANG_HYPOXIA_CANCER	82	80	0	80	55	25	0	0	0.0921818	0.080163	0.679214	0.728211	0.0235366	0.148779
c2	JIANG_HYPOXIA_NORMAL	303	283	0	283	158	125	0	0	0.00262834	0.0165932	0.312353	0.266219	0.330684	0.625528
c2	JIANG_HYPOXIA_VIA_VHL	32	32	0	32	20	12	0	0	-0.0105336	0.0380939	0.350454	0.4129	0.402088	0.683791
c2	JIANG_TIP30_TARGETS_DN	25	20	0	20	15	5	0	0	0.13887	0.106583	0.91661	0.927581	0.0279747	0.164956
c2	JIANG_TIP30_TARGETS_UP	44	42	0	42	23	19	0	0	-0.0016596	0.0213372	0.369594	0.332722	0.35901	0.648881
c2	JIANG_VHL_TARGETS	133	128	0	128	82	46	0	0	0.0492643	0.0530306	0.563026	0.570872	0.0547768	0.241259
c2	JISON_SICKLE_CELL_DISEASE_DN	168	156	0	156	76	80	0	0	0.00605604	0.0121185	0.169475	0.165124	0.721699	0.884585
c2	JISON_SICKLE_CELL_DISEASE_UP	190	171	0	171	121	50	0	0	0.11098	0.144588	0.993956	1.05602	0.000210247	0.00641404
c2	JI_CARCINOGENESIS_BY_KRAS_AND_STK11_DN	17	15	0	15	3	12	0	0	-0.189305	-0.186937	-0.756596	-0.747872	0.051211	0.231853
c2	JI_CARCINOGENESIS_BY_KRAS_AND_STK11_UP	9	5	0	5	4	1	0	0	0.127801	0.127801	0.337247	0.337247	0.683357	0.86412
c2	JI_METASTASIS_REPRESSED_BY_STK11	25	22	0	22	11	11	0	0	-0.0884269	-0.051509	0.0087462	0.0416449	0.875879	0.953517
c2	JI_RESPONSE_TO_FSH_DN	58	55	0	55	21	34	0	0	-0.0745073	-0.0419465	-0.195772	-0.196605	0.341898	0.635732
c2	JI_RESPONSE_TO_FSH_UP	71	62	0	62	22	40	0	0	-0.0623412	-0.0540995	-0.197139	-0.234866	0.311407	0.608899
c2	JOHANSSON_BRAIN_CANCER_EARLY_VS_LATE_DN	43	41	0	41	20	21	0	0	-0.0458337	-0.00177338	0.24224	0.123183	0.723257	0.884906
c2	JOHANSSON_BRAIN_CANCER_EARLY_VS_LATE_UP	7	5	0	5	4	1	0	0	-0.0106887	-0.0106887	0.396453	0.396453	0.632272	0.837512
c2	JOHANSSON_GLIOMAGENESIS_BY_PDGFB_DN	21	13	0	13	6	7	0	0	-0.051109	-0.0296984	0.0612845	0.0178944	0.960726	0.984464
c2	JOHANSSON_GLIOMAGENESIS_BY_PDGFB_UP	55	52	0	52	37	15	0	0	0.076936	0.0719513	0.775929	0.832986	0.0202803	0.135438
c2	JOHNSTONE_PARVB_TARGETS_1_DN	55	53	0	53	22	31	0	0	-0.0690791	-0.0362759	-0.169876	-0.140936	0.413503	0.692413
c2	JOHNSTONE_PARVB_TARGETS_1_UP	6	6	0	6	4	2	0	0	-0.347593	-0.347593	-0.2526	-0.2526	0.768374	0.907057
c2	JOHNSTONE_PARVB_TARGETS_2_DN	316	309	0	309	131	178	0	0	-0.0218946	-0.0207501	-0.0124012	-0.088781	0.629072	0.836126
c2	JOHNSTONE_PARVB_TARGETS_2_UP	137	128	0	128	93	35	0	0	0.127272	0.146875	1.01394	1.0635	0.000283395	0.00795964
c2	JOHNSTONE_PARVB_TARGETS_3_DN	856	833	0	833	432	401	0	0	0.00364193	0.00899085	0.16229	0.137847	0.689248	0.866741
c2	JOHNSTONE_PARVB_TARGETS_3_UP	409	379	0	379	219	160	0	0	0.0282772	0.0501146	0.385413	0.389389	0.177424	0.459636
c2	JONES_TCOF1_TARGETS	4	3	0	3	1	2	0	0	-0.00423682	-0.00423682	-0.40354	-0.40354	0.597562	0.818449
c2	JOSEPH_RESPONSE_TO_SODIUM_BUTYRATE_DN	79	50	0	50	27	23	0	0	-0.0883707	-0.00460996	0.272666	0.236598	0.569588	0.800404
c2	JOSEPH_RESPONSE_TO_SODIUM_BUTYRATE_UP	30	28	0	28	21	7	0	0	0.0723701	0.113519	0.944823	1.00479	0.0167512	0.120605
c2	JUBAN_TARGETS_OF_SPI1_AND_FLI1_DN	88	86	0	86	60	26	0	0	0.0784518	0.0604991	0.589835	0.538959	0.0518616	0.233803
c2	JUBAN_TARGETS_OF_SPI1_AND_FLI1_UP	114	105	0	105	56	49	0	0	-0.0214454	0.0299108	0.286212	0.267444	0.429388	0.703257
c2	JU_AGING_TERC_TARGETS_DN	5	5	0	5	2	3	0	0	0.291788	0.291788	0.521257	0.521257	0.597736	0.818489
c2	JU_AGING_TERC_TARGETS_UP	10	5	0	5	2	3	0	0	-0.461278	-0.461278	-0.702996	-0.702996	0.304866	0.603455
c2	KAAB_FAILED_HEART_ATRIUM_DN	144	136	0	136	85	51	0	0	0.0266988	0.0550966	0.534328	0.601766	0.0591069	0.250542
c2	KAAB_FAILED_HEART_ATRIUM_UP	38	25	0	25	13	12	0	0	-0.0253596	-0.00539859	-0.0344035	0.063646	0.804073	0.925598
c2	KAAB_FAILED_HEART_VENTRICLE_DN	41	36	0	36	24	12	0	0	0.0918736	0.139024	0.779458	0.856781	0.0348882	0.187587
c2	KAAB_HEART_ATRIUM_VS_VENTRICLE_DN	248	217	0	217	107	110	0	0	-0.0636689	-0.0097621	0.0926489	0.0528049	0.977016	0.990559
c2	KAAB_HEART_ATRIUM_VS_VENTRICLE_UP	241	208	0	208	93	115	0	0	-0.153206	-0.0761513	-0.217201	-0.228404	0.215226	0.508678
c2	KALMA_E2F1_TARGETS	11	11	0	11	9	2	0	0	0.0394931	0.0453844	0.34111	0.436285	0.548235	0.78703
c2	KAMIKUBO_MYELOID_CEBPA_NETWORK	28	22	0	22	14	8	0	0	0.024133	0.134725	0.780044	0.786799	0.0778471	0.291213
c2	KAMIKUBO_MYELOID_MN1_NETWORK	17	17	0	17	7	10	0	0	0.0953526	0.0696231	0.47005	0.446643	0.421638	0.698137
c2	KAMMINGA_EZH2_TARGETS	41	40	0	40	25	15	0	0	0.0133012	0.0159833	0.186721	0.186786	0.699299	0.872228
c2	KAMMINGA_SENESCENCE	39	36	0	36	13	23	0	0	-0.120913	-0.0673916	-0.516842	-0.418497	0.0897667	0.316781
c2	KANG_AR_TARGETS_DN	18	14	0	14	8	6	0	0	-0.200436	-0.177769	-0.148056	-0.0845751	0.721741	0.884585
c2	KANG_AR_TARGETS_UP	17	14	0	14	4	10	0	0	-0.228529	-0.220404	-1.08687	-1.03706	0.0149712	0.112205
c2	KANG_CISPLATIN_RESISTANCE_DN	8	7	0	7	5	2	0	0	0.0300011	0.0300011	0.627634	0.627634	0.326455	0.62255
c2	KANG_CISPLATIN_RESISTANCE_UP	17	17	0	17	7	10	0	0	0.0504749	0.0417592	0.189841	0.158176	0.863693	0.948252
c2	KANG_DOXORUBICIN_RESISTANCE_DN	19	19	0	19	6	13	0	0	-0.0186941	-0.0318864	-0.135112	-0.226528	0.552422	0.789208
c2	KANG_DOXORUBICIN_RESISTANCE_UP	53	53	0	53	28	25	0	0	0.00704013	0.00249197	0.0670165	0.100135	0.982764	0.993267
c2	KANG_FLUOROURACIL_RESISTANCE_DN	15	13	0	13	5	8	0	0	-0.289487	-0.193586	-0.483039	-0.460729	0.238792	0.535851
c2	KANG_FLUOROURACIL_RESISTANCE_UP	23	21	0	21	11	10	0	0	-0.0847346	-0.00703684	0.0837442	0.169206	0.954514	0.982785
c2	KANG_GIST_WITH_PDGFRA_DN	4	4	0	4	3	1	0	0	0.146932	0.146932	0.915156	0.915156	0.300157	0.597668
c2	KANG_GIST_WITH_PDGFRA_UP	61	51	0	51	31	20	0	0	0.0903341	0.13642	0.423413	0.472171	0.245948	0.543248
c2	KANG_GLIS3_TARGETS	36	16	0	16	6	10	0	0	-0.168532	-0.14448	-0.134808	-0.19481	0.560726	0.794643
c2	KANG_IMMORTALIZED_BY_TERT_DN	95	66	0	66	24	42	0	0	-0.249477	-0.171313	-0.408752	-0.477521	0.0732133	0.282098
c2	KANG_IMMORTALIZED_BY_TERT_UP	82	68	0	68	39	29	0	0	0.00197108	0.0147663	0.243652	0.216178	0.582774	0.809116
c2	KANNAN_TP53_TARGETS_DN	21	18	0	18	10	8	0	0	0.0314535	0.0504416	0.249377	0.239262	0.661151	0.852957
c2	KANNAN_TP53_TARGETS_UP	53	48	0	48	26	22	0	0	-0.0531444	-0.0118461	0.0616616	0.0809451	0.954176	0.98264
c2	KAN_RESPONSE_TO_ARSENIC_TRIOXIDE	110	96	0	96	48	48	0	0	-0.0767755	-0.0471563	-0.00357967	-0.022455	0.7551	0.900081
c2	KAPOSI_LIVER_CANCER_MET_DN	5	4	0	4	1	3	0	0	-0.77389	-0.77389	-1.66872	-1.66872	0.0260573	0.15817
c2	KAPOSI_LIVER_CANCER_MET_UP	19	19	0	19	12	7	0	0	-0.000543113	0.0196224	0.413393	0.445207	0.400081	0.682548
c2	KARAKAS_TGFB1_SIGNALING	16	15	0	15	5	10	0	0	-0.110074	-0.0762704	-0.292291	-0.235844	0.404456	0.685886
c2	KARLSSON_TGFB1_TARGETS_DN	206	196	0	196	105	91	0	0	-0.0184091	0.0204372	0.161688	0.185553	0.719318	0.883538
c2	KARLSSON_TGFB1_TARGETS_UP	121	119	0	119	85	34	0	0	0.0305114	0.0630174	0.525925	0.592367	0.0574425	0.247169
c2	KASLER_HDAC7_TARGETS_1_DN	17	17	0	17	8	9	0	0	0.132935	0.116888	0.506606	0.441384	0.362094	0.651508
c2	KASLER_HDAC7_TARGETS_1_UP	191	183	0	183	117	66	0	0	0.150218	0.095724	0.652065	0.653844	0.0187855	0.129678
c2	KASLER_HDAC7_TARGETS_2_DN	30	27	0	27	10	17	0	0	-0.0323487	-0.0491767	0.00556759	-0.224923	0.630406	0.83637
c2	KASLER_HDAC7_TARGETS_2_UP	6	5	0	5	4	1	0	0	0.569171	0.569171	1.5527	1.5527	0.0464845	0.220046
c2	KATSANOU_ELAVL1_TARGETS_DN	148	131	0	131	61	70	0	0	-0.116386	-0.0316078	-0.258089	-0.196658	0.220395	0.514834
c2	KATSANOU_ELAVL1_TARGETS_UP	157	135	0	135	65	70	0	0	-0.0867905	-0.0621128	0.00316127	-0.0276257	0.707529	0.876846
c2	KAUFFMANN_DNA_REPAIR_GENES	221	212	0	212	120	92	0	0	0.0124966	0.0157123	0.189621	0.19479	0.616576	0.828542
c2	KAUFFMANN_DNA_REPLICATION_GENES	136	131	0	131	76	55	0	0	0.0398136	0.0221871	0.302864	0.275677	0.366974	0.656197
c2	KAUFFMANN_MELANOMA_RELAPSE_DN	6	6	0	6	1	5	0	0	-0.168598	-0.168598	-1.46709	-1.46709	0.0191447	0.131042
c2	KAUFFMANN_MELANOMA_RELAPSE_UP	59	59	0	59	35	24	0	0	0.0217801	0.023218	0.304268	0.290485	0.409327	0.68939
c2	KAYO_AGING_MUSCLE_DN	127	114	0	114	70	44	0	0	0.0441282	0.0527648	0.463491	0.511458	0.121425	0.376673
[truncated: 15,025 more rows]
